# Supplementary material for: Dual Piperidine-Based Histamine H3 and Sigma-1 Receptor Ligands in the Treatment of Nociceptive and Neuropathic Pain
Source: J Med Chem. 2023 Jul 7;66(14):9658–83. doi: 10.1021/acs.jmedchem.3c00430 (PMC10388327; doi:10.1021/acs.jmedchem.3c00430)
Supplement: Supplementary file 2 — jm3c00430_si_002.csv [file jm3c00430_si_002.csv]

Compound	Smiles	hH3R Ki [nM] x? [CI 95%]	?1R Ki [nM] x? [CI 95%]	?2R Ki [nM] x? [CI 95%]
a	BrCCCOc1ccc(cc1)-c1ccccc1
b	BrCCCOc1ccc(cc1)-c1ccc(cc1)C#N
c	BrCCCOc1ccc(Oc2ccccc2)cc1
d	BrCCCOc1ccc(Nc2ccccc2)cc1
e	BrCCCOc1ccc(Cc2ccccc2)cc1
f	BrCCCCOc1ccc(cc1)-c1ccccc1
g	BrCCCCCOc1ccc(cc1)-c1ccccc1
h	BrCCCCCCOc1ccc(cc1)-c1ccccc1
i	CC(C)(C)c1ccc(OCCCCBr)cc1
1	OC(=O)C(O)=O.CC1CCCN(CCCOc2ccc(cc2)-c2ccccc2)C1	31 [11, 90]	1.5 [0.5, 4.1]	17 [9, 32]
2	OC(=O)C(O)=O.CC1CCN(CCCOc2ccc(cc2)-c2ccccc2)CC1	10.3 [1.7, 62.4]	2.4 [0.7, 8.2]	16 [12, 22]
3	OC(=O)C(O)=O.C(COc1ccc(cc1)-c1ccccc1)CN1CCCCCC1	4.3 [1.4, 13.0]	1.9 [0.6, 5.8]	25 [7.6, 83]
4	OC(=O)C(O)=O.C(COc1ccc(cc1)-c1ccccc1)CN1CCCC1	19.5 [4.7, 81.2]	24 [8.4, 66]	65 [34, 128]
5	OC(=O)C(O)=O.C(COc1ccc(Oc2ccccc2)cc1)CN1CCCCC1	6.2 [1.5, 26]a	28 [5.7, 136]	47 [21, 105]
6	OC(=O)C(O)=O.C(COc1ccc(Oc2ccccc2)cc1)CN1CCCCC1	2.7 [1.1, 5.8]	18 [8.2, 39]	103 [48, 223]
7	OC(=O)C(O)=O.C(COc1ccc(Nc2ccccc2)cc1)CN1CCCCC1	5.2 [2.1, 12.6]	4.8 [2.8, 8.4]	116 [70, 191]
8	OC(=O)C(O)=O.C(COc1ccc(Cc2ccccc2)cc1)CN1CCCCC1	27.5.0 [9.1, 83.4]	5.5 [1.1, 27]	47 [22, 102]
9	OC(=O)C(O)=O.C(CCN1CCCCC1)COc1ccc(cc1)-c1ccccc1	22 [7, 73]	95 [36, 252]	33 [14, 74]
10	OC(=O)C(O)=O.C(CCOc1ccc(cc1)-c1ccccc1)CCN1CCCCC1	21.7 [3.9, 110]b	140 [78, 251]	19 [8.8, 41]
11	OC(=O)C(O)=O.C(CCCN1CCCCC1)CCOc1ccc(cc1)-c1ccccc1	88.9 [42, 187]b	118 [31, 449]	46 [18, 114]
12	OC(=O)C(O)=O.N#Cc1ccc(cc1)-c1ccc(OCCCN2CCC(CC2)c2ccncc2)cc1	7.7 [1.1, 52.5]	4.5 [1.3, 15]	10 [5.6, 20]
13	OC(=O)C(O)=O.C(COc1ccc(Oc2ccccc2)cc1)CN1CCC(CC1)c1ccncc1	24.2 [3.1, 187.6]	5.6 [2.8, 11]	4 [0.8, 19]
14	OC(=O)C(O)=O.C(COc1ccc(Nc2ccccc2)cc1)CN1CCC(CC1)c1ccncc1	69 [18.8, 253.4]	3.3 [1.6, 7.1]	29 [14, 59]
15	OC(=O)C(O)=O.C(COc1ccc(Cc2ccccc2)cc1)CN1CCC(CC1)c1ccncc1	76.1 [18.4, 315.7]	2.8 [1.3, 6]	9.9 [3.6, 27]
16	OC(=O)C(O)=O.CC(C)(C)c1ccc(OCCCCN2CCN(CC2)c2cnccn2)cc1	5477 [1034, 29027]c	7.6 [4, 14]	27 [11, 67]
KSK67	OC(=O)C(O)=O.O=C(C1CC1)c1ccc(OCCCN2CCN(CC2)c2ccncc2)cc1	3.17 [2.56, 3.91]	1531 [652, 3593]	101 [49.3, 205]
KSK68	OC(=O)C(O)=O.O=C(C1CC1)c1ccc(OCCCN2CCC(CC2)c2ccncc2)cc1	7.70 [3.62, 16.38]	3.64 [1.81, 7.30]	22.4 [9.36, 53.8]
KSK94	OC(=O)C(O)=O.N#Cc1ccc(cc1)-c1ccc(OCCCN2CCN(CC2)c2ccncc2)cc1	7.86 [2.82, 21.90]	2958 [629, 13904]	75.2 [33.1, 171]
