# Supplementary material for: Dual Piperidine-Based Histamine H3 and Sigma-1 Receptor Ligands in the Treatment of Nociceptive and Neuropathic Pain
Source: J Med Chem. 2023 Jul 7;66(14):9658–83. doi: 10.1021/acs.jmedchem.3c00430 (PMC10388327; doi:10.1021/acs.jmedchem.3c00430)
Supplement: Supplementary file 3 — jm3c00430_si_003.pdb [file jm3c00430_si_003.pdb]

TITLE     H3 compound_3
REMARK   4      COMPLIES WITH FORMAT V. 3.0, 1-DEC-2006
REMARK 888
REMARK 888 WRITTEN BY MAESTRO (A PRODUCT OF SCHRODINGER, LLC)
ATOM      1  N   ALA R  31     119.085 134.369 167.594  1.00 30.65           N1+
ATOM      2  CA  ALA R  31     118.277 135.354 168.317  1.00 30.65           C  
ATOM      3  C   ALA R  31     119.009 136.686 168.189  1.00 30.65           C  
ATOM      4  O   ALA R  31     120.196 136.678 167.868  1.00 30.65           O  
ATOM      5  CB  ALA R  31     118.073 134.949 169.783  1.00 30.65           C  
ATOM      6  H1  ALA R  31     118.609 133.925 166.811  1.00  0.00           H  
ATOM      7  H2  ALA R  31     119.846 134.927 167.215  1.00  0.00           H  
ATOM      8  H3  ALA R  31     119.516 133.699 168.225  1.00  0.00           H  
ATOM      9  HA  ALA R  31     117.313 135.438 167.825  1.00  0.00           H  
ATOM     10  HB1 ALA R  31     117.449 135.675 170.305  1.00  0.00           H  
ATOM     11  HB2 ALA R  31     117.572 133.983 169.863  1.00  0.00           H  
ATOM     12  HB3 ALA R  31     119.019 134.884 170.322  1.00  0.00           H  
ATOM     13  N   ALA R  32     118.318 137.810 168.374  1.00177.38           N  
ATOM     14  CA  ALA R  32     118.843 139.153 168.182  1.00177.38           C  
ATOM     15  C   ALA R  32     118.109 140.135 169.093  1.00177.38           C  
ATOM     16  O   ALA R  32     117.135 139.785 169.757  1.00177.38           O  
ATOM     17  CB  ALA R  32     118.790 139.550 166.696  1.00177.38           C  
ATOM     18  H   ALA R  32     117.350 137.771 168.669  1.00  0.00           H  
ATOM     19  HA  ALA R  32     119.888 139.163 168.501  1.00  0.00           H  
ATOM     20  HB1 ALA R  32     119.207 140.544 166.526  1.00  0.00           H  
ATOM     21  HB2 ALA R  32     119.366 138.857 166.086  1.00  0.00           H  
ATOM     22  HB3 ALA R  32     117.766 139.551 166.320  1.00  0.00           H  
ATOM     23  N   TRP R  33     118.591 141.379 169.101  1.00 88.61           N  
ATOM     24  CA  TRP R  33     118.099 142.520 169.877  1.00 88.61           C  
ATOM     25  C   TRP R  33     116.770 143.085 169.336  1.00 88.61           C  
ATOM     26  O   TRP R  33     116.156 143.925 169.989  1.00 88.61           O  
ATOM     27  CB  TRP R  33     119.183 143.626 169.846  1.00 88.61           C  
ATOM     28  CG  TRP R  33     119.886 143.806 168.530  1.00 88.61           C  
ATOM     29  CD2 TRP R  33     119.548 144.677 167.408  1.00 88.61           C  
ATOM     30  CD1 TRP R  33     120.965 143.094 168.134  1.00 88.61           C  
ATOM     31  NE1 TRP R  33     121.262 143.402 166.827  1.00 88.61           N  
ATOM     32  CE2 TRP R  33     120.434 144.382 166.327  1.00 88.61           C  
ATOM     33  CE3 TRP R  33     118.577 145.682 167.187  1.00 88.61           C  
ATOM     34  CZ2 TRP R  33     120.345 145.031 165.083  1.00 88.61           C  
ATOM     35  CZ3 TRP R  33     118.488 146.352 165.948  1.00 88.61           C  
ATOM     36  CH2 TRP R  33     119.364 146.022 164.895  1.00 88.61           C  
ATOM     37  H   TRP R  33     119.364 141.577 168.481  1.00  0.00           H  
ATOM     38  HA  TRP R  33     117.921 142.211 170.909  1.00  0.00           H  
ATOM     39  HB3 TRP R  33     119.945 143.375 170.584  1.00  0.00           H  
ATOM     40  HB2 TRP R  33     118.781 144.588 170.170  1.00  0.00           H  
ATOM     41  HD1 TRP R  33     121.465 142.343 168.732  1.00  0.00           H  
ATOM     42  HE1 TRP R  33     122.000 142.892 166.311  1.00  0.00           H  
ATOM     43  HE3 TRP R  33     117.892 145.937 167.982  1.00  0.00           H  
ATOM     44  HZ2 TRP R  33     121.022 144.772 164.283  1.00  0.00           H  
ATOM     45  HZ3 TRP R  33     117.738 147.117 165.806  1.00  0.00           H  
ATOM     46  HH2 TRP R  33     119.286 146.530 163.945  1.00  0.00           H  
ATOM     47  N   THR R  34     116.302 142.633 168.167  1.00220.76           N  
ATOM     48  CA  THR R  34     114.961 142.875 167.665  1.00220.76           C  
ATOM     49  C   THR R  34     114.579 141.745 166.697  1.00220.76           C  
ATOM     50  O   THR R  34     115.445 141.198 166.011  1.00220.76           O  
ATOM     51  CB  THR R  34     114.817 144.313 167.100  1.00220.76           C  
ATOM     52  OG1 THR R  34     113.445 144.631 166.944  1.00220.76           O  
ATOM     53  CG2 THR R  34     115.518 144.530 165.748  1.00220.76           C  
ATOM     54  H   THR R  34     116.828 141.926 167.671  1.00  0.00           H  
ATOM     55  HA  THR R  34     114.294 142.781 168.525  1.00  0.00           H  
ATOM     56  HB  THR R  34     115.226 145.032 167.812  1.00  0.00           H  
ATOM     57  HG1 THR R  34     113.124 144.949 167.779  1.00  0.00           H  
ATOM     58 HG21 THR R  34     115.476 145.576 165.447  1.00  0.00           H  
ATOM     59 HG22 THR R  34     116.569 144.243 165.804  1.00  0.00           H  
ATOM     60 HG23 THR R  34     115.067 143.939 164.952  1.00  0.00           H  
ATOM     61  N   ALA R  35     113.282 141.429 166.609  1.00207.83           N  
ATOM     62  CA  ALA R  35     112.741 140.414 165.709  1.00207.83           C  
ATOM     63  C   ALA R  35     112.570 140.956 164.279  1.00207.83           C  
ATOM     64  O   ALA R  35     112.624 140.183 163.324  1.00207.83           O  
ATOM     65  CB  ALA R  35     111.350 140.009 166.223  1.00207.83           C  
ATOM     66  H   ALA R  35     112.634 141.942 167.188  1.00  0.00           H  
ATOM     67  HA  ALA R  35     113.396 139.539 165.686  1.00  0.00           H  
ATOM     68  HB1 ALA R  35     110.911 139.236 165.589  1.00  0.00           H  
ATOM     69  HB2 ALA R  35     111.407 139.600 167.232  1.00  0.00           H  
ATOM     70  HB3 ALA R  35     110.655 140.850 166.240  1.00  0.00           H  
ATOM     71  N   VAL R  36     112.393 142.278 164.101  1.00 34.93           N  
ATOM     72  CA  VAL R  36     112.125 142.897 162.794  1.00 34.93           C  
ATOM     73  C   VAL R  36     113.329 142.816 161.831  1.00 34.93           C  
ATOM     74  O   VAL R  36     113.152 142.980 160.626  1.00 34.93           O  
ATOM     75  CB  VAL R  36     111.634 144.361 162.963  1.00 34.93           C  
ATOM     76  CG1 VAL R  36     110.351 144.435 163.812  1.00 34.93           C  
ATOM     77  CG2 VAL R  36     112.690 145.344 163.501  1.00 34.93           C  
ATOM     78  H   VAL R  36     112.401 142.880 164.913  1.00  0.00           H  
ATOM     79  HA  VAL R  36     111.319 142.329 162.324  1.00  0.00           H  
ATOM     80  HB  VAL R  36     111.364 144.715 161.966  1.00  0.00           H  
ATOM     81 HG11 VAL R  36     109.938 145.445 163.811  1.00  0.00           H  
ATOM     82 HG12 VAL R  36     109.579 143.770 163.423  1.00  0.00           H  
ATOM     83 HG13 VAL R  36     110.533 144.161 164.852  1.00  0.00           H  
ATOM     84 HG21 VAL R  36     112.289 146.357 163.550  1.00  0.00           H  
ATOM     85 HG22 VAL R  36     113.005 145.077 164.504  1.00  0.00           H  
ATOM     86 HG23 VAL R  36     113.578 145.387 162.870  1.00  0.00           H  
ATOM     87  N   LEU R  37     114.520 142.484 162.356  1.00  2.51           N  
ATOM     88  CA  LEU R  37     115.764 142.179 161.645  1.00  2.51           C  
ATOM     89  C   LEU R  37     115.606 140.980 160.678  1.00  2.51           C  
ATOM     90  O   LEU R  37     116.313 140.905 159.671  1.00  2.51           O  
ATOM     91  CB  LEU R  37     116.861 141.946 162.715  1.00  2.51           C  
ATOM     92  CG  LEU R  37     118.325 141.848 162.223  1.00  2.51           C  
ATOM     93  CD1 LEU R  37     118.778 143.088 161.440  1.00  2.51           C  
ATOM     94  CD2 LEU R  37     119.276 141.613 163.409  1.00  2.51           C  
ATOM     95  H   LEU R  37     114.525 142.324 163.353  1.00  0.00           H  
ATOM     96  HA  LEU R  37     116.019 143.058 161.055  1.00  0.00           H  
ATOM     97  HB3 LEU R  37     116.619 141.040 163.275  1.00  0.00           H  
ATOM     98  HB2 LEU R  37     116.815 142.755 163.445  1.00  0.00           H  
ATOM     99  HG  LEU R  37     118.415 140.990 161.555  1.00  0.00           H  
ATOM    100 HD11 LEU R  37     119.843 143.040 161.210  1.00  0.00           H  
ATOM    101 HD12 LEU R  37     118.259 143.154 160.486  1.00  0.00           H  
ATOM    102 HD13 LEU R  37     118.598 144.008 161.998  1.00  0.00           H  
ATOM    103 HD21 LEU R  37     120.299 141.443 163.069  1.00  0.00           H  
ATOM    104 HD22 LEU R  37     119.289 142.465 164.089  1.00  0.00           H  
ATOM    105 HD23 LEU R  37     118.986 140.741 163.990  1.00  0.00           H  
ATOM    106  N   ALA R  38     114.625 140.100 160.943  1.00  1.34           N  
ATOM    107  CA  ALA R  38     114.186 139.019 160.064  1.00  1.34           C  
ATOM    108  C   ALA R  38     113.407 139.562 158.857  1.00  2.51           C  
ATOM    109  O   ALA R  38     113.649 139.153 157.725  1.00  2.51           O  
ATOM    110  CB  ALA R  38     113.236 138.096 160.849  1.00  2.51           C  
ATOM    111  H   ALA R  38     114.099 140.229 161.800  1.00  0.00           H  
ATOM    112  HA  ALA R  38     115.044 138.450 159.713  1.00  0.00           H  
ATOM    113  HB1 ALA R  38     112.924 137.247 160.240  1.00  0.00           H  
ATOM    114  HB2 ALA R  38     113.704 137.687 161.741  1.00  0.00           H  
ATOM    115  HB3 ALA R  38     112.329 138.609 161.171  1.00  0.00           H  
ATOM    116  N   ALA R  39     112.474 140.492 159.102  1.00  1.35           N  
ATOM    117  CA  ALA R  39     111.519 140.989 158.116  1.00  1.35           C  
ATOM    118  C   ALA R  39     112.202 141.905 157.093  1.00  1.05           C  
ATOM    119  O   ALA R  39     112.009 141.737 155.891  1.00  1.05           O  
ATOM    120  CB  ALA R  39     110.415 141.776 158.842  1.00  1.05           C  
ATOM    121  H   ALA R  39     112.415 140.847 160.044  1.00  0.00           H  
ATOM    122  HA  ALA R  39     111.075 140.143 157.588  1.00  0.00           H  
ATOM    123  HB1 ALA R  39     109.670 142.141 158.133  1.00  0.00           H  
ATOM    124  HB2 ALA R  39     109.892 141.145 159.561  1.00  0.00           H  
ATOM    125  HB3 ALA R  39     110.806 142.641 159.378  1.00  0.00           H  
ATOM    126  N   LEU R  40     113.054 142.834 157.547  1.00  1.36           N  
ATOM    127  CA  LEU R  40     113.804 143.738 156.666  1.00  1.36           C  
ATOM    128  C   LEU R  40     114.921 143.026 155.870  1.00  0.76           C  
ATOM    129  O   LEU R  40     115.463 143.597 154.923  1.00  0.76           O  
ATOM    130  CB  LEU R  40     114.317 144.966 157.457  1.00  0.76           C  
ATOM    131  CG  LEU R  40     115.209 144.715 158.697  1.00  0.76           C  
ATOM    132  CD1 LEU R  40     116.692 144.579 158.344  1.00  0.76           C  
ATOM    133  CD2 LEU R  40     115.010 145.818 159.750  1.00  0.76           C  
ATOM    134  H   LEU R  40     113.183 142.912 158.552  1.00  0.00           H  
ATOM    135  HA  LEU R  40     113.107 144.118 155.916  1.00  0.00           H  
ATOM    136  HB3 LEU R  40     113.427 145.508 157.780  1.00  0.00           H  
ATOM    137  HB2 LEU R  40     114.819 145.654 156.776  1.00  0.00           H  
ATOM    138  HG  LEU R  40     114.916 143.778 159.160  1.00  0.00           H  
ATOM    139 HD11 LEU R  40     117.326 144.707 159.219  1.00  0.00           H  
ATOM    140 HD12 LEU R  40     116.890 143.583 157.954  1.00  0.00           H  
ATOM    141 HD13 LEU R  40     117.011 145.316 157.606  1.00  0.00           H  
ATOM    142 HD21 LEU R  40     115.608 145.626 160.641  1.00  0.00           H  
ATOM    143 HD22 LEU R  40     115.293 146.797 159.362  1.00  0.00           H  
ATOM    144 HD23 LEU R  40     113.969 145.872 160.071  1.00  0.00           H  
ATOM    145  N   MET R  41     115.204 141.748 156.169  1.00  1.37           N  
ATOM    146  CA  MET R  41     116.066 140.874 155.370  1.00  1.37           C  
ATOM    147  C   MET R  41     115.398 140.489 154.031  1.00 24.03           C  
ATOM    148  O   MET R  41     116.101 140.121 153.090  1.00 24.03           O  
ATOM    149  CB  MET R  41     116.402 139.599 156.175  1.00 24.03           C  
ATOM    150  CG  MET R  41     117.824 139.084 155.903  1.00 24.03           C  
ATOM    151  SD  MET R  41     118.245 137.475 156.628  1.00 24.03           S  
ATOM    152  CE  MET R  41     117.767 137.707 158.359  1.00 24.03           C  
ATOM    153  H   MET R  41     114.686 141.319 156.926  1.00  0.00           H  
ATOM    154  HA  MET R  41     116.986 141.416 155.152  1.00  0.00           H  
ATOM    155  HB3 MET R  41     115.677 138.810 155.967  1.00  0.00           H  
ATOM    156  HB2 MET R  41     116.317 139.804 157.241  1.00  0.00           H  
ATOM    157  HG3 MET R  41     118.552 139.813 156.259  1.00  0.00           H  
ATOM    158  HG2 MET R  41     117.979 138.993 154.828  1.00  0.00           H  
ATOM    159  HE1 MET R  41     118.061 136.840 158.948  1.00  0.00           H  
ATOM    160  HE2 MET R  41     118.229 138.598 158.785  1.00  0.00           H  
ATOM    161  HE3 MET R  41     116.687 137.803 158.429  1.00  0.00           H  
ATOM    162  N   ALA R  42     114.072 140.657 153.895  1.00  1.38           N  
ATOM    163  CA  ALA R  42     113.326 140.447 152.652  1.00  1.38           C  
ATOM    164  C   ALA R  42     113.732 141.441 151.546  1.00  1.87           C  
ATOM    165  O   ALA R  42     113.667 141.110 150.366  1.00  1.87           O  
ATOM    166  CB  ALA R  42     111.823 140.585 152.930  1.00  1.87           C  
ATOM    167  H   ALA R  42     113.538 140.950 154.708  1.00  0.00           H  
ATOM    168  HA  ALA R  42     113.520 139.432 152.302  1.00  0.00           H  
ATOM    169  HB1 ALA R  42     111.240 140.369 152.034  1.00  0.00           H  
ATOM    170  HB2 ALA R  42     111.498 139.888 153.704  1.00  0.00           H  
ATOM    171  HB3 ALA R  42     111.561 141.592 153.256  1.00  0.00           H  
ATOM    172  N   LEU R  43     114.208 142.637 151.917  1.00  1.39           N  
ATOM    173  CA  LEU R  43     114.747 143.624 150.980  1.00  1.39           C  
ATOM    174  C   LEU R  43     116.188 143.247 150.580  1.00  3.71           C  
ATOM    175  O   LEU R  43     116.600 143.469 149.440  1.00  3.71           O  
ATOM    176  CB  LEU R  43     114.745 145.001 151.689  1.00  3.71           C  
ATOM    177  CG  LEU R  43     115.216 146.211 150.845  1.00  3.71           C  
ATOM    178  CD1 LEU R  43     114.334 146.446 149.608  1.00  3.71           C  
ATOM    179  CD2 LEU R  43     115.270 147.478 151.712  1.00  3.71           C  
ATOM    180  H   LEU R  43     114.253 142.837 152.907  1.00  0.00           H  
ATOM    181  HA  LEU R  43     114.121 143.656 150.087  1.00  0.00           H  
ATOM    182  HB3 LEU R  43     115.368 144.941 152.583  1.00  0.00           H  
ATOM    183  HB2 LEU R  43     113.736 145.206 152.050  1.00  0.00           H  
ATOM    184  HG  LEU R  43     116.233 146.027 150.497  1.00  0.00           H  
ATOM    185 HD11 LEU R  43     114.652 147.334 149.061  1.00  0.00           H  
ATOM    186 HD12 LEU R  43     114.388 145.610 148.909  1.00  0.00           H  
ATOM    187 HD13 LEU R  43     113.287 146.585 149.883  1.00  0.00           H  
ATOM    188 HD21 LEU R  43     115.643 148.330 151.144  1.00  0.00           H  
ATOM    189 HD22 LEU R  43     114.283 147.742 152.094  1.00  0.00           H  
ATOM    190 HD23 LEU R  43     115.931 147.343 152.569  1.00  0.00           H  
ATOM    191  N   LEU R  44     116.949 142.659 151.515  1.00  1.40           N  
ATOM    192  CA  LEU R  44     118.351 142.291 151.346  1.00  1.40           C  
ATOM    193  C   LEU R  44     118.509 141.160 150.321  1.00 29.07           C  
ATOM    194  O   LEU R  44     119.362 141.275 149.439  1.00 29.07           O  
ATOM    195  CB  LEU R  44     118.938 141.880 152.714  1.00 29.07           C  
ATOM    196  CG  LEU R  44     120.423 141.460 152.726  1.00 29.07           C  
ATOM    197  CD1 LEU R  44     121.369 142.611 152.347  1.00 29.07           C  
ATOM    198  CD2 LEU R  44     120.784 140.883 154.097  1.00 29.07           C  
ATOM    199  H   LEU R  44     116.506 142.435 152.393  1.00  0.00           H  
ATOM    200  HA  LEU R  44     118.883 143.169 150.974  1.00  0.00           H  
ATOM    201  HB3 LEU R  44     118.365 141.044 153.108  1.00  0.00           H  
ATOM    202  HB2 LEU R  44     118.793 142.695 153.422  1.00  0.00           H  
ATOM    203  HG  LEU R  44     120.575 140.654 152.007  1.00  0.00           H  
ATOM    204 HD11 LEU R  44     122.410 142.289 152.372  1.00  0.00           H  
ATOM    205 HD12 LEU R  44     121.176 142.972 151.337  1.00  0.00           H  
ATOM    206 HD13 LEU R  44     121.268 143.453 153.030  1.00  0.00           H  
ATOM    207 HD21 LEU R  44     121.776 140.451 154.077  1.00  0.00           H  
ATOM    208 HD22 LEU R  44     120.769 141.644 154.874  1.00  0.00           H  
ATOM    209 HD23 LEU R  44     120.105 140.085 154.393  1.00  0.00           H  
ATOM    210  N   ILE R  45     117.689 140.099 150.410  1.00  1.41           N  
ATOM    211  CA  ILE R  45     117.685 138.980 149.459  1.00  1.41           C  
ATOM    212  C   ILE R  45     117.404 139.471 148.026  1.00 83.19           C  
ATOM    213  O   ILE R  45     118.206 139.215 147.131  1.00 83.19           O  
ATOM    214  CB  ILE R  45     116.740 137.833 149.928  1.00 83.19           C  
ATOM    215  CG1 ILE R  45     115.249 138.217 150.053  1.00 83.19           C  
ATOM    216  CG2 ILE R  45     117.260 137.230 151.240  1.00 83.19           C  
ATOM    217  CD1 ILE R  45     114.324 137.075 150.498  1.00 83.19           C  
ATOM    218  H   ILE R  45     117.035 140.061 151.185  1.00  0.00           H  
ATOM    219  HA  ILE R  45     118.700 138.576 149.442  1.00  0.00           H  
ATOM    220  HB  ILE R  45     116.808 137.043 149.175  1.00  0.00           H  
ATOM    221 HG13 ILE R  45     114.874 138.566 149.095  1.00  0.00           H  
ATOM    222 HG12 ILE R  45     115.153 139.045 150.749  1.00  0.00           H  
ATOM    223 HG21 ILE R  45     116.737 136.316 151.514  1.00  0.00           H  
ATOM    224 HG22 ILE R  45     118.305 136.965 151.124  1.00  0.00           H  
ATOM    225 HG23 ILE R  45     117.176 137.924 152.075  1.00  0.00           H  
ATOM    226 HD11 ILE R  45     113.280 137.382 150.437  1.00  0.00           H  
ATOM    227 HD12 ILE R  45     114.446 136.195 149.866  1.00  0.00           H  
ATOM    228 HD13 ILE R  45     114.509 136.779 151.531  1.00  0.00           H  
ATOM    229  N   VAL R  46     116.351 140.282 147.840  1.00  1.42           N  
ATOM    230  CA  VAL R  46     115.958 140.916 146.580  1.00  1.42           C  
ATOM    231  C   VAL R  46     117.113 141.736 145.969  1.00 11.52           C  
ATOM    232  O   VAL R  46     117.449 141.547 144.799  1.00 11.52           O  
ATOM    233  CB  VAL R  46     114.652 141.733 146.809  1.00 11.52           C  
ATOM    234  CG1 VAL R  46     114.242 142.634 145.630  1.00 11.52           C  
ATOM    235  CG2 VAL R  46     113.468 140.807 147.148  1.00 11.52           C  
ATOM    236  H   VAL R  46     115.774 140.477 148.647  1.00  0.00           H  
ATOM    237  HA  VAL R  46     115.742 140.115 145.870  1.00  0.00           H  
ATOM    238  HB  VAL R  46     114.813 142.389 147.666  1.00  0.00           H  
ATOM    239 HG11 VAL R  46     113.319 143.170 145.852  1.00  0.00           H  
ATOM    240 HG12 VAL R  46     114.995 143.389 145.401  1.00  0.00           H  
ATOM    241 HG13 VAL R  46     114.067 142.042 144.732  1.00  0.00           H  
ATOM    242 HG21 VAL R  46     112.579 141.384 147.406  1.00  0.00           H  
ATOM    243 HG22 VAL R  46     113.212 140.163 146.306  1.00  0.00           H  
ATOM    244 HG23 VAL R  46     113.677 140.159 147.996  1.00  0.00           H  
ATOM    245  N   ALA R  47     117.759 142.594 146.772  1.00  1.43           N  
ATOM    246  CA  ALA R  47     118.883 143.428 146.353  1.00  1.43           C  
ATOM    247  C   ALA R  47     120.119 142.599 145.962  1.00  1.48           C  
ATOM    248  O   ALA R  47     120.705 142.828 144.901  1.00  1.48           O  
ATOM    249  CB  ALA R  47     119.244 144.389 147.498  1.00  1.48           C  
ATOM    250  H   ALA R  47     117.420 142.694 147.724  1.00  0.00           H  
ATOM    251  HA  ALA R  47     118.574 144.012 145.483  1.00  0.00           H  
ATOM    252  HB1 ALA R  47     120.077 145.035 147.219  1.00  0.00           H  
ATOM    253  HB2 ALA R  47     118.400 145.031 147.752  1.00  0.00           H  
ATOM    254  HB3 ALA R  47     119.533 143.852 148.402  1.00  0.00           H  
ATOM    255  N   THR R  48     120.494 141.627 146.803  1.00  1.44           N  
ATOM    256  CA  THR R  48     121.708 140.823 146.650  1.00  1.44           C  
ATOM    257  C   THR R  48     121.565 139.826 145.478  1.00  1.00           C  
ATOM    258  O   THR R  48     122.541 139.592 144.760  1.00  1.00           O  
ATOM    259  CB  THR R  48     121.996 140.082 147.984  1.00  1.00           C  
ATOM    260  OG1 THR R  48     122.033 141.013 149.051  1.00  1.00           O  
ATOM    261  CG2 THR R  48     123.356 139.374 148.014  1.00  1.00           C  
ATOM    262  H   THR R  48     119.932 141.474 147.635  1.00  0.00           H  
ATOM    263  HA  THR R  48     122.541 141.492 146.426  1.00  0.00           H  
ATOM    264  HB  THR R  48     121.207 139.356 148.190  1.00  0.00           H  
ATOM    265  HG1 THR R  48     121.127 141.232 149.268  1.00  0.00           H  
ATOM    266 HG21 THR R  48     123.537 138.894 148.976  1.00  0.00           H  
ATOM    267 HG22 THR R  48     123.404 138.599 147.254  1.00  0.00           H  
ATOM    268 HG23 THR R  48     124.175 140.069 147.827  1.00  0.00           H  
ATOM    269  N   VAL R  49     120.356 139.294 145.234  1.00  1.45           N  
ATOM    270  CA  VAL R  49     120.027 138.486 144.063  1.00  1.45           C  
ATOM    271  C   VAL R  49     120.035 139.379 142.812  1.00  0.54           C  
ATOM    272  O   VAL R  49     120.898 139.204 141.952  1.00  0.54           O  
ATOM    273  CB  VAL R  49     118.657 137.771 144.263  1.00  0.54           C  
ATOM    274  CG1 VAL R  49     118.082 137.102 142.997  1.00  0.54           C  
ATOM    275  CG2 VAL R  49     118.770 136.697 145.353  1.00  0.54           C  
ATOM    276  H   VAL R  49     119.596 139.492 145.882  1.00  0.00           H  
ATOM    277  HA  VAL R  49     120.801 137.725 143.933  1.00  0.00           H  
ATOM    278  HB  VAL R  49     117.925 138.510 144.593  1.00  0.00           H  
ATOM    279 HG11 VAL R  49     117.149 136.585 143.222  1.00  0.00           H  
ATOM    280 HG12 VAL R  49     117.858 137.816 142.206  1.00  0.00           H  
ATOM    281 HG13 VAL R  49     118.776 136.362 142.602  1.00  0.00           H  
ATOM    282 HG21 VAL R  49     117.803 136.251 145.584  1.00  0.00           H  
ATOM    283 HG22 VAL R  49     119.443 135.898 145.044  1.00  0.00           H  
ATOM    284 HG23 VAL R  49     119.163 137.104 146.280  1.00  0.00           H  
ATOM    285  N   LEU R  50     119.091 140.326 142.694  1.00  1.46           N  
ATOM    286  CA  LEU R  50     118.798 141.018 141.437  1.00  1.46           C  
ATOM    287  C   LEU R  50     119.958 141.889 140.941  1.00  1.68           C  
ATOM    288  O   LEU R  50     120.196 141.942 139.735  1.00  1.68           O  
ATOM    289  CB  LEU R  50     117.525 141.882 141.561  1.00  1.68           C  
ATOM    290  CG  LEU R  50     116.213 141.099 141.792  1.00  1.68           C  
ATOM    291  CD1 LEU R  50     115.054 142.080 142.020  1.00  1.68           C  
ATOM    292  CD2 LEU R  50     115.871 140.140 140.638  1.00  1.68           C  
ATOM    293  H   LEU R  50     118.478 140.511 143.485  1.00  0.00           H  
ATOM    294  HA  LEU R  50     118.636 140.261 140.672  1.00  0.00           H  
ATOM    295  HB3 LEU R  50     117.410 142.480 140.655  1.00  0.00           H  
ATOM    296  HB2 LEU R  50     117.666 142.603 142.368  1.00  0.00           H  
ATOM    297  HG  LEU R  50     116.315 140.502 142.698  1.00  0.00           H  
ATOM    298 HD11 LEU R  50     114.134 141.553 142.274  1.00  0.00           H  
ATOM    299 HD12 LEU R  50     115.277 142.766 142.837  1.00  0.00           H  
ATOM    300 HD13 LEU R  50     114.857 142.681 141.131  1.00  0.00           H  
ATOM    301 HD21 LEU R  50     114.904 139.663 140.804  1.00  0.00           H  
ATOM    302 HD22 LEU R  50     115.819 140.664 139.683  1.00  0.00           H  
ATOM    303 HD23 LEU R  50     116.601 139.337 140.545  1.00  0.00           H  
ATOM    304  N   GLY R  51     120.722 142.509 141.851  1.00  1.47           N  
ATOM    305  CA  GLY R  51     121.877 143.335 141.510  1.00  1.47           C  
ATOM    306  C   GLY R  51     123.010 142.538 140.851  1.00  2.98           C  
ATOM    307  O   GLY R  51     123.668 143.040 139.941  1.00  2.98           O  
ATOM    308  H   GLY R  51     120.497 142.399 142.837  1.00  0.00           H  
ATOM    309  HA3 GLY R  51     122.259 143.798 142.420  1.00  0.00           H  
ATOM    310  HA2 GLY R  51     121.568 144.143 140.845  1.00  0.00           H  
ATOM    311  N   ASN R  52     123.204 141.285 141.278  1.00  1.48           N  
ATOM    312  CA  ASN R  52     124.244 140.388 140.769  1.00  1.48           C  
ATOM    313  C   ASN R  52     123.706 139.510 139.628  1.00  3.77           C  
ATOM    314  O   ASN R  52     124.431 139.238 138.670  1.00  3.77           O  
ATOM    315  CB  ASN R  52     124.743 139.477 141.909  1.00  3.77           C  
ATOM    316  CG  ASN R  52     125.609 140.242 142.912  1.00  3.77           C  
ATOM    317  OD1 ASN R  52     126.655 140.769 142.547  1.00  3.77           O  
ATOM    318  ND2 ASN R  52     125.171 140.360 144.160  1.00  3.77           N  
ATOM    319  H   ASN R  52     122.576 140.927 141.987  1.00  0.00           H  
ATOM    320  HA  ASN R  52     125.086 140.961 140.374  1.00  0.00           H  
ATOM    321  HB3 ASN R  52     125.363 138.685 141.495  1.00  0.00           H  
ATOM    322  HB2 ASN R  52     123.912 138.981 142.414  1.00  0.00           H  
ATOM    323 HD22 ASN R  52     125.746 140.827 144.849  1.00  0.00           H  
ATOM    324 HD21 ASN R  52     124.272 139.959 144.434  1.00  0.00           H  
ATOM    325  N   ALA R  53     122.417 139.138 139.662  1.00  1.49           N  
ATOM    326  CA  ALA R  53     121.736 138.370 138.618  1.00  1.49           C  
ATOM    327  C   ALA R  53     121.698 139.139 137.292  1.00  3.72           C  
ATOM    328  O   ALA R  53     121.885 138.552 136.230  1.00  3.72           O  
ATOM    329  CB  ALA R  53     120.292 138.071 139.043  1.00  3.72           C  
ATOM    330  H   ALA R  53     121.884 139.341 140.508  1.00  0.00           H  
ATOM    331  HA  ALA R  53     122.273 137.430 138.477  1.00  0.00           H  
ATOM    332  HB1 ALA R  53     119.802 137.414 138.322  1.00  0.00           H  
ATOM    333  HB2 ALA R  53     120.252 137.576 140.010  1.00  0.00           H  
ATOM    334  HB3 ALA R  53     119.696 138.980 139.115  1.00  0.00           H  
ATOM    335  N   LEU R  54     121.520 140.465 137.354  1.00  1.50           N  
ATOM    336  CA  LEU R  54     121.489 141.366 136.205  1.00  1.50           C  
ATOM    337  C   LEU R  54     122.834 141.392 135.451  1.00  5.20           C  
ATOM    338  O   LEU R  54     122.854 141.465 134.223  1.00  5.20           O  
ATOM    339  CB  LEU R  54     121.101 142.766 136.724  1.00  5.20           C  
ATOM    340  CG  LEU R  54     120.746 143.822 135.661  1.00  5.20           C  
ATOM    341  CD1 LEU R  54     119.519 143.408 134.835  1.00  5.20           C  
ATOM    342  CD2 LEU R  54     120.494 145.170 136.349  1.00  5.20           C  
ATOM    343  H   LEU R  54     121.337 140.867 138.269  1.00  0.00           H  
ATOM    344  HA  LEU R  54     120.722 140.995 135.525  1.00  0.00           H  
ATOM    345  HB3 LEU R  54     121.899 143.145 137.366  1.00  0.00           H  
ATOM    346  HB2 LEU R  54     120.228 142.666 137.368  1.00  0.00           H  
ATOM    347  HG  LEU R  54     121.589 143.947 134.981  1.00  0.00           H  
ATOM    348 HD11 LEU R  54     119.204 144.211 134.174  1.00  0.00           H  
ATOM    349 HD12 LEU R  54     119.731 142.542 134.207  1.00  0.00           H  
ATOM    350 HD13 LEU R  54     118.670 143.161 135.473  1.00  0.00           H  
ATOM    351 HD21 LEU R  54     120.190 145.931 135.633  1.00  0.00           H  
ATOM    352 HD22 LEU R  54     119.708 145.091 137.100  1.00  0.00           H  
ATOM    353 HD23 LEU R  54     121.392 145.530 136.851  1.00  0.00           H  
ATOM    354  N   VAL R  55     123.955 141.258 136.175  1.00  1.51           N  
ATOM    355  CA  VAL R  55     125.309 141.148 135.630  1.00  1.51           C  
ATOM    356  C   VAL R  55     125.484 139.776 134.949  1.00  5.11           C  
ATOM    357  O   VAL R  55     126.050 139.690 133.859  1.00  5.11           O  
ATOM    358  CB  VAL R  55     126.332 141.325 136.790  1.00  5.11           C  
ATOM    359  CG1 VAL R  55     127.802 141.135 136.369  1.00  5.11           C  
ATOM    360  CG2 VAL R  55     126.160 142.681 137.501  1.00  5.11           C  
ATOM    361  H   VAL R  55     123.845 141.142 137.174  1.00  0.00           H  
ATOM    362  HA  VAL R  55     125.462 141.930 134.884  1.00  0.00           H  
ATOM    363  HB  VAL R  55     126.139 140.553 137.532  1.00  0.00           H  
ATOM    364 HG11 VAL R  55     128.455 141.181 137.239  1.00  0.00           H  
ATOM    365 HG12 VAL R  55     127.987 140.164 135.908  1.00  0.00           H  
ATOM    366 HG13 VAL R  55     128.115 141.904 135.665  1.00  0.00           H  
ATOM    367 HG21 VAL R  55     126.750 142.716 138.415  1.00  0.00           H  
ATOM    368 HG22 VAL R  55     126.466 143.511 136.864  1.00  0.00           H  
ATOM    369 HG23 VAL R  55     125.130 142.866 137.805  1.00  0.00           H  
ATOM    370  N   MET R  56     124.973 138.707 135.573  1.00  1.52           N  
ATOM    371  CA  MET R  56     125.011 137.345 135.047  1.00  1.52           C  
ATOM    372  C   MET R  56     124.149 137.215 133.777  1.00  4.85           C  
ATOM    373  O   MET R  56     124.639 136.719 132.763  1.00  4.85           O  
ATOM    374  CB  MET R  56     124.568 136.362 136.149  1.00  4.85           C  
ATOM    375  CG  MET R  56     125.628 136.207 137.255  1.00  4.85           C  
ATOM    376  SD  MET R  56     125.059 135.402 138.773  1.00  4.85           S  
ATOM    377  CE  MET R  56     124.603 133.759 138.157  1.00  4.85           C  
ATOM    378  H   MET R  56     124.519 138.857 136.468  1.00  0.00           H  
ATOM    379  HA  MET R  56     126.036 137.114 134.760  1.00  0.00           H  
ATOM    380  HB3 MET R  56     124.371 135.382 135.712  1.00  0.00           H  
ATOM    381  HB2 MET R  56     123.625 136.686 136.587  1.00  0.00           H  
ATOM    382  HG3 MET R  56     125.996 137.188 137.558  1.00  0.00           H  
ATOM    383  HG2 MET R  56     126.493 135.663 136.876  1.00  0.00           H  
ATOM    384  HE1 MET R  56     124.365 133.101 138.993  1.00  0.00           H  
ATOM    385  HE2 MET R  56     123.724 133.820 137.515  1.00  0.00           H  
ATOM    386  HE3 MET R  56     125.422 133.314 137.593  1.00  0.00           H  
ATOM    387  N   LEU R  57     122.925 137.763 133.785  1.00  1.53           N  
ATOM    388  CA  LEU R  57     122.024 137.842 132.631  1.00  1.53           C  
ATOM    389  C   LEU R  57     122.631 138.655 131.474  1.00  6.99           C  
ATOM    390  O   LEU R  57     122.519 138.254 130.317  1.00  6.99           O  
ATOM    391  CB  LEU R  57     120.675 138.467 133.052  1.00  6.99           C  
ATOM    392  CG  LEU R  57     119.783 137.557 133.924  1.00  6.99           C  
ATOM    393  CD1 LEU R  57     118.701 138.380 134.641  1.00  6.99           C  
ATOM    394  CD2 LEU R  57     119.135 136.427 133.107  1.00  6.99           C  
ATOM    395  H   LEU R  57     122.580 138.130 134.673  1.00  0.00           H  
ATOM    396  HA  LEU R  57     121.861 136.831 132.258  1.00  0.00           H  
ATOM    397  HB3 LEU R  57     120.107 138.753 132.164  1.00  0.00           H  
ATOM    398  HB2 LEU R  57     120.874 139.401 133.579  1.00  0.00           H  
ATOM    399  HG  LEU R  57     120.398 137.094 134.697  1.00  0.00           H  
ATOM    400 HD11 LEU R  57     118.087 137.747 135.283  1.00  0.00           H  
ATOM    401 HD12 LEU R  57     119.142 139.147 135.278  1.00  0.00           H  
ATOM    402 HD13 LEU R  57     118.037 138.875 133.932  1.00  0.00           H  
ATOM    403 HD21 LEU R  57     118.503 135.801 133.739  1.00  0.00           H  
ATOM    404 HD22 LEU R  57     118.507 136.821 132.307  1.00  0.00           H  
ATOM    405 HD23 LEU R  57     119.879 135.771 132.655  1.00  0.00           H  
ATOM    406  N   ALA R  58     123.330 139.757 131.781  1.00  1.54           N  
ATOM    407  CA  ALA R  58     124.037 140.590 130.812  1.00  1.54           C  
ATOM    408  C   ALA R  58     125.219 139.847 130.170  1.00 32.21           C  
ATOM    409  O   ALA R  58     125.417 139.927 128.958  1.00 32.21           O  
ATOM    410  CB  ALA R  58     124.579 141.825 131.535  1.00 32.21           C  
ATOM    411  H   ALA R  58     123.329 140.057 132.751  1.00  0.00           H  
ATOM    412  HA  ALA R  58     123.341 140.896 130.028  1.00  0.00           H  
ATOM    413  HB1 ALA R  58     125.084 142.499 130.843  1.00  0.00           H  
ATOM    414  HB2 ALA R  58     123.778 142.378 132.021  1.00  0.00           H  
ATOM    415  HB3 ALA R  58     125.287 141.550 132.313  1.00  0.00           H  
ATOM    416  N   PHE R  59     125.983 139.099 130.979  1.00  1.55           N  
ATOM    417  CA  PHE R  59     127.118 138.284 130.548  1.00  1.55           C  
ATOM    418  C   PHE R  59     126.673 137.140 129.617  1.00169.38           C  
ATOM    419  O   PHE R  59     127.405 136.786 128.692  1.00169.38           O  
ATOM    420  CB  PHE R  59     127.844 137.731 131.793  1.00169.38           C  
ATOM    421  CG  PHE R  59     129.202 137.094 131.539  1.00169.38           C  
ATOM    422  CD1 PHE R  59     129.295 135.728 131.192  1.00169.38           C  
ATOM    423  CD2 PHE R  59     130.381 137.857 131.683  1.00169.38           C  
ATOM    424  CE1 PHE R  59     130.553 135.134 130.977  1.00169.38           C  
ATOM    425  CE2 PHE R  59     131.640 137.257 131.493  1.00169.38           C  
ATOM    426  CZ  PHE R  59     131.727 135.898 131.130  1.00169.38           C  
ATOM    427  H   PHE R  59     125.753 139.102 131.969  1.00  0.00           H  
ATOM    428  HA  PHE R  59     127.804 138.929 129.995  1.00  0.00           H  
ATOM    429  HB3 PHE R  59     127.214 137.006 132.309  1.00  0.00           H  
ATOM    430  HB2 PHE R  59     127.995 138.540 132.508  1.00  0.00           H  
ATOM    431  HD1 PHE R  59     128.400 135.129 131.097  1.00  0.00           H  
ATOM    432  HD2 PHE R  59     130.325 138.901 131.958  1.00  0.00           H  
ATOM    433  HE1 PHE R  59     130.618 134.086 130.721  1.00  0.00           H  
ATOM    434  HE2 PHE R  59     132.536 137.845 131.628  1.00  0.00           H  
ATOM    435  HZ  PHE R  59     132.688 135.428 130.988  1.00  0.00           H  
ATOM    436  N   VAL R  60     125.469 136.589 129.826  1.00  1.56           N  
ATOM    437  CA  VAL R  60     124.830 135.606 128.956  1.00  1.56           C  
ATOM    438  C   VAL R  60     124.282 136.302 127.690  1.00 52.81           C  
ATOM    439  O   VAL R  60     124.717 135.973 126.585  1.00 52.81           O  
ATOM    440  CB  VAL R  60     123.720 134.862 129.756  1.00 52.81           C  
ATOM    441  CG1 VAL R  60     122.803 133.970 128.893  1.00 52.81           C  
ATOM    442  CG2 VAL R  60     124.335 133.995 130.873  1.00 52.81           C  
ATOM    443  H   VAL R  60     124.951 136.892 130.645  1.00  0.00           H  
ATOM    444  HA  VAL R  60     125.572 134.871 128.636  1.00  0.00           H  
ATOM    445  HB  VAL R  60     123.081 135.605 130.234  1.00  0.00           H  
ATOM    446 HG11 VAL R  60     122.093 133.421 129.514  1.00  0.00           H  
ATOM    447 HG12 VAL R  60     122.209 134.548 128.185  1.00  0.00           H  
ATOM    448 HG13 VAL R  60     123.377 133.236 128.326  1.00  0.00           H  
ATOM    449 HG21 VAL R  60     123.560 133.572 131.513  1.00  0.00           H  
ATOM    450 HG22 VAL R  60     124.908 133.165 130.459  1.00  0.00           H  
ATOM    451 HG23 VAL R  60     125.008 134.559 131.517  1.00  0.00           H  
ATOM    452  N   ALA R  61     123.354 137.258 127.836  1.00  1.57           N  
ATOM    453  CA  ALA R  61     122.570 137.814 126.735  1.00  1.57           C  
ATOM    454  C   ALA R  61     123.388 138.799 125.884  1.00 76.74           C  
ATOM    455  O   ALA R  61     123.721 138.503 124.737  1.00 76.74           O  
ATOM    456  CB  ALA R  61     121.333 138.530 127.312  1.00 76.74           C  
ATOM    457  H   ALA R  61     123.081 137.523 128.782  1.00  0.00           H  
ATOM    458  HA  ALA R  61     122.234 136.999 126.089  1.00  0.00           H  
ATOM    459  HB1 ALA R  61     120.721 138.955 126.515  1.00  0.00           H  
ATOM    460  HB2 ALA R  61     120.704 137.831 127.864  1.00  0.00           H  
ATOM    461  HB3 ALA R  61     121.597 139.339 127.995  1.00  0.00           H  
ATOM    462  N   ASP R  62     123.728 139.969 126.438  1.00  1.58           N  
ATOM    463  CA  ASP R  62     124.334 141.102 125.723  1.00  1.58           C  
ATOM    464  C   ASP R  62     125.765 140.844 125.238  1.00 74.78           C  
ATOM    465  O   ASP R  62     126.257 141.574 124.374  1.00 74.78           O  
ATOM    466  CB  ASP R  62     124.295 142.379 126.588  1.00 74.78           C  
ATOM    467  CG  ASP R  62     122.937 143.047 126.509  1.00 74.78           C  
ATOM    468  OD1 ASP R  62     121.979 142.541 127.134  1.00 74.78           O  
ATOM    469  OD2 ASP R  62     122.824 144.025 125.737  1.00 74.78           O1-
ATOM    470  H   ASP R  62     123.461 140.123 127.401  1.00  0.00           H  
ATOM    471  HA  ASP R  62     123.749 141.272 124.816  1.00  0.00           H  
ATOM    472  HB3 ASP R  62     125.037 143.107 126.256  1.00  0.00           H  
ATOM    473  HB2 ASP R  62     124.527 142.156 127.630  1.00  0.00           H  
ATOM    474  N   SER R  63     126.422 139.794 125.748  1.00  1.59           N  
ATOM    475  CA  SER R  63     127.503 139.024 125.124  1.00  1.59           C  
ATOM    476  C   SER R  63     128.874 139.724 125.058  1.00 83.17           C  
ATOM    477  O   SER R  63     129.902 139.124 125.360  1.00 83.17           O  
ATOM    478  CB  SER R  63     127.060 138.449 123.754  1.00 83.17           C  
ATOM    479  OG  SER R  63     126.149 137.370 123.920  1.00 83.17           O  
ATOM    480  H   SER R  63     125.934 139.338 126.509  1.00  0.00           H  
ATOM    481  HA  SER R  63     127.673 138.188 125.798  1.00  0.00           H  
ATOM    482  HB3 SER R  63     127.931 138.069 123.217  1.00  0.00           H  
ATOM    483  HB2 SER R  63     126.622 139.210 123.106  1.00  0.00           H  
ATOM    484  HG  SER R  63     125.289 137.730 124.165  1.00  0.00           H  
ATOM    485  N   SER R  64     128.882 141.006 124.693  1.00  1.60           N  
ATOM    486  CA  SER R  64     130.024 141.910 124.555  1.00  1.60           C  
ATOM    487  C   SER R  64     130.814 142.134 125.861  1.00123.25           C  
ATOM    488  O   SER R  64     131.968 142.553 125.826  1.00123.25           O  
ATOM    489  CB  SER R  64     129.492 143.234 123.955  1.00123.25           C  
ATOM    490  OG  SER R  64     128.339 143.728 124.633  1.00123.25           O  
ATOM    491  H   SER R  64     127.963 141.397 124.500  1.00  0.00           H  
ATOM    492  HA  SER R  64     130.725 141.466 123.846  1.00  0.00           H  
ATOM    493  HB3 SER R  64     129.243 143.095 122.902  1.00  0.00           H  
ATOM    494  HB2 SER R  64     130.273 143.997 123.984  1.00  0.00           H  
ATOM    495  HG  SER R  64     127.583 143.199 124.399  1.00  0.00           H  
ATOM    496  N   LEU R  65     130.213 141.803 127.010  1.00 12.48           N  
ATOM    497  CA  LEU R  65     130.792 141.936 128.340  1.00 12.48           C  
ATOM    498  C   LEU R  65     131.649 140.703 128.708  1.00176.89           C  
ATOM    499  O   LEU R  65     132.273 140.694 129.771  1.00176.89           O  
ATOM    500  CB  LEU R  65     129.643 142.048 129.375  1.00176.89           C  
ATOM    501  CG  LEU R  65     128.545 143.114 129.115  1.00176.89           C  
ATOM    502  CD1 LEU R  65     129.093 144.494 128.729  1.00176.89           C  
ATOM    503  CD2 LEU R  65     127.451 142.664 128.137  1.00176.89           C  
ATOM    504  H   LEU R  65     129.255 141.498 126.950  1.00  0.00           H  
ATOM    505  HA  LEU R  65     131.422 142.827 128.387  1.00  0.00           H  
ATOM    506  HB3 LEU R  65     130.101 142.283 130.339  1.00  0.00           H  
ATOM    507  HB2 LEU R  65     129.166 141.078 129.521  1.00  0.00           H  
ATOM    508  HG  LEU R  65     128.034 143.241 130.068  1.00  0.00           H  
ATOM    509 HD11 LEU R  65     128.279 145.204 128.592  1.00  0.00           H  
ATOM    510 HD12 LEU R  65     129.746 144.890 129.504  1.00  0.00           H  
ATOM    511 HD13 LEU R  65     129.654 144.469 127.795  1.00  0.00           H  
ATOM    512 HD21 LEU R  65     126.573 143.302 128.237  1.00  0.00           H  
ATOM    513 HD22 LEU R  65     127.766 142.725 127.097  1.00  0.00           H  
ATOM    514 HD23 LEU R  65     127.136 141.641 128.334  1.00  0.00           H  
ATOM    515  N   ARG R  66     131.694 139.659 127.865  1.00 12.49           N  
ATOM    516  CA  ARG R  66     132.495 138.459 128.084  1.00 12.49           C  
ATOM    517  C   ARG R  66     133.954 138.725 127.671  1.00189.73           C  
ATOM    518  O   ARG R  66     134.338 138.523 126.522  1.00189.73           O  
ATOM    519  CB  ARG R  66     131.920 137.280 127.263  1.00189.73           C  
ATOM    520  CG  ARG R  66     130.514 136.850 127.721  1.00189.73           C  
ATOM    521  CD  ARG R  66     130.116 135.438 127.261  1.00189.73           C  
ATOM    522  NE  ARG R  66     129.683 135.414 125.851  1.00189.73           N  
ATOM    523  CZ  ARG R  66     128.416 135.487 125.414  1.00189.73           C  
ATOM    524  NH1 ARG R  66     127.411 135.670 126.263  1.00189.73           N  
ATOM    525  NH2 ARG R  66     128.144 135.402 124.115  1.00189.73           N1+
ATOM    526  H   ARG R  66     131.214 139.744 126.976  1.00  0.00           H  
ATOM    527  HA  ARG R  66     132.480 138.188 129.139  1.00  0.00           H  
ATOM    528  HB3 ARG R  66     132.599 136.433 127.369  1.00  0.00           H  
ATOM    529  HB2 ARG R  66     131.905 137.519 126.198  1.00  0.00           H  
ATOM    530  HG3 ARG R  66     129.769 137.577 127.400  1.00  0.00           H  
ATOM    531  HG2 ARG R  66     130.469 136.876 128.808  1.00  0.00           H  
ATOM    532  HD3 ARG R  66     129.320 135.049 127.896  1.00  0.00           H  
ATOM    533  HD2 ARG R  66     130.949 134.746 127.393  1.00  0.00           H  
ATOM    534  HE  ARG R  66     130.442 135.351 125.186  1.00  0.00           H  
ATOM    535 HH12 ARG R  66     126.422 135.708 125.987  1.00  0.00           H  
ATOM    536 HH11 ARG R  66     127.562 135.934 127.244  1.00  0.00           H  
ATOM    537 HH22 ARG R  66     127.233 135.755 123.799  1.00  0.00           H  
ATOM    538 HH21 ARG R  66     128.811 135.143 123.404  1.00  0.00           H  
ATOM    539  N   THR R  67     134.773 139.157 128.632  1.00 12.50           N  
ATOM    540  CA  THR R  67     136.211 139.355 128.512  1.00 12.50           C  
ATOM    541  C   THR R  67     136.871 138.986 129.852  1.00122.48           C  
ATOM    542  O   THR R  67     136.222 139.075 130.897  1.00122.48           O  
ATOM    543  CB  THR R  67     136.535 140.749 127.913  1.00122.48           C  
ATOM    544  OG1 THR R  67     137.936 140.912 127.781  1.00122.48           O  
ATOM    545  CG2 THR R  67     135.999 141.929 128.741  1.00122.48           C  
ATOM    546  H   THR R  67     134.387 139.333 129.549  1.00  0.00           H  
ATOM    547  HA  THR R  67     136.577 138.612 127.799  1.00  0.00           H  
ATOM    548  HB  THR R  67     136.104 140.800 126.910  1.00  0.00           H  
ATOM    549  HG1 THR R  67     138.097 141.582 127.128  1.00  0.00           H  
ATOM    550 HG21 THR R  67     136.253 142.884 128.281  1.00  0.00           H  
ATOM    551 HG22 THR R  67     134.912 141.892 128.813  1.00  0.00           H  
ATOM    552 HG23 THR R  67     136.398 141.931 129.756  1.00  0.00           H  
ATOM    553  N   GLN R  68     138.137 138.541 129.815  1.00 12.51           N  
ATOM    554  CA  GLN R  68     138.882 137.867 130.888  1.00 12.51           C  
ATOM    555  C   GLN R  68     138.806 138.550 132.261  1.00 82.37           C  
ATOM    556  O   GLN R  68     138.603 137.894 133.278  1.00 82.37           O  
ATOM    557  CB  GLN R  68     140.335 137.616 130.425  1.00 82.37           C  
ATOM    558  CG  GLN R  68     141.195 136.737 131.370  1.00 82.37           C  
ATOM    559  CD  GLN R  68     142.166 137.444 132.327  1.00 82.37           C  
ATOM    560  OE1 GLN R  68     142.922 136.782 133.025  1.00 82.37           O  
ATOM    561  NE2 GLN R  68     142.209 138.771 132.395  1.00 82.37           N  
ATOM    562  H   GLN R  68     138.582 138.595 128.909  1.00  0.00           H  
ATOM    563  HA  GLN R  68     138.405 136.896 131.007  1.00  0.00           H  
ATOM    564  HB3 GLN R  68     140.828 138.561 130.208  1.00  0.00           H  
ATOM    565  HB2 GLN R  68     140.292 137.103 129.463  1.00  0.00           H  
ATOM    566  HG3 GLN R  68     141.802 136.070 130.760  1.00  0.00           H  
ATOM    567  HG2 GLN R  68     140.558 136.073 131.956  1.00  0.00           H  
ATOM    568 HE22 GLN R  68     142.853 139.184 133.051  1.00  0.00           H  
ATOM    569 HE21 GLN R  68     141.597 139.370 131.861  1.00  0.00           H  
ATOM    570  N   ASN R  69     138.938 139.879 132.288  1.00  2.37           N  
ATOM    571  CA  ASN R  69     138.930 140.662 133.527  1.00  2.37           C  
ATOM    572  C   ASN R  69     137.529 140.743 134.146  1.00 24.73           C  
ATOM    573  O   ASN R  69     137.410 140.860 135.365  1.00 24.73           O  
ATOM    574  CB  ASN R  69     139.463 142.089 133.269  1.00 24.73           C  
ATOM    575  CG  ASN R  69     140.967 142.078 132.996  1.00 24.73           C  
ATOM    576  OD1 ASN R  69     141.403 141.622 131.941  1.00 24.73           O  
ATOM    577  ND2 ASN R  69     141.775 142.516 133.954  1.00 24.73           N  
ATOM    578  H   ASN R  69     139.061 140.362 131.409  1.00  0.00           H  
ATOM    579  HA  ASN R  69     139.574 140.169 134.259  1.00  0.00           H  
ATOM    580  HB3 ASN R  69     139.261 142.730 134.129  1.00  0.00           H  
ATOM    581  HB2 ASN R  69     138.947 142.549 132.425  1.00  0.00           H  
ATOM    582 HD22 ASN R  69     142.783 142.389 133.876  1.00  0.00           H  
ATOM    583 HD21 ASN R  69     141.409 142.912 134.805  1.00  0.00           H  
ATOM    584  N   ASN R  70     136.474 140.604 133.330  1.00  2.38           N  
ATOM    585  CA  ASN R  70     135.084 140.561 133.785  1.00  2.38           C  
ATOM    586  C   ASN R  70     134.704 139.154 134.262  1.00 32.35           C  
ATOM    587  O   ASN R  70     133.707 139.024 134.967  1.00 32.35           O  
ATOM    588  CB  ASN R  70     134.090 140.951 132.665  1.00 32.35           C  
ATOM    589  CG  ASN R  70     134.135 142.421 132.256  1.00 32.35           C  
ATOM    590  OD1 ASN R  70     134.715 143.266 132.931  1.00 32.35           O  
ATOM    591  ND2 ASN R  70     133.511 142.741 131.133  1.00 32.35           N  
ATOM    592  H   ASN R  70     136.643 140.383 132.356  1.00  0.00           H  
ATOM    593  HA  ASN R  70     134.949 141.242 134.624  1.00  0.00           H  
ATOM    594  HB3 ASN R  70     133.068 140.765 133.001  1.00  0.00           H  
ATOM    595  HB2 ASN R  70     134.230 140.325 131.786  1.00  0.00           H  
ATOM    596 HD22 ASN R  70     133.425 143.716 130.860  1.00  0.00           H  
ATOM    597 HD21 ASN R  70     133.016 142.022 130.604  1.00  0.00           H  
ATOM    598  N   PHE R  71     135.505 138.113 133.970  1.00  2.39           N  
ATOM    599  CA  PHE R  71     135.294 136.758 134.499  1.00  2.39           C  
ATOM    600  C   PHE R  71     135.499 136.756 136.024  1.00  4.89           C  
ATOM    601  O   PHE R  71     134.774 136.071 136.739  1.00  4.89           O  
ATOM    602  CB  PHE R  71     136.281 135.735 133.889  1.00  4.89           C  
ATOM    603  CG  PHE R  71     136.281 135.470 132.388  1.00  4.89           C  
ATOM    604  CD1 PHE R  71     135.357 136.069 131.504  1.00  4.89           C  
ATOM    605  CD2 PHE R  71     137.239 134.571 131.874  1.00  4.89           C  
ATOM    606  CE1 PHE R  71     135.402 135.780 130.126  1.00  4.89           C  
ATOM    607  CE2 PHE R  71     137.282 134.277 130.498  1.00  4.89           C  
ATOM    608  CZ  PHE R  71     136.365 134.886 129.621  1.00  4.89           C  
ATOM    609  H   PHE R  71     136.318 138.267 133.387  1.00  0.00           H  
ATOM    610  HA  PHE R  71     134.270 136.444 134.286  1.00  0.00           H  
ATOM    611  HB3 PHE R  71     136.070 134.768 134.346  1.00  0.00           H  
ATOM    612  HB2 PHE R  71     137.301 135.968 134.195  1.00  0.00           H  
ATOM    613  HD1 PHE R  71     134.611 136.758 131.868  1.00  0.00           H  
ATOM    614  HD2 PHE R  71     137.948 134.101 132.542  1.00  0.00           H  
ATOM    615  HE1 PHE R  71     134.695 136.243 129.454  1.00  0.00           H  
ATOM    616  HE2 PHE R  71     138.013 133.578 130.120  1.00  0.00           H  
ATOM    617  HZ  PHE R  71     136.393 134.660 128.565  1.00  0.00           H  
ATOM    618  N   PHE R  72     136.422 137.590 136.529  1.00  2.40           N  
ATOM    619  CA  PHE R  72     136.684 137.768 137.956  1.00  2.40           C  
ATOM    620  C   PHE R  72     135.489 138.463 138.638  1.00  5.42           C  
ATOM    621  O   PHE R  72     135.090 138.073 139.731  1.00  5.42           O  
ATOM    622  CB  PHE R  72     137.937 138.655 138.154  1.00  5.42           C  
ATOM    623  CG  PHE R  72     139.219 138.293 137.411  1.00  5.42           C  
ATOM    624  CD1 PHE R  72     139.508 136.965 137.026  1.00  5.42           C  
ATOM    625  CD2 PHE R  72     140.133 139.321 137.089  1.00  5.42           C  
ATOM    626  CE1 PHE R  72     140.682 136.678 136.304  1.00  5.42           C  
ATOM    627  CE2 PHE R  72     141.314 139.032 136.379  1.00  5.42           C  
ATOM    628  CZ  PHE R  72     141.588 137.709 135.988  1.00  5.42           C  
ATOM    629  H   PHE R  72     136.989 138.115 135.876  1.00  0.00           H  
ATOM    630  HA  PHE R  72     136.837 136.791 138.421  1.00  0.00           H  
ATOM    631  HB3 PHE R  72     138.179 138.670 139.216  1.00  0.00           H  
ATOM    632  HB2 PHE R  72     137.692 139.687 137.891  1.00  0.00           H  
ATOM    633  HD1 PHE R  72     138.822 136.160 137.248  1.00  0.00           H  
ATOM    634  HD2 PHE R  72     139.919 140.345 137.366  1.00  0.00           H  
ATOM    635  HE1 PHE R  72     140.884 135.666 135.979  1.00  0.00           H  
ATOM    636  HE2 PHE R  72     142.004 139.826 136.121  1.00  0.00           H  
ATOM    637  HZ  PHE R  72     142.484 137.483 135.427  1.00  0.00           H  
ATOM    638  N   LEU R  73     134.897 139.464 137.966  1.00  2.41           N  
ATOM    639  CA  LEU R  73     133.746 140.233 138.445  1.00  2.41           C  
ATOM    640  C   LEU R  73     132.468 139.375 138.406  1.00  6.60           C  
ATOM    641  O   LEU R  73     131.620 139.500 139.285  1.00  6.60           O  
ATOM    642  CB  LEU R  73     133.536 141.493 137.564  1.00  6.60           C  
ATOM    643  CG  LEU R  73     134.793 142.360 137.307  1.00  6.60           C  
ATOM    644  CD1 LEU R  73     134.505 143.527 136.351  1.00  6.60           C  
ATOM    645  CD2 LEU R  73     135.435 142.882 138.597  1.00  6.60           C  
ATOM    646  H   LEU R  73     135.248 139.679 137.045  1.00  0.00           H  
ATOM    647  HA  LEU R  73     133.923 140.532 139.480  1.00  0.00           H  
ATOM    648  HB3 LEU R  73     132.762 142.110 138.024  1.00  0.00           H  
ATOM    649  HB2 LEU R  73     133.126 141.190 136.598  1.00  0.00           H  
ATOM    650  HG  LEU R  73     135.533 141.735 136.813  1.00  0.00           H  
ATOM    651 HD11 LEU R  73     135.432 143.929 135.939  1.00  0.00           H  
ATOM    652 HD12 LEU R  73     133.886 143.222 135.507  1.00  0.00           H  
ATOM    653 HD13 LEU R  73     134.001 144.350 136.854  1.00  0.00           H  
ATOM    654 HD21 LEU R  73     136.309 143.496 138.376  1.00  0.00           H  
ATOM    655 HD22 LEU R  73     134.740 143.489 139.175  1.00  0.00           H  
ATOM    656 HD23 LEU R  73     135.770 142.057 139.221  1.00  0.00           H  
ATOM    657  N   LEU R  74     132.356 138.472 137.421  1.00  2.42           N  
ATOM    658  CA  LEU R  74     131.278 137.494 137.315  1.00  2.42           C  
ATOM    659  C   LEU R  74     131.407 136.425 138.411  1.00 25.92           C  
ATOM    660  O   LEU R  74     130.396 136.047 138.989  1.00 25.92           O  
ATOM    661  CB  LEU R  74     131.331 136.812 135.932  1.00 25.92           C  
ATOM    662  CG  LEU R  74     130.119 135.903 135.623  1.00 25.92           C  
ATOM    663  CD1 LEU R  74     128.880 136.720 135.231  1.00 25.92           C  
ATOM    664  CD2 LEU R  74     130.476 134.879 134.542  1.00 25.92           C  
ATOM    665  H   LEU R  74     133.048 138.484 136.681  1.00  0.00           H  
ATOM    666  HA  LEU R  74     130.327 138.014 137.433  1.00  0.00           H  
ATOM    667  HB3 LEU R  74     132.246 136.221 135.868  1.00  0.00           H  
ATOM    668  HB2 LEU R  74     131.417 137.564 135.147  1.00  0.00           H  
ATOM    669  HG  LEU R  74     129.851 135.320 136.503  1.00  0.00           H  
ATOM    670 HD11 LEU R  74     128.065 136.061 134.931  1.00  0.00           H  
ATOM    671 HD12 LEU R  74     128.519 137.325 136.063  1.00  0.00           H  
ATOM    672 HD13 LEU R  74     129.090 137.390 134.400  1.00  0.00           H  
ATOM    673 HD21 LEU R  74     129.616 134.269 134.265  1.00  0.00           H  
ATOM    674 HD22 LEU R  74     130.840 135.379 133.650  1.00  0.00           H  
ATOM    675 HD23 LEU R  74     131.260 134.202 134.884  1.00  0.00           H  
ATOM    676  N   ASN R  75     132.629 135.963 138.727  1.00  2.43           N  
ATOM    677  CA  ASN R  75     132.885 134.957 139.771  1.00  2.43           C  
ATOM    678  C   ASN R  75     132.438 135.472 141.151  1.00 91.88           C  
ATOM    679  O   ASN R  75     131.881 134.705 141.934  1.00 91.88           O  
ATOM    680  CB  ASN R  75     134.387 134.576 139.800  1.00 91.88           C  
ATOM    681  CG  ASN R  75     134.625 133.127 140.239  1.00 91.88           C  
ATOM    682  OD1 ASN R  75     134.319 132.190 139.506  1.00 91.88           O  
ATOM    683  ND2 ASN R  75     135.198 132.897 141.412  1.00 91.88           N  
ATOM    684  H   ASN R  75     133.412 136.265 138.159  1.00  0.00           H  
ATOM    685  HA  ASN R  75     132.286 134.078 139.523  1.00  0.00           H  
ATOM    686  HB3 ASN R  75     134.959 135.266 140.421  1.00  0.00           H  
ATOM    687  HB2 ASN R  75     134.813 134.659 138.805  1.00  0.00           H  
ATOM    688 HD22 ASN R  75     135.290 131.943 141.746  1.00  0.00           H  
ATOM    689 HD21 ASN R  75     135.477 133.676 142.021  1.00  0.00           H  
ATOM    690  N   LEU R  76     132.616 136.782 141.399  1.00  2.44           N  
ATOM    691  CA  LEU R  76     132.106 137.489 142.573  1.00  2.44           C  
ATOM    692  C   LEU R  76     130.572 137.570 142.549  1.00 11.74           C  
ATOM    693  O   LEU R  76     129.923 137.230 143.538  1.00 11.74           O  
ATOM    694  CB  LEU R  76     132.701 138.914 142.626  1.00 11.74           C  
ATOM    695  CG  LEU R  76     132.317 139.735 143.879  1.00 11.74           C  
ATOM    696  CD1 LEU R  76     132.772 139.081 145.187  1.00 11.74           C  
ATOM    697  CD2 LEU R  76     132.877 141.151 143.782  1.00 11.74           C  
ATOM    698  H   LEU R  76     133.089 137.323 140.690  1.00  0.00           H  
ATOM    699  HA  LEU R  76     132.419 136.933 143.452  1.00  0.00           H  
ATOM    700  HB3 LEU R  76     132.383 139.468 141.743  1.00  0.00           H  
ATOM    701  HB2 LEU R  76     133.783 138.859 142.553  1.00  0.00           H  
ATOM    702  HG  LEU R  76     131.230 139.831 143.928  1.00  0.00           H  
ATOM    703 HD11 LEU R  76     132.474 139.677 146.046  1.00  0.00           H  
ATOM    704 HD12 LEU R  76     132.315 138.105 145.337  1.00  0.00           H  
ATOM    705 HD13 LEU R  76     133.853 138.979 145.229  1.00  0.00           H  
ATOM    706 HD21 LEU R  76     132.553 141.751 144.631  1.00  0.00           H  
ATOM    707 HD22 LEU R  76     133.965 141.158 143.772  1.00  0.00           H  
ATOM    708 HD23 LEU R  76     132.517 141.635 142.877  1.00  0.00           H  
ATOM    709  N   ALA R  77     129.998 137.984 141.408  1.00  2.45           N  
ATOM    710  CA  ALA R  77     128.554 138.097 141.218  1.00  2.45           C  
ATOM    711  C   ALA R  77     127.846 136.752 141.431  1.00  2.21           C  
ATOM    712  O   ALA R  77     126.822 136.716 142.100  1.00  2.21           O  
ATOM    713  CB  ALA R  77     128.239 138.667 139.825  1.00  2.21           C  
ATOM    714  H   ALA R  77     130.599 138.268 140.647  1.00  0.00           H  
ATOM    715  HA  ALA R  77     128.184 138.790 141.975  1.00  0.00           H  
ATOM    716  HB1 ALA R  77     127.166 138.824 139.709  1.00  0.00           H  
ATOM    717  HB2 ALA R  77     128.727 139.629 139.674  1.00  0.00           H  
ATOM    718  HB3 ALA R  77     128.556 137.992 139.031  1.00  0.00           H  
ATOM    719  N   ILE R  78     128.433 135.650 140.942  1.00  2.46           N  
ATOM    720  CA  ILE R  78     128.022 134.272 141.207  1.00  2.46           C  
ATOM    721  C   ILE R  78     128.026 133.963 142.718  1.00  1.33           C  
ATOM    722  O   ILE R  78     126.995 133.537 143.236  1.00  1.33           O  
ATOM    723  CB  ILE R  78     128.882 133.286 140.355  1.00  1.33           C  
ATOM    724  CG1 ILE R  78     128.522 133.411 138.854  1.00  1.33           C  
ATOM    725  CG2 ILE R  78     128.764 131.809 140.798  1.00  1.33           C  
ATOM    726  CD1 ILE R  78     129.567 132.813 137.899  1.00  1.33           C  
ATOM    727  H   ILE R  78     129.265 135.787 140.374  1.00  0.00           H  
ATOM    728  HA  ILE R  78     126.984 134.177 140.882  1.00  0.00           H  
ATOM    729  HB  ILE R  78     129.927 133.572 140.481  1.00  0.00           H  
ATOM    730 HG13 ILE R  78     128.385 134.459 138.586  1.00  0.00           H  
ATOM    731 HG12 ILE R  78     127.555 132.943 138.675  1.00  0.00           H  
ATOM    732 HG21 ILE R  78     129.352 131.144 140.169  1.00  0.00           H  
ATOM    733 HG22 ILE R  78     129.128 131.654 141.814  1.00  0.00           H  
ATOM    734 HG23 ILE R  78     127.728 131.469 140.762  1.00  0.00           H  
ATOM    735 HD11 ILE R  78     129.272 132.969 136.862  1.00  0.00           H  
ATOM    736 HD12 ILE R  78     130.542 133.280 138.038  1.00  0.00           H  
ATOM    737 HD13 ILE R  78     129.686 131.739 138.040  1.00  0.00           H  
ATOM    738  N   SER R  79     129.144 134.191 143.432  1.00  2.47           N  
ATOM    739  CA  SER R  79     129.232 133.943 144.874  1.00  2.47           C  
ATOM    740  C   SER R  79     128.202 134.742 145.697  1.00  4.58           C  
ATOM    741  O   SER R  79     127.542 134.164 146.559  1.00  4.58           O  
ATOM    742  CB  SER R  79     130.685 134.116 145.381  1.00  4.58           C  
ATOM    743  OG  SER R  79     131.303 135.359 145.083  1.00  4.58           O  
ATOM    744  H   SER R  79     129.960 134.586 142.979  1.00  0.00           H  
ATOM    745  HA  SER R  79     128.976 132.892 145.027  1.00  0.00           H  
ATOM    746  HB3 SER R  79     131.312 133.325 144.972  1.00  0.00           H  
ATOM    747  HB2 SER R  79     130.698 133.990 146.462  1.00  0.00           H  
ATOM    748  HG  SER R  79     130.656 136.057 145.162  1.00  0.00           H  
ATOM    749  N   ASP R  80     128.004 136.032 145.384  1.00  2.48           N  
ATOM    750  CA  ASP R  80     127.056 136.899 146.093  1.00  2.48           C  
ATOM    751  C   ASP R  80     125.600 136.610 145.685  1.00  2.12           C  
ATOM    752  O   ASP R  80     124.718 136.651 146.540  1.00  2.12           O  
ATOM    753  CB  ASP R  80     127.355 138.388 145.825  1.00  2.12           C  
ATOM    754  CG  ASP R  80     128.645 138.897 146.454  1.00  2.12           C  
ATOM    755  OD1 ASP R  80     128.969 138.530 147.607  1.00  2.12           O  
ATOM    756  OD2 ASP R  80     129.309 139.735 145.819  1.00  2.12           O1-
ATOM    757  H   ASP R  80     128.549 136.447 144.632  1.00  0.00           H  
ATOM    758  HA  ASP R  80     127.149 136.725 147.165  1.00  0.00           H  
ATOM    759  HB3 ASP R  80     126.554 139.007 146.228  1.00  0.00           H  
ATOM    760  HB2 ASP R  80     127.391 138.579 144.752  1.00  0.00           H  
ATOM    761  N   PHE R  81     125.333 136.259 144.417  1.00  2.49           N  
ATOM    762  CA  PHE R  81     124.020 135.825 143.917  1.00  2.49           C  
ATOM    763  C   PHE R  81     123.546 134.559 144.643  1.00  1.43           C  
ATOM    764  O   PHE R  81     122.426 134.529 145.150  1.00  1.43           O  
ATOM    765  CB  PHE R  81     124.080 135.576 142.388  1.00  1.43           C  
ATOM    766  CG  PHE R  81     122.884 134.876 141.758  1.00  1.43           C  
ATOM    767  CD1 PHE R  81     121.697 135.584 141.485  1.00  1.43           C  
ATOM    768  CD2 PHE R  81     122.958 133.498 141.461  1.00  1.43           C  
ATOM    769  CE1 PHE R  81     120.593 134.914 140.920  1.00  1.43           C  
ATOM    770  CE2 PHE R  81     121.853 132.828 140.904  1.00  1.43           C  
ATOM    771  CZ  PHE R  81     120.668 133.538 140.632  1.00  1.43           C  
ATOM    772  H   PHE R  81     126.095 136.284 143.744  1.00  0.00           H  
ATOM    773  HA  PHE R  81     123.295 136.616 144.117  1.00  0.00           H  
ATOM    774  HB3 PHE R  81     124.960 134.978 142.152  1.00  0.00           H  
ATOM    775  HB2 PHE R  81     124.219 136.524 141.868  1.00  0.00           H  
ATOM    776  HD1 PHE R  81     121.630 136.636 141.718  1.00  0.00           H  
ATOM    777  HD2 PHE R  81     123.861 132.945 141.673  1.00  0.00           H  
ATOM    778  HE1 PHE R  81     119.678 135.447 140.713  1.00  0.00           H  
ATOM    779  HE2 PHE R  81     121.911 131.770 140.695  1.00  0.00           H  
ATOM    780  HZ  PHE R  81     119.815 133.024 140.213  1.00  0.00           H  
ATOM    781  N   LEU R  82     124.407 133.534 144.722  1.00  2.50           N  
ATOM    782  CA  LEU R  82     124.085 132.260 145.361  1.00  2.50           C  
ATOM    783  C   LEU R  82     123.932 132.422 146.884  1.00  2.14           C  
ATOM    784  O   LEU R  82     123.025 131.821 147.456  1.00  2.14           O  
ATOM    785  CB  LEU R  82     125.168 131.214 145.024  1.00  2.14           C  
ATOM    786  CG  LEU R  82     125.254 130.816 143.531  1.00  2.14           C  
ATOM    787  CD1 LEU R  82     126.523 129.998 143.254  1.00  2.14           C  
ATOM    788  CD2 LEU R  82     124.012 130.052 143.049  1.00  2.14           C  
ATOM    789  H   LEU R  82     125.324 133.635 144.298  1.00  0.00           H  
ATOM    790  HA  LEU R  82     123.120 131.919 144.984  1.00  0.00           H  
ATOM    791  HB3 LEU R  82     124.988 130.311 145.609  1.00  0.00           H  
ATOM    792  HB2 LEU R  82     126.131 131.603 145.356  1.00  0.00           H  
ATOM    793  HG  LEU R  82     125.325 131.719 142.930  1.00  0.00           H  
ATOM    794 HD11 LEU R  82     126.597 129.724 142.202  1.00  0.00           H  
ATOM    795 HD12 LEU R  82     127.418 130.568 143.504  1.00  0.00           H  
ATOM    796 HD13 LEU R  82     126.536 129.077 143.838  1.00  0.00           H  
ATOM    797 HD21 LEU R  82     124.116 129.746 142.007  1.00  0.00           H  
ATOM    798 HD22 LEU R  82     123.840 129.152 143.641  1.00  0.00           H  
ATOM    799 HD23 LEU R  82     123.118 130.671 143.107  1.00  0.00           H  
ATOM    800  N   VAL R  83     124.729 133.303 147.514  1.00  2.51           N  
ATOM    801  CA  VAL R  83     124.522 133.804 148.876  1.00  2.51           C  
ATOM    802  C   VAL R  83     123.110 134.398 149.052  1.00  5.06           C  
ATOM    803  O   VAL R  83     122.358 133.972 149.930  1.00  5.06           O  
ATOM    804  CB  VAL R  83     125.680 134.774 149.264  1.00  5.06           C  
ATOM    805  CG1 VAL R  83     125.338 135.898 150.258  1.00  5.06           C  
ATOM    806  CG2 VAL R  83     126.900 133.997 149.780  1.00  5.06           C  
ATOM    807  H   VAL R  83     125.481 133.724 146.982  1.00  0.00           H  
ATOM    808  HA  VAL R  83     124.568 132.941 149.535  1.00  0.00           H  
ATOM    809  HB  VAL R  83     125.990 135.284 148.359  1.00  0.00           H  
ATOM    810 HG11 VAL R  83     126.214 136.518 150.445  1.00  0.00           H  
ATOM    811 HG12 VAL R  83     124.575 136.572 149.870  1.00  0.00           H  
ATOM    812 HG13 VAL R  83     124.992 135.501 151.213  1.00  0.00           H  
ATOM    813 HG21 VAL R  83     127.756 134.655 149.927  1.00  0.00           H  
ATOM    814 HG22 VAL R  83     126.688 133.497 150.726  1.00  0.00           H  
ATOM    815 HG23 VAL R  83     127.194 133.236 149.064  1.00  0.00           H  
ATOM    816  N   GLY R  84     122.739 135.361 148.201  1.00  2.52           N  
ATOM    817  CA  GLY R  84     121.469 136.075 148.278  1.00  2.52           C  
ATOM    818  C   GLY R  84     120.242 135.203 148.009  1.00  2.41           C  
ATOM    819  O   GLY R  84     119.183 135.463 148.577  1.00  2.41           O  
ATOM    820  H   GLY R  84     123.413 135.663 147.501  1.00  0.00           H  
ATOM    821  HA3 GLY R  84     121.479 136.886 147.550  1.00  0.00           H  
ATOM    822  HA2 GLY R  84     121.364 136.526 149.261  1.00  0.00           H  
ATOM    823  N   ALA R  85     120.384 134.195 147.143  1.00  2.53           N  
ATOM    824  CA  ALA R  85     119.306 133.312 146.719  1.00  2.53           C  
ATOM    825  C   ALA R  85     119.151 132.099 147.646  1.00  1.70           C  
ATOM    826  O   ALA R  85     118.025 131.662 147.866  1.00  1.70           O  
ATOM    827  CB  ALA R  85     119.656 132.771 145.321  1.00  1.70           C  
ATOM    828  H   ALA R  85     121.277 134.111 146.666  1.00  0.00           H  
ATOM    829  HA  ALA R  85     118.358 133.853 146.678  1.00  0.00           H  
ATOM    830  HB1 ALA R  85     118.897 132.070 144.969  1.00  0.00           H  
ATOM    831  HB2 ALA R  85     119.723 133.574 144.588  1.00  0.00           H  
ATOM    832  HB3 ALA R  85     120.611 132.245 145.319  1.00  0.00           H  
ATOM    833  N   PHE R  86     120.258 131.537 148.155  1.00  2.54           N  
ATOM    834  CA  PHE R  86     120.280 130.198 148.752  1.00  2.54           C  
ATOM    835  C   PHE R  86     120.935 130.148 150.136  1.00 10.37           C  
ATOM    836  O   PHE R  86     121.004 129.067 150.717  1.00 10.37           O  
ATOM    837  CB  PHE R  86     120.927 129.185 147.778  1.00 10.37           C  
ATOM    838  CG  PHE R  86     120.296 129.101 146.395  1.00 10.37           C  
ATOM    839  CD1 PHE R  86     118.942 128.731 146.254  1.00 10.37           C  
ATOM    840  CD2 PHE R  86     121.059 129.401 145.248  1.00 10.37           C  
ATOM    841  CE1 PHE R  86     118.353 128.673 144.977  1.00 10.37           C  
ATOM    842  CE2 PHE R  86     120.470 129.339 143.969  1.00 10.37           C  
ATOM    843  CZ  PHE R  86     119.116 128.977 143.834  1.00 10.37           C  
ATOM    844  H   PHE R  86     121.162 131.924 147.903  1.00  0.00           H  
ATOM    845  HA  PHE R  86     119.260 129.858 148.936  1.00  0.00           H  
ATOM    846  HB3 PHE R  86     120.881 128.185 148.213  1.00  0.00           H  
ATOM    847  HB2 PHE R  86     121.990 129.404 147.679  1.00  0.00           H  
ATOM    848  HD1 PHE R  86     118.345 128.506 147.126  1.00  0.00           H  
ATOM    849  HD2 PHE R  86     122.096 129.686 145.350  1.00  0.00           H  
ATOM    850  HE1 PHE R  86     117.313 128.397 144.878  1.00  0.00           H  
ATOM    851  HE2 PHE R  86     121.052 129.571 143.091  1.00  0.00           H  
ATOM    852  HZ  PHE R  86     118.662 128.930 142.855  1.00  0.00           H  
ATOM    853  N   CYS R  87     121.404 131.280 150.679  1.00  2.55           N  
ATOM    854  CA  CYS R  87     122.021 131.348 152.005  1.00  2.55           C  
ATOM    855  C   CYS R  87     121.265 132.360 152.872  1.00 67.42           C  
ATOM    856  O   CYS R  87     120.663 131.953 153.860  1.00 67.42           O  
ATOM    857  CB  CYS R  87     123.542 131.603 151.936  1.00 67.42           C  
ATOM    858  SG  CYS R  87     124.385 130.465 150.794  1.00 67.42           S  
ATOM    859  H   CYS R  87     121.361 132.132 150.136  1.00  0.00           H  
ATOM    860  HA  CYS R  87     121.904 130.390 152.518  1.00  0.00           H  
ATOM    861  HB3 CYS R  87     123.975 131.439 152.917  1.00  0.00           H  
ATOM    862  HB2 CYS R  87     123.772 132.632 151.667  1.00  0.00           H  
ATOM    863  HG  CYS R  87     123.829 129.351 151.282  1.00  0.00           H  
ATOM    864  N   ILE R  88     121.228 133.652 152.496  1.00  2.56           N  
ATOM    865  CA  ILE R  88     120.523 134.735 153.210  1.00 -2.55           C  
ATOM    866  C   ILE R  88     119.096 134.387 153.727  1.00 96.91           C  
ATOM    867  O   ILE R  88     118.850 134.595 154.917  1.00 96.91           O  
ATOM    868  CB  ILE R  88     120.672 136.120 152.501  1.00 96.91           C  
ATOM    869  CG1 ILE R  88     122.156 136.491 152.267  1.00 96.91           C  
ATOM    870  CG2 ILE R  88     119.972 137.258 153.283  1.00 96.91           C  
ATOM    871  CD1 ILE R  88     122.397 137.886 151.664  1.00 96.91           C  
ATOM    872  H   ILE R  88     121.690 133.890 151.622  1.00  0.00           H  
ATOM    873  HA  ILE R  88     121.088 134.849 154.130  1.00  0.00           H  
ATOM    874  HB  ILE R  88     120.215 136.042 151.517  1.00  0.00           H  
ATOM    875 HG13 ILE R  88     122.624 135.757 151.619  1.00  0.00           H  
ATOM    876 HG12 ILE R  88     122.693 136.417 153.208  1.00  0.00           H  
ATOM    877 HG21 ILE R  88     119.952 138.188 152.716  1.00  0.00           H  
ATOM    878 HG22 ILE R  88     118.932 137.036 153.518  1.00  0.00           H  
ATOM    879 HG23 ILE R  88     120.478 137.451 154.230  1.00  0.00           H  
ATOM    880 HD11 ILE R  88     123.449 138.018 151.409  1.00  0.00           H  
ATOM    881 HD12 ILE R  88     121.809 138.060 150.765  1.00  0.00           H  
ATOM    882 HD13 ILE R  88     122.147 138.672 152.374  1.00  0.00           H  
ATOM    883  N   PRO R  89     118.168 133.830 152.908  1.00  2.57           N  
ATOM    884  CA  PRO R  89     116.834 133.393 153.365  1.00  2.56           C  
ATOM    885  C   PRO R  89     116.798 132.416 154.563  1.00 22.72           C  
ATOM    886  O   PRO R  89     115.784 132.355 155.256  1.00 22.72           O  
ATOM    887  CD  PRO R  89     118.292 133.680 151.454  1.00 22.72           C  
ATOM    888  CB  PRO R  89     116.198 132.701 152.147  1.00 22.72           C  
ATOM    889  CG  PRO R  89     116.913 133.275 150.938  1.00 22.72           C  
ATOM    890  HA  PRO R  89     116.264 134.286 153.625  1.00  0.00           H  
ATOM    891  HD2 PRO R  89     118.999 132.885 151.222  1.00  0.00           H  
ATOM    892  HD3 PRO R  89     118.637 134.587 150.963  1.00  0.00           H  
ATOM    893  HB3 PRO R  89     115.119 132.851 152.104  1.00  0.00           H  
ATOM    894  HB2 PRO R  89     116.372 131.623 152.173  1.00  0.00           H  
ATOM    895  HG2 PRO R  89     116.964 132.573 150.106  1.00  0.00           H  
ATOM    896  HG3 PRO R  89     116.381 134.158 150.584  1.00  0.00           H  
ATOM    897  N   LEU R  90     117.872 131.646 154.804  1.00  2.58           N  
ATOM    898  CA  LEU R  90     117.931 130.576 155.800  1.00  2.57           C  
ATOM    899  C   LEU R  90     117.989 131.123 157.240  1.00 25.19           C  
ATOM    900  O   LEU R  90     117.618 130.416 158.175  1.00 25.19           O  
ATOM    901  CB  LEU R  90     119.189 129.719 155.490  1.00 25.19           C  
ATOM    902  CG  LEU R  90     119.380 128.380 156.242  1.00 25.19           C  
ATOM    903  CD1 LEU R  90     120.217 128.533 157.525  1.00 25.19           C  
ATOM    904  CD2 LEU R  90     118.070 127.608 156.467  1.00 25.19           C  
ATOM    905  H   LEU R  90     118.719 131.795 154.265  1.00  0.00           H  
ATOM    906  HA  LEU R  90     117.029 129.972 155.697  1.00  0.00           H  
ATOM    907  HB3 LEU R  90     120.087 130.321 155.635  1.00  0.00           H  
ATOM    908  HB2 LEU R  90     119.172 129.483 154.425  1.00  0.00           H  
ATOM    909  HG  LEU R  90     119.986 127.753 155.585  1.00  0.00           H  
ATOM    910 HD11 LEU R  90     120.369 127.578 158.020  1.00  0.00           H  
ATOM    911 HD12 LEU R  90     121.202 128.937 157.298  1.00  0.00           H  
ATOM    912 HD13 LEU R  90     119.761 129.195 158.254  1.00  0.00           H  
ATOM    913 HD21 LEU R  90     118.259 126.628 156.893  1.00  0.00           H  
ATOM    914 HD22 LEU R  90     117.399 128.118 157.155  1.00  0.00           H  
ATOM    915 HD23 LEU R  90     117.537 127.453 155.528  1.00  0.00           H  
ATOM    916  N   TYR R  91     118.398 132.388 157.435  1.00  2.59           N  
ATOM    917  CA  TYR R  91     118.671 132.976 158.744  1.00  2.58           C  
ATOM    918  C   TYR R  91     117.555 133.858 159.326  1.00230.41           C  
ATOM    919  O   TYR R  91     117.603 134.234 160.493  1.00230.41           O  
ATOM    920  CB  TYR R  91     120.102 133.515 158.994  1.00230.41           C  
ATOM    921  CG  TYR R  91     121.084 133.049 157.936  1.00230.41           C  
ATOM    922  CD1 TYR R  91     121.794 131.850 158.046  1.00230.41           C  
ATOM    923  CD2 TYR R  91     121.547 133.995 157.013  1.00230.41           C  
ATOM    924  CE1 TYR R  91     122.820 131.525 157.154  1.00230.41           C  
ATOM    925  CE2 TYR R  91     122.594 133.704 156.151  1.00230.41           C  
ATOM    926  CZ  TYR R  91     123.233 132.460 156.200  1.00230.41           C  
ATOM    927  OH  TYR R  91     124.260 132.287 155.328  1.00230.41           O  
ATOM    928  H   TYR R  91     118.653 132.909 156.601  1.00  0.00           H  
ATOM    929  HA  TYR R  91     118.622 132.144 159.454  1.00  0.00           H  
ATOM    930  HB3 TYR R  91     120.434 133.228 160.000  1.00  0.00           H  
ATOM    931  HB2 TYR R  91     120.061 134.606 158.995  1.00  0.00           H  
ATOM    932  HD1 TYR R  91     121.514 131.131 158.808  1.00  0.00           H  
ATOM    933  HD2 TYR R  91     121.055 134.963 156.951  1.00  0.00           H  
ATOM    934  HE1 TYR R  91     123.321 130.564 157.226  1.00  0.00           H  
ATOM    935  HE2 TYR R  91     122.927 134.418 155.406  1.00  0.00           H  
ATOM    936  HH  TYR R  91     124.698 131.411 155.354  1.00  0.00           H  
ATOM    937  N   VAL R  92     116.537 134.117 158.500  1.00  2.60           N  
ATOM    938  CA  VAL R  92     115.233 134.705 158.812  1.00  2.59           C  
ATOM    939  C   VAL R  92     114.541 134.107 160.070  1.00 50.43           C  
ATOM    940  O   VAL R  92     114.081 134.892 160.900  1.00 50.43           O  
ATOM    941  CB  VAL R  92     114.360 134.732 157.524  1.00 50.43           C  
ATOM    942  CG1 VAL R  92     112.955 135.329 157.734  1.00 50.43           C  
ATOM    943  CG2 VAL R  92     115.056 135.491 156.375  1.00 50.43           C  
ATOM    944  H   VAL R  92     116.627 133.715 157.575  1.00  0.00           H  
ATOM    945  HA  VAL R  92     115.444 135.743 159.074  1.00  0.00           H  
ATOM    946  HB  VAL R  92     114.223 133.703 157.188  1.00  0.00           H  
ATOM    947 HG11 VAL R  92     112.382 135.312 156.806  1.00  0.00           H  
ATOM    948 HG12 VAL R  92     112.375 134.775 158.472  1.00  0.00           H  
ATOM    949 HG13 VAL R  92     113.013 136.367 158.061  1.00  0.00           H  
ATOM    950 HG21 VAL R  92     114.457 135.464 155.466  1.00  0.00           H  
ATOM    951 HG22 VAL R  92     115.215 136.537 156.635  1.00  0.00           H  
ATOM    952 HG23 VAL R  92     116.028 135.066 156.122  1.00  0.00           H  
ATOM    953  N   PRO R  93     114.481 132.770 160.282  1.00  2.61           N  
ATOM    954  CA  PRO R  93     114.059 132.206 161.571  1.00  2.60           C  
ATOM    955  C   PRO R  93     115.133 132.324 162.669  1.00146.65           C  
ATOM    956  O   PRO R  93     114.790 132.612 163.813  1.00146.65           O  
ATOM    957  CD  PRO R  93     114.702 131.707 159.296  1.00146.65           C  
ATOM    958  CB  PRO R  93     113.731 130.734 161.275  1.00146.65           C  
ATOM    959  CG  PRO R  93     114.571 130.385 160.055  1.00146.65           C  
ATOM    960  HA  PRO R  93     113.157 132.709 161.926  1.00  0.00           H  
ATOM    961  HD2 PRO R  93     115.661 131.769 158.799  1.00  0.00           H  
ATOM    962  HD3 PRO R  93     113.931 131.773 158.527  1.00  0.00           H  
ATOM    963  HB3 PRO R  93     112.673 130.644 161.027  1.00  0.00           H  
ATOM    964  HB2 PRO R  93     113.923 130.066 162.118  1.00  0.00           H  
ATOM    965  HG2 PRO R  93     115.560 130.047 160.370  1.00  0.00           H  
ATOM    966  HG3 PRO R  93     114.136 129.592 159.445  1.00  0.00           H  
ATOM    967  N   TYR R  94     116.419 132.102 162.363  1.00  2.62           N  
ATOM    968  CA  TYR R  94     117.479 131.967 163.370  1.00  2.61           C  
ATOM    969  C   TYR R  94     117.887 133.288 164.040  1.00 43.89           C  
ATOM    970  O   TYR R  94     118.262 133.292 165.219  1.00 43.89           O  
ATOM    971  CB  TYR R  94     118.703 131.274 162.744  1.00 43.89           C  
ATOM    972  CG  TYR R  94     118.453 129.815 162.391  1.00 43.89           C  
ATOM    973  CD1 TYR R  94     117.851 128.959 163.334  1.00 43.89           C  
ATOM    974  CD2 TYR R  94     118.827 129.294 161.136  1.00 43.89           C  
ATOM    975  CE1 TYR R  94     117.636 127.609 163.038  1.00 43.89           C  
ATOM    976  CE2 TYR R  94     118.649 127.924 160.853  1.00 43.89           C  
ATOM    977  CZ  TYR R  94     118.078 127.071 161.819  1.00 43.89           C  
ATOM    978  OH  TYR R  94     117.992 125.727 161.595  1.00 43.89           O  
ATOM    979  H   TYR R  94     116.659 131.883 161.407  1.00  0.00           H  
ATOM    980  HA  TYR R  94     117.084 131.358 164.178  1.00  0.00           H  
ATOM    981  HB3 TYR R  94     119.539 131.291 163.447  1.00  0.00           H  
ATOM    982  HB2 TYR R  94     119.047 131.824 161.866  1.00  0.00           H  
ATOM    983  HD1 TYR R  94     117.552 129.314 164.306  1.00  0.00           H  
ATOM    984  HD2 TYR R  94     119.288 129.933 160.397  1.00  0.00           H  
ATOM    985  HE1 TYR R  94     117.150 127.008 163.781  1.00  0.00           H  
ATOM    986  HE2 TYR R  94     118.977 127.542 159.899  1.00  0.00           H  
ATOM    987  HH  TYR R  94     118.493 125.521 160.817  1.00  0.00           H  
ATOM    988  N   VAL R  95     117.673 134.426 163.370  1.00  2.63           N  
ATOM    989  CA  VAL R  95     117.737 135.758 163.970  1.00  2.62           C  
ATOM    990  C   VAL R  95     116.630 135.976 165.033  1.00 32.15           C  
ATOM    991  O   VAL R  95     116.750 136.890 165.845  1.00 32.15           O  
ATOM    992  CB  VAL R  95     117.754 136.822 162.842  1.00 32.15           C  
ATOM    993  CG1 VAL R  95     116.444 136.923 162.061  1.00 32.15           C  
ATOM    994  CG2 VAL R  95     118.171 138.222 163.311  1.00 32.15           C  
ATOM    995  H   VAL R  95     117.437 134.358 162.382  1.00  0.00           H  
ATOM    996  HA  VAL R  95     118.681 135.821 164.508  1.00  0.00           H  
ATOM    997  HB  VAL R  95     118.521 136.500 162.137  1.00  0.00           H  
ATOM    998 HG11 VAL R  95     116.553 137.587 161.205  1.00  0.00           H  
ATOM    999 HG12 VAL R  95     116.141 135.952 161.687  1.00  0.00           H  
ATOM   1000 HG13 VAL R  95     115.643 137.308 162.691  1.00  0.00           H  
ATOM   1001 HG21 VAL R  95     118.316 138.879 162.455  1.00  0.00           H  
ATOM   1002 HG22 VAL R  95     117.420 138.677 163.956  1.00  0.00           H  
ATOM   1003 HG23 VAL R  95     119.112 138.204 163.855  1.00  0.00           H  
ATOM   1004  N   LEU R  96     115.620 135.095 165.107  1.00  2.64           N  
ATOM   1005  CA  LEU R  96     114.618 135.039 166.163  1.00  2.63           C  
ATOM   1006  C   LEU R  96     114.889 133.836 167.093  1.00 79.41           C  
ATOM   1007  O   LEU R  96     115.249 134.065 168.245  1.00 79.41           O  
ATOM   1008  CB  LEU R  96     113.205 134.991 165.528  1.00 79.41           C  
ATOM   1009  CG  LEU R  96     112.014 134.996 166.516  1.00 79.41           C  
ATOM   1010  CD1 LEU R  96     111.962 136.275 167.368  1.00 79.41           C  
ATOM   1011  CD2 LEU R  96     110.692 134.806 165.758  1.00 79.41           C  
ATOM   1012  H   LEU R  96     115.594 134.345 164.423  1.00  0.00           H  
ATOM   1013  HA  LEU R  96     114.680 135.941 166.773  1.00  0.00           H  
ATOM   1014  HB3 LEU R  96     113.116 134.113 164.891  1.00  0.00           H  
ATOM   1015  HB2 LEU R  96     113.100 135.843 164.854  1.00  0.00           H  
ATOM   1016  HG  LEU R  96     112.112 134.147 167.194  1.00  0.00           H  
ATOM   1017 HD11 LEU R  96     111.075 136.288 168.002  1.00  0.00           H  
ATOM   1018 HD12 LEU R  96     112.823 136.354 168.032  1.00  0.00           H  
ATOM   1019 HD13 LEU R  96     111.936 137.166 166.742  1.00  0.00           H  
ATOM   1020 HD21 LEU R  96     109.845 134.765 166.444  1.00  0.00           H  
ATOM   1021 HD22 LEU R  96     110.511 135.622 165.058  1.00  0.00           H  
ATOM   1022 HD23 LEU R  96     110.692 133.875 165.189  1.00  0.00           H  
ATOM   1023  N   THR R  97     114.694 132.590 166.627  1.00  2.65           N  
ATOM   1024  CA  THR R  97     114.533 131.368 167.435  1.00  2.64           C  
ATOM   1025  C   THR R  97     115.511 131.137 168.621  1.00310.96           C  
ATOM   1026  O   THR R  97     115.056 130.880 169.729  1.00310.96           O  
ATOM   1027  CB  THR R  97     114.255 130.117 166.552  1.00310.96           C  
ATOM   1028  OG1 THR R  97     115.319 129.798 165.676  1.00310.96           O  
ATOM   1029  CG2 THR R  97     112.971 130.233 165.717  1.00310.96           C  
ATOM   1030  H   THR R  97     114.549 132.478 165.626  1.00  0.00           H  
ATOM   1031  HA  THR R  97     113.589 131.551 167.952  1.00  0.00           H  
ATOM   1032  HB  THR R  97     114.138 129.262 167.222  1.00  0.00           H  
ATOM   1033  HG1 THR R  97     115.395 128.850 165.608  1.00  0.00           H  
ATOM   1034 HG21 THR R  97     112.766 129.309 165.177  1.00  0.00           H  
ATOM   1035 HG22 THR R  97     112.108 130.436 166.352  1.00  0.00           H  
ATOM   1036 HG23 THR R  97     113.034 131.035 164.983  1.00  0.00           H  
ATOM   1037  N   GLY R  98     116.843 131.215 168.504  1.00  2.66           N  
ATOM   1038  CA  GLY R  98     117.663 131.011 167.313  1.00  2.65           C  
ATOM   1039  C   GLY R  98     118.151 129.558 167.199  1.00191.55           C  
ATOM   1040  O   GLY R  98     119.037 129.265 166.405  1.00191.55           O  
ATOM   1041  H   GLY R  98     117.328 131.168 169.384  1.00  0.00           H  
ATOM   1042  HA3 GLY R  98     118.539 131.652 167.370  1.00  0.00           H  
ATOM   1043  HA2 GLY R  98     117.136 131.303 166.411  1.00  0.00           H  
ATOM   1044  N   ARG R  99     117.617 128.653 168.032  1.00  2.67           N  
ATOM   1045  CA  ARG R  99     117.922 127.224 168.073  1.00  2.66           C  
ATOM   1046  C   ARG R  99     117.473 126.530 166.770  1.00 52.99           C  
ATOM   1047  O   ARG R  99     116.435 126.898 166.216  1.00 52.99           O  
ATOM   1048  CB  ARG R  99     117.198 126.644 169.315  1.00 52.99           C  
ATOM   1049  CG  ARG R  99     117.303 125.123 169.565  1.00 52.99           C  
ATOM   1050  CD  ARG R  99     118.730 124.581 169.741  1.00 52.99           C  
ATOM   1051  NE  ARG R  99     119.475 125.247 170.827  1.00 52.99           N  
ATOM   1052  CZ  ARG R  99     120.813 125.318 170.915  1.00 52.99           C  
ATOM   1053  NH1 ARG R  99     121.593 124.773 169.984  1.00 52.99           N  
ATOM   1054  NH2 ARG R  99     121.394 125.931 171.945  1.00 52.99           N1+
ATOM   1055  H   ARG R  99     116.853 128.981 168.603  1.00  0.00           H  
ATOM   1056  HA  ARG R  99     119.002 127.110 168.186  1.00  0.00           H  
ATOM   1057  HB3 ARG R  99     116.136 126.886 169.241  1.00  0.00           H  
ATOM   1058  HB2 ARG R  99     117.553 127.169 170.203  1.00  0.00           H  
ATOM   1059  HG3 ARG R  99     116.824 124.582 168.746  1.00  0.00           H  
ATOM   1060  HG2 ARG R  99     116.713 124.867 170.446  1.00  0.00           H  
ATOM   1061  HD3 ARG R  99     119.273 124.701 168.806  1.00  0.00           H  
ATOM   1062  HD2 ARG R  99     118.693 123.511 169.951  1.00  0.00           H  
ATOM   1063  HE  ARG R  99     118.901 125.573 171.593  1.00  0.00           H  
ATOM   1064 HH12 ARG R  99     122.606 124.837 170.028  1.00  0.00           H  
ATOM   1065 HH11 ARG R  99     121.235 124.230 169.199  1.00  0.00           H  
ATOM   1066 HH22 ARG R  99     122.424 125.966 171.980  1.00  0.00           H  
ATOM   1067 HH21 ARG R  99     120.901 126.352 172.717  1.00  0.00           H  
ATOM   1068  N   TRP R 100     118.261 125.540 166.314  1.00163.68           N  
ATOM   1069  CA  TRP R 100     118.068 124.683 165.135  1.00163.68           C  
ATOM   1070  C   TRP R 100     116.627 124.186 164.926  1.00163.68           C  
ATOM   1071  O   TRP R 100     116.178 123.305 165.653  1.00163.68           O  
ATOM   1072  CB  TRP R 100     119.092 123.517 165.087  1.00163.68           C  
ATOM   1073  CG  TRP R 100     119.816 123.108 166.337  1.00163.68           C  
ATOM   1074  CD2 TRP R 100     119.405 122.165 167.375  1.00163.68           C  
ATOM   1075  CD1 TRP R 100     121.062 123.504 166.683  1.00163.68           C  
ATOM   1076  NE1 TRP R 100     121.452 122.875 167.843  1.00163.68           N  
ATOM   1077  CE2 TRP R 100     120.484 122.009 168.300  1.00163.68           C  
ATOM   1078  CE3 TRP R 100     118.238 121.403 167.622  1.00163.68           C  
ATOM   1079  CZ2 TRP R 100     120.422 121.127 169.392  1.00163.68           C  
ATOM   1080  CZ3 TRP R 100     118.156 120.527 168.724  1.00163.68           C  
ATOM   1081  CH2 TRP R 100     119.247 120.384 169.605  1.00163.68           C  
ATOM   1082  H   TRP R 100     119.099 125.360 166.842  1.00  0.00           H  
ATOM   1083  HA  TRP R 100     118.313 125.299 164.274  1.00  0.00           H  
ATOM   1084  HB3 TRP R 100     119.842 123.747 164.334  1.00  0.00           H  
ATOM   1085  HB2 TRP R 100     118.620 122.618 164.695  1.00  0.00           H  
ATOM   1086  HD1 TRP R 100     121.688 124.165 166.107  1.00  0.00           H  
ATOM   1087  HE1 TRP R 100     122.437 122.901 168.162  1.00  0.00           H  
ATOM   1088  HE3 TRP R 100     117.395 121.488 166.953  1.00  0.00           H  
ATOM   1089  HZ2 TRP R 100     121.262 121.022 170.064  1.00  0.00           H  
ATOM   1090  HZ3 TRP R 100     117.254 119.955 168.889  1.00  0.00           H  
ATOM   1091  HH2 TRP R 100     119.182 119.703 170.442  1.00  0.00           H  
ATOM   1092  N   THR R 101     115.937 124.715 163.911  1.00 23.49           N  
ATOM   1093  CA  THR R 101     114.609 124.298 163.476  1.00 23.49           C  
ATOM   1094  C   THR R 101     114.750 123.199 162.405  1.00 66.10           C  
ATOM   1095  O   THR R 101     114.003 122.226 162.418  1.00 66.10           O  
ATOM   1096  CB  THR R 101     113.909 125.549 162.882  1.00 66.10           C  
ATOM   1097  OG1 THR R 101     114.749 126.199 161.938  1.00 66.10           O  
ATOM   1098  CG2 THR R 101     113.532 126.587 163.950  1.00 66.10           C  
ATOM   1099  H   THR R 101     116.341 125.451 163.344  1.00  0.00           H  
ATOM   1100  HA  THR R 101     114.025 123.901 164.310  1.00  0.00           H  
ATOM   1101  HB  THR R 101     112.997 125.232 162.372  1.00  0.00           H  
ATOM   1102  HG1 THR R 101     114.249 126.865 161.486  1.00  0.00           H  
ATOM   1103 HG21 THR R 101     112.990 127.426 163.513  1.00  0.00           H  
ATOM   1104 HG22 THR R 101     112.891 126.144 164.713  1.00  0.00           H  
ATOM   1105 HG23 THR R 101     114.413 126.985 164.452  1.00  0.00           H  
ATOM   1106  N   PHE R 102     115.763 123.311 161.532  1.00 23.50           N  
ATOM   1107  CA  PHE R 102     116.106 122.312 160.516  1.00 23.50           C  
ATOM   1108  C   PHE R 102     116.927 121.149 161.112  1.00143.67           C  
ATOM   1109  O   PHE R 102     117.164 120.150 160.439  1.00143.67           O  
ATOM   1110  CB  PHE R 102     116.978 122.980 159.431  1.00143.67           C  
ATOM   1111  CG  PHE R 102     116.247 123.910 158.478  1.00143.67           C  
ATOM   1112  CD1 PHE R 102     116.003 125.257 158.820  1.00143.67           C  
ATOM   1113  CD2 PHE R 102     115.823 123.426 157.222  1.00143.67           C  
ATOM   1114  CE1 PHE R 102     115.353 126.114 157.913  1.00143.67           C  
ATOM   1115  CE2 PHE R 102     115.176 124.284 156.313  1.00143.67           C  
ATOM   1116  CZ  PHE R 102     114.944 125.629 156.656  1.00143.67           C  
ATOM   1117  H   PHE R 102     116.270 124.187 161.542  1.00  0.00           H  
ATOM   1118  HA  PHE R 102     115.202 121.897 160.064  1.00  0.00           H  
ATOM   1119  HB3 PHE R 102     117.427 122.206 158.811  1.00  0.00           H  
ATOM   1120  HB2 PHE R 102     117.819 123.506 159.884  1.00  0.00           H  
ATOM   1121  HD1 PHE R 102     116.300 125.652 159.778  1.00  0.00           H  
ATOM   1122  HD2 PHE R 102     115.991 122.394 156.946  1.00  0.00           H  
ATOM   1123  HE1 PHE R 102     115.176 127.147 158.177  1.00  0.00           H  
ATOM   1124  HE2 PHE R 102     114.856 123.912 155.350  1.00  0.00           H  
ATOM   1125  HZ  PHE R 102     114.451 126.290 155.957  1.00  0.00           H  
ATOM   1126  N   GLY R 103     117.373 121.270 162.367  1.00 23.51           N  
ATOM   1127  CA  GLY R 103     118.150 120.258 163.067  1.00 23.51           C  
ATOM   1128  C   GLY R 103     119.651 120.289 162.739  1.00 61.83           C  
ATOM   1129  O   GLY R 103     120.127 121.086 161.929  1.00 61.83           O  
ATOM   1130  H   GLY R 103     117.088 122.097 162.867  1.00  0.00           H  
ATOM   1131  HA3 GLY R 103     117.753 119.267 162.838  1.00  0.00           H  
ATOM   1132  HA2 GLY R 103     118.013 120.405 164.139  1.00  0.00           H  
ATOM   1133  N   ARG R 104     120.383 119.401 163.423  1.00 23.52           N  
ATOM   1134  CA  ARG R 104     121.834 119.198 163.420  1.00 23.52           C  
ATOM   1135  C   ARG R 104     122.475 119.140 162.022  1.00 68.87           C  
ATOM   1136  O   ARG R 104     123.165 120.070 161.613  1.00 68.87           O  
ATOM   1137  CB  ARG R 104     122.130 117.964 164.309  1.00 68.87           C  
ATOM   1138  CG  ARG R 104     123.589 117.472 164.371  1.00 68.87           C  
ATOM   1139  CD  ARG R 104     123.762 116.322 165.382  1.00 68.87           C  
ATOM   1140  NE  ARG R 104     124.092 115.039 164.727  1.00 68.87           N  
ATOM   1141  CZ  ARG R 104     125.319 114.500 164.661  1.00 68.87           C  
ATOM   1142  NH1 ARG R 104     126.377 115.173 165.088  1.00 68.87           N  
ATOM   1143  NH2 ARG R 104     125.498 113.274 164.171  1.00 68.87           N1+
ATOM   1144  H   ARG R 104     119.867 118.827 164.071  1.00  0.00           H  
ATOM   1145  HA  ARG R 104     122.269 120.073 163.908  1.00  0.00           H  
ATOM   1146  HB3 ARG R 104     121.507 117.128 163.987  1.00  0.00           H  
ATOM   1147  HB2 ARG R 104     121.810 118.202 165.325  1.00  0.00           H  
ATOM   1148  HG3 ARG R 104     124.242 118.298 164.657  1.00  0.00           H  
ATOM   1149  HG2 ARG R 104     123.943 117.161 163.387  1.00  0.00           H  
ATOM   1150  HD3 ARG R 104     122.851 116.175 165.961  1.00  0.00           H  
ATOM   1151  HD2 ARG R 104     124.511 116.582 166.129  1.00  0.00           H  
ATOM   1152  HE  ARG R 104     123.298 114.517 164.389  1.00  0.00           H  
ATOM   1153 HH12 ARG R 104     127.238 114.735 165.416  1.00  0.00           H  
ATOM   1154 HH11 ARG R 104     126.395 116.229 165.199  1.00  0.00           H  
ATOM   1155 HH22 ARG R 104     126.445 112.940 163.994  1.00  0.00           H  
ATOM   1156 HH21 ARG R 104     124.754 112.673 163.858  1.00  0.00           H  
ATOM   1157  N   GLY R 105     122.237 118.045 161.286  1.00  3.21           N  
ATOM   1158  CA  GLY R 105     122.938 117.729 160.038  1.00  3.21           C  
ATOM   1159  C   GLY R 105     122.618 118.675 158.878  1.00 22.72           C  
ATOM   1160  O   GLY R 105     123.446 118.865 157.991  1.00 22.72           O  
ATOM   1161  H   GLY R 105     121.615 117.347 161.660  1.00  0.00           H  
ATOM   1162  HA3 GLY R 105     122.686 116.714 159.731  1.00  0.00           H  
ATOM   1163  HA2 GLY R 105     124.015 117.743 160.214  1.00  0.00           H  
ATOM   1164  N   LEU R 106     121.449 119.325 158.917  1.00  3.22           N  
ATOM   1165  CA  LEU R 106     121.061 120.340 157.946  1.00  3.22           C  
ATOM   1166  C   LEU R 106     121.821 121.642 158.232  1.00 12.16           C  
ATOM   1167  O   LEU R 106     122.273 122.288 157.293  1.00 12.16           O  
ATOM   1168  CB  LEU R 106     119.547 120.617 158.049  1.00 12.16           C  
ATOM   1169  CG  LEU R 106     118.603 119.573 157.406  1.00 12.16           C  
ATOM   1170  CD1 LEU R 106     118.761 119.499 155.879  1.00 12.16           C  
ATOM   1171  CD2 LEU R 106     118.676 118.178 158.048  1.00 12.16           C  
ATOM   1172  H   LEU R 106     120.828 119.159 159.692  1.00  0.00           H  
ATOM   1173  HA  LEU R 106     121.318 120.017 156.936  1.00  0.00           H  
ATOM   1174  HB3 LEU R 106     119.338 121.570 157.563  1.00  0.00           H  
ATOM   1175  HB2 LEU R 106     119.283 120.764 159.096  1.00  0.00           H  
ATOM   1176  HG  LEU R 106     117.591 119.937 157.592  1.00  0.00           H  
ATOM   1177 HD11 LEU R 106     117.980 118.881 155.436  1.00  0.00           H  
ATOM   1178 HD12 LEU R 106     118.692 120.487 155.423  1.00  0.00           H  
ATOM   1179 HD13 LEU R 106     119.719 119.066 155.588  1.00  0.00           H  
ATOM   1180 HD21 LEU R 106     117.870 117.542 157.679  1.00  0.00           H  
ATOM   1181 HD22 LEU R 106     119.614 117.674 157.819  1.00  0.00           H  
ATOM   1182 HD23 LEU R 106     118.571 118.235 159.131  1.00  0.00           H  
ATOM   1183  N   CYS R 107     122.045 122.007 159.505  1.00  3.23           N  
ATOM   1184  CA  CYS R 107     122.825 123.202 159.835  1.00  3.23           C  
ATOM   1185  C   CYS R 107     124.317 123.047 159.490  1.00 30.79           C  
ATOM   1186  O   CYS R 107     124.971 124.045 159.197  1.00 30.79           O  
ATOM   1187  CB  CYS R 107     122.656 123.612 161.302  1.00 30.79           C  
ATOM   1188  SG  CYS R 107     123.193 125.332 161.564  1.00 30.79           S  
ATOM   1189  H   CYS R 107     121.707 121.426 160.262  1.00  0.00           H  
ATOM   1190  HA  CYS R 107     122.432 124.015 159.231  1.00  0.00           H  
ATOM   1191  HB3 CYS R 107     123.215 122.945 161.961  1.00  0.00           H  
ATOM   1192  HB2 CYS R 107     121.610 123.531 161.597  1.00  0.00           H  
ATOM   1193  N   LYS R 108     124.840 121.812 159.413  1.00  3.24           N  
ATOM   1194  CA  LYS R 108     126.155 121.536 158.832  1.00  3.24           C  
ATOM   1195  C   LYS R 108     126.192 121.956 157.354  1.00 10.97           C  
ATOM   1196  O   LYS R 108     127.059 122.740 156.974  1.00 10.97           O  
ATOM   1197  CB  LYS R 108     126.554 120.059 159.010  1.00 10.97           C  
ATOM   1198  CG  LYS R 108     126.628 119.607 160.483  1.00 10.97           C  
ATOM   1199  CD  LYS R 108     127.067 118.144 160.642  1.00 10.97           C  
ATOM   1200  CE  LYS R 108     128.580 117.924 160.478  1.00 10.97           C  
ATOM   1201  NZ  LYS R 108     129.352 118.285 161.674  1.00 10.97           N1+
ATOM   1202  H   LYS R 108     124.261 121.034 159.697  1.00  0.00           H  
ATOM   1203  HA  LYS R 108     126.892 122.151 159.339  1.00  0.00           H  
ATOM   1204  HB3 LYS R 108     127.530 119.917 158.543  1.00  0.00           H  
ATOM   1205  HB2 LYS R 108     125.870 119.415 158.459  1.00  0.00           H  
ATOM   1206  HG3 LYS R 108     125.649 119.723 160.945  1.00  0.00           H  
ATOM   1207  HG2 LYS R 108     127.298 120.251 161.051  1.00  0.00           H  
ATOM   1208  HD3 LYS R 108     126.538 117.535 159.908  1.00  0.00           H  
ATOM   1209  HD2 LYS R 108     126.747 117.765 161.614  1.00  0.00           H  
ATOM   1210  HE3 LYS R 108     128.975 118.459 159.615  1.00  0.00           H  
ATOM   1211  HE2 LYS R 108     128.760 116.864 160.297  1.00  0.00           H  
ATOM   1212  HZ1 LYS R 108     129.852 119.159 161.587  1.00  0.00           H  
ATOM   1213  HZ2 LYS R 108     128.755 118.344 162.521  1.00  0.00           H  
ATOM   1214  HZ3 LYS R 108     130.042 117.539 161.816  1.00  0.00           H  
ATOM   1215  N   LEU R 109     125.191 121.545 156.558  1.00  3.25           N  
ATOM   1216  CA  LEU R 109     124.996 121.983 155.173  1.00  3.25           C  
ATOM   1217  C   LEU R 109     124.829 123.515 155.072  1.00  6.67           C  
ATOM   1218  O   LEU R 109     125.469 124.148 154.234  1.00  6.67           O  
ATOM   1219  CB  LEU R 109     123.814 121.217 154.533  1.00  6.67           C  
ATOM   1220  CG  LEU R 109     123.525 121.528 153.045  1.00  6.67           C  
ATOM   1221  CD1 LEU R 109     124.718 121.211 152.128  1.00  6.67           C  
ATOM   1222  CD2 LEU R 109     122.270 120.775 152.578  1.00  6.67           C  
ATOM   1223  H   LEU R 109     124.478 120.956 156.968  1.00  0.00           H  
ATOM   1224  HA  LEU R 109     125.898 121.702 154.633  1.00  0.00           H  
ATOM   1225  HB3 LEU R 109     122.904 121.419 155.095  1.00  0.00           H  
ATOM   1226  HB2 LEU R 109     123.991 120.146 154.640  1.00  0.00           H  
ATOM   1227  HG  LEU R 109     123.305 122.592 152.946  1.00  0.00           H  
ATOM   1228 HD11 LEU R 109     124.466 121.391 151.082  1.00  0.00           H  
ATOM   1229 HD12 LEU R 109     125.580 121.839 152.355  1.00  0.00           H  
ATOM   1230 HD13 LEU R 109     125.027 120.169 152.219  1.00  0.00           H  
ATOM   1231 HD21 LEU R 109     122.016 121.032 151.549  1.00  0.00           H  
ATOM   1232 HD22 LEU R 109     122.410 119.695 152.627  1.00  0.00           H  
ATOM   1233 HD23 LEU R 109     121.407 121.026 153.196  1.00  0.00           H  
ATOM   1234  N   TRP R 110     124.027 124.118 155.961  1.00  3.26           N  
ATOM   1235  CA  TRP R 110     123.760 125.560 155.995  1.00  3.26           C  
ATOM   1236  C   TRP R 110     124.966 126.419 156.432  1.00  9.04           C  
ATOM   1237  O   TRP R 110     124.971 127.619 156.162  1.00  9.04           O  
ATOM   1238  CB  TRP R 110     122.553 125.873 156.897  1.00  9.04           C  
ATOM   1239  CG  TRP R 110     121.257 125.140 156.654  1.00  9.04           C  
ATOM   1240  CD2 TRP R 110     120.705 124.572 155.417  1.00  9.04           C  
ATOM   1241  CD1 TRP R 110     120.331 124.892 157.611  1.00  9.04           C  
ATOM   1242  NE1 TRP R 110     119.245 124.244 157.058  1.00  9.04           N  
ATOM   1243  CE2 TRP R 110     119.427 124.005 155.715  1.00  9.04           C  
ATOM   1244  CE3 TRP R 110     121.135 124.476 154.069  1.00  9.04           C  
ATOM   1245  CZ2 TRP R 110     118.627 123.385 154.740  1.00  9.04           C  
ATOM   1246  CZ3 TRP R 110     120.345 123.851 153.084  1.00  9.04           C  
ATOM   1247  CH2 TRP R 110     119.093 123.304 153.417  1.00  9.04           C  
ATOM   1248  H   TRP R 110     123.483 123.519 156.577  1.00  0.00           H  
ATOM   1249  HA  TRP R 110     123.509 125.884 154.988  1.00  0.00           H  
ATOM   1250  HB3 TRP R 110     122.330 126.932 156.772  1.00  0.00           H  
ATOM   1251  HB2 TRP R 110     122.834 125.764 157.944  1.00  0.00           H  
ATOM   1252  HD1 TRP R 110     120.429 125.206 158.640  1.00  0.00           H  
ATOM   1253  HE1 TRP R 110     118.370 124.086 157.543  1.00  0.00           H  
ATOM   1254  HE3 TRP R 110     122.086 124.885 153.772  1.00  0.00           H  
ATOM   1255  HZ2 TRP R 110     117.663 122.975 155.001  1.00  0.00           H  
ATOM   1256  HZ3 TRP R 110     120.705 123.795 152.066  1.00  0.00           H  
ATOM   1257  HH2 TRP R 110     118.489 122.829 152.657  1.00  0.00           H  
ATOM   1258  N   LEU R 111     125.998 125.831 157.051  1.00  3.27           N  
ATOM   1259  CA  LEU R 111     127.282 126.490 157.300  1.00  3.27           C  
ATOM   1260  C   LEU R 111     128.262 126.190 156.152  1.00  9.44           C  
ATOM   1261  O   LEU R 111     129.008 127.081 155.744  1.00  9.44           O  
ATOM   1262  CB  LEU R 111     127.878 125.996 158.645  1.00  9.44           C  
ATOM   1263  CG  LEU R 111     127.973 127.128 159.691  1.00  9.44           C  
ATOM   1264  CD1 LEU R 111     128.057 126.591 161.124  1.00  9.44           C  
ATOM   1265  CD2 LEU R 111     129.158 128.061 159.403  1.00  9.44           C  
ATOM   1266  H   LEU R 111     125.892 124.862 157.324  1.00  0.00           H  
ATOM   1267  HA  LEU R 111     127.147 127.574 157.331  1.00  0.00           H  
ATOM   1268  HB3 LEU R 111     128.863 125.544 158.512  1.00  0.00           H  
ATOM   1269  HB2 LEU R 111     127.264 125.189 159.043  1.00  0.00           H  
ATOM   1270  HG  LEU R 111     127.051 127.709 159.642  1.00  0.00           H  
ATOM   1271 HD11 LEU R 111     127.983 127.402 161.849  1.00  0.00           H  
ATOM   1272 HD12 LEU R 111     127.241 125.895 161.321  1.00  0.00           H  
ATOM   1273 HD13 LEU R 111     128.998 126.077 161.311  1.00  0.00           H  
ATOM   1274 HD21 LEU R 111     129.247 128.828 160.171  1.00  0.00           H  
ATOM   1275 HD22 LEU R 111     130.099 127.512 159.387  1.00  0.00           H  
ATOM   1276 HD23 LEU R 111     129.051 128.563 158.441  1.00  0.00           H  
ATOM   1277  N   VAL R 112     128.247 124.966 155.603  1.00  3.28           N  
ATOM   1278  CA  VAL R 112     129.023 124.519 154.442  1.00  3.28           C  
ATOM   1279  C   VAL R 112     128.789 125.388 153.190  1.00 10.47           C  
ATOM   1280  O   VAL R 112     129.758 125.706 152.505  1.00 10.47           O  
ATOM   1281  CB  VAL R 112     128.782 122.999 154.216  1.00 10.47           C  
ATOM   1282  CG1 VAL R 112     129.052 122.461 152.796  1.00 10.47           C  
ATOM   1283  CG2 VAL R 112     129.570 122.165 155.241  1.00 10.47           C  
ATOM   1284  H   VAL R 112     127.640 124.269 156.029  1.00  0.00           H  
ATOM   1285  HA  VAL R 112     130.074 124.653 154.698  1.00  0.00           H  
ATOM   1286  HB  VAL R 112     127.728 122.816 154.396  1.00  0.00           H  
ATOM   1287 HG11 VAL R 112     128.942 121.377 152.759  1.00  0.00           H  
ATOM   1288 HG12 VAL R 112     128.351 122.874 152.069  1.00  0.00           H  
ATOM   1289 HG13 VAL R 112     130.057 122.701 152.456  1.00  0.00           H  
ATOM   1290 HG21 VAL R 112     129.201 121.141 155.279  1.00  0.00           H  
ATOM   1291 HG22 VAL R 112     130.628 122.131 154.989  1.00  0.00           H  
ATOM   1292 HG23 VAL R 112     129.492 122.567 156.251  1.00  0.00           H  
ATOM   1293  N   VAL R 113     127.547 125.818 152.915  1.00  3.29           N  
ATOM   1294  CA  VAL R 113     127.231 126.718 151.796  1.00  3.29           C  
ATOM   1295  C   VAL R 113     127.852 128.125 151.953  1.00 14.24           C  
ATOM   1296  O   VAL R 113     128.152 128.762 150.947  1.00 14.24           O  
ATOM   1297  CB  VAL R 113     125.702 126.809 151.553  1.00 14.24           C  
ATOM   1298  CG1 VAL R 113     125.126 125.477 151.039  1.00 14.24           C  
ATOM   1299  CG2 VAL R 113     124.908 127.322 152.765  1.00 14.24           C  
ATOM   1300  H   VAL R 113     126.780 125.465 153.480  1.00  0.00           H  
ATOM   1301  HA  VAL R 113     127.684 126.291 150.899  1.00  0.00           H  
ATOM   1302  HB  VAL R 113     125.547 127.534 150.752  1.00  0.00           H  
ATOM   1303 HG11 VAL R 113     124.063 125.571 150.814  1.00  0.00           H  
ATOM   1304 HG12 VAL R 113     125.626 125.161 150.124  1.00  0.00           H  
ATOM   1305 HG13 VAL R 113     125.238 124.674 151.766  1.00  0.00           H  
ATOM   1306 HG21 VAL R 113     123.838 127.357 152.559  1.00  0.00           H  
ATOM   1307 HG22 VAL R 113     125.063 126.677 153.623  1.00  0.00           H  
ATOM   1308 HG23 VAL R 113     125.212 128.328 153.056  1.00  0.00           H  
ATOM   1309  N   ASP R 114     128.169 128.574 153.181  1.00  3.30           N  
ATOM   1310  CA  ASP R 114     128.812 129.865 153.428  1.00  3.30           C  
ATOM   1311  C   ASP R 114     130.332 129.700 153.506  1.00 61.32           C  
ATOM   1312  O   ASP R 114     131.056 130.569 153.028  1.00 61.32           O  
ATOM   1313  CB  ASP R 114     128.607 130.423 154.847  1.00 61.32           C  
ATOM   1314  CG  ASP R 114     127.104 130.610 155.189  1.00 61.32           C  
ATOM   1315  OD1 ASP R 114     126.254 130.640 154.312  1.00 61.32           O  
ATOM   1316  OD2 ASP R 114     126.971 130.812 156.441  1.00 61.32           O1-
ATOM   1317  H   ASP R 114     127.946 127.947 153.950  1.00  0.00           H  
ATOM   1318  HA  ASP R 114     128.536 130.604 152.666  1.00  0.00           H  
ATOM   1319  HB3 ASP R 114     129.092 131.394 154.962  1.00  0.00           H  
ATOM   1320  HB2 ASP R 114     129.005 129.742 155.611  1.00  0.00           H  
ATOM   1321  N   TYR R 115     130.807 128.550 153.986  1.00  3.31           N  
ATOM   1322  CA  TYR R 115     132.211 128.145 153.925  1.00  3.31           C  
ATOM   1323  C   TYR R 115     132.603 127.708 152.498  1.00 12.96           C  
ATOM   1324  O   TYR R 115     133.779 127.479 152.227  1.00 12.96           O  
ATOM   1325  CB  TYR R 115     132.478 127.046 154.981  1.00 12.96           C  
ATOM   1326  CG  TYR R 115     132.915 127.632 156.316  1.00 12.96           C  
ATOM   1327  CD1 TYR R 115     132.039 128.413 157.100  1.00 12.96           C  
ATOM   1328  CD2 TYR R 115     134.250 127.469 156.736  1.00 12.96           C  
ATOM   1329  CE1 TYR R 115     132.524 129.105 158.231  1.00 12.96           C  
ATOM   1330  CE2 TYR R 115     134.737 128.171 157.851  1.00 12.96           C  
ATOM   1331  CZ  TYR R 115     133.888 129.030 158.574  1.00 12.96           C  
ATOM   1332  OH  TYR R 115     134.400 129.814 159.569  1.00 12.96           O  
ATOM   1333  H   TYR R 115     130.148 127.854 154.323  1.00  0.00           H  
ATOM   1334  HA  TYR R 115     132.846 129.004 154.152  1.00  0.00           H  
ATOM   1335  HB3 TYR R 115     133.277 126.390 154.636  1.00  0.00           H  
ATOM   1336  HB2 TYR R 115     131.609 126.404 155.123  1.00  0.00           H  
ATOM   1337  HD1 TYR R 115     131.005 128.519 156.811  1.00  0.00           H  
ATOM   1338  HD2 TYR R 115     134.925 126.840 156.180  1.00  0.00           H  
ATOM   1339  HE1 TYR R 115     131.864 129.729 158.812  1.00  0.00           H  
ATOM   1340  HE2 TYR R 115     135.778 128.071 158.121  1.00  0.00           H  
ATOM   1341  HH  TYR R 115     135.363 129.920 159.419  1.00  0.00           H  
ATOM   1342  N   LEU R 116     131.639 127.693 151.569  1.00  3.32           N  
ATOM   1343  CA  LEU R 116     131.838 127.742 150.136  1.00  3.32           C  
ATOM   1344  C   LEU R 116     131.649 129.203 149.682  1.00  7.92           C  
ATOM   1345  O   LEU R 116     132.621 129.884 149.351  1.00  7.92           O  
ATOM   1346  CB  LEU R 116     130.835 126.795 149.431  1.00  7.92           C  
ATOM   1347  CG  LEU R 116     130.864 126.799 147.882  1.00  7.92           C  
ATOM   1348  CD1 LEU R 116     132.281 126.729 147.288  1.00  7.92           C  
ATOM   1349  CD2 LEU R 116     129.981 125.671 147.329  1.00  7.92           C  
ATOM   1350  H   LEU R 116     130.697 127.827 151.914  1.00  0.00           H  
ATOM   1351  HA  LEU R 116     132.842 127.408 149.890  1.00  0.00           H  
ATOM   1352  HB3 LEU R 116     129.819 127.013 149.763  1.00  0.00           H  
ATOM   1353  HB2 LEU R 116     131.023 125.782 149.785  1.00  0.00           H  
ATOM   1354  HG  LEU R 116     130.429 127.735 147.535  1.00  0.00           H  
ATOM   1355 HD11 LEU R 116     132.245 126.608 146.206  1.00  0.00           H  
ATOM   1356 HD12 LEU R 116     132.843 127.642 147.487  1.00  0.00           H  
ATOM   1357 HD13 LEU R 116     132.854 125.902 147.700  1.00  0.00           H  
ATOM   1358 HD21 LEU R 116     129.929 125.702 146.241  1.00  0.00           H  
ATOM   1359 HD22 LEU R 116     130.361 124.690 147.618  1.00  0.00           H  
ATOM   1360 HD23 LEU R 116     128.961 125.753 147.707  1.00  0.00           H  
ATOM   1361  N   LEU R 117     130.403 129.687 149.626  1.00  3.33           N  
ATOM   1362  CA  LEU R 117     130.018 130.829 148.806  1.00  3.33           C  
ATOM   1363  C   LEU R 117     130.385 132.164 149.466  1.00  5.10           C  
ATOM   1364  O   LEU R 117     130.922 133.039 148.787  1.00  5.10           O  
ATOM   1365  CB  LEU R 117     128.498 130.797 148.545  1.00  5.10           C  
ATOM   1366  CG  LEU R 117     127.992 129.546 147.794  1.00  5.10           C  
ATOM   1367  CD1 LEU R 117     126.472 129.413 147.940  1.00  5.10           C  
ATOM   1368  CD2 LEU R 117     128.407 129.558 146.315  1.00  5.10           C  
ATOM   1369  H   LEU R 117     129.639 129.160 150.054  1.00  0.00           H  
ATOM   1370  HA  LEU R 117     130.535 130.764 147.849  1.00  0.00           H  
ATOM   1371  HB3 LEU R 117     128.220 131.674 147.959  1.00  0.00           H  
ATOM   1372  HB2 LEU R 117     127.966 130.893 149.494  1.00  0.00           H  
ATOM   1373  HG  LEU R 117     128.412 128.651 148.252  1.00  0.00           H  
ATOM   1374 HD11 LEU R 117     126.069 128.614 147.316  1.00  0.00           H  
ATOM   1375 HD12 LEU R 117     126.212 129.173 148.970  1.00  0.00           H  
ATOM   1376 HD13 LEU R 117     125.959 130.340 147.689  1.00  0.00           H  
ATOM   1377 HD21 LEU R 117     128.004 128.694 145.788  1.00  0.00           H  
ATOM   1378 HD22 LEU R 117     128.054 130.456 145.812  1.00  0.00           H  
ATOM   1379 HD23 LEU R 117     129.488 129.524 146.203  1.00  0.00           H  
ATOM   1380  N   CYS R 118     130.174 132.325 150.778  1.00  3.34           N  
ATOM   1381  CA  CYS R 118     130.469 133.574 151.484  1.00  3.34           C  
ATOM   1382  C   CYS R 118     131.988 133.810 151.547  1.00  6.21           C  
ATOM   1383  O   CYS R 118     132.440 134.902 151.200  1.00  6.21           O  
ATOM   1384  CB  CYS R 118     129.858 133.542 152.897  1.00  6.21           C  
ATOM   1385  SG  CYS R 118     130.057 135.110 153.797  1.00  6.21           S  
ATOM   1386  H   CYS R 118     129.839 131.526 151.308  1.00  0.00           H  
ATOM   1387  HA  CYS R 118     130.014 134.398 150.930  1.00  0.00           H  
ATOM   1388  HB3 CYS R 118     130.333 132.778 153.498  1.00  0.00           H  
ATOM   1389  HB2 CYS R 118     128.798 133.293 152.843  1.00  0.00           H  
ATOM   1390  HG  CYS R 118     131.382 135.209 153.654  1.00  0.00           H  
ATOM   1391  N   THR R 119     132.791 132.801 151.922  1.00  3.35           N  
ATOM   1392  CA  THR R 119     134.251 132.937 151.958  1.00  3.35           C  
ATOM   1393  C   THR R 119     134.825 133.138 150.533  1.00  5.65           C  
ATOM   1394  O   THR R 119     135.770 133.908 150.358  1.00  5.65           O  
ATOM   1395  CB  THR R 119     134.896 131.756 152.736  1.00  5.65           C  
ATOM   1396  OG1 THR R 119     136.227 132.058 153.114  1.00  5.65           O  
ATOM   1397  CG2 THR R 119     134.905 130.412 152.000  1.00  5.65           C  
ATOM   1398  H   THR R 119     132.372 131.915 152.194  1.00  0.00           H  
ATOM   1399  HA  THR R 119     134.471 133.847 152.523  1.00  0.00           H  
ATOM   1400  HB  THR R 119     134.347 131.623 153.670  1.00  0.00           H  
ATOM   1401  HG1 THR R 119     136.745 132.281 152.350  1.00  0.00           H  
ATOM   1402 HG21 THR R 119     135.290 129.622 152.646  1.00  0.00           H  
ATOM   1403 HG22 THR R 119     133.897 130.131 151.701  1.00  0.00           H  
ATOM   1404 HG23 THR R 119     135.525 130.428 151.104  1.00  0.00           H  
ATOM   1405  N   SER R 120     134.212 132.538 149.493  1.00  3.36           N  
ATOM   1406  CA  SER R 120     134.602 132.781 148.106  1.00  3.36           C  
ATOM   1407  C   SER R 120     134.365 134.241 147.670  1.00 10.51           C  
ATOM   1408  O   SER R 120     135.182 134.751 146.909  1.00 10.51           O  
ATOM   1409  CB  SER R 120     133.952 131.762 147.147  1.00 10.51           C  
ATOM   1410  OG  SER R 120     132.595 132.033 146.861  1.00 10.51           O  
ATOM   1411  H   SER R 120     133.471 131.870 149.674  1.00  0.00           H  
ATOM   1412  HA  SER R 120     135.676 132.608 148.054  1.00  0.00           H  
ATOM   1413  HB3 SER R 120     134.067 130.745 147.521  1.00  0.00           H  
ATOM   1414  HB2 SER R 120     134.484 131.781 146.195  1.00  0.00           H  
ATOM   1415  HG  SER R 120     132.126 132.198 147.677  1.00  0.00           H  
ATOM   1416  N   SER R 121     133.342 134.946 148.192  1.00  3.37           N  
ATOM   1417  CA  SER R 121     133.115 136.376 147.943  1.00  3.37           C  
ATOM   1418  C   SER R 121     134.313 137.214 148.437  1.00  2.70           C  
ATOM   1419  O   SER R 121     134.853 138.022 147.677  1.00  2.70           O  
ATOM   1420  CB  SER R 121     131.766 136.848 148.545  1.00  2.70           C  
ATOM   1421  OG  SER R 121     131.500 138.211 148.255  1.00  2.70           O  
ATOM   1422  H   SER R 121     132.707 134.476 148.825  1.00  0.00           H  
ATOM   1423  HA  SER R 121     133.051 136.503 146.864  1.00  0.00           H  
ATOM   1424  HB3 SER R 121     131.742 136.723 149.626  1.00  0.00           H  
ATOM   1425  HB2 SER R 121     130.949 136.249 148.139  1.00  0.00           H  
ATOM   1426  HG  SER R 121     130.561 138.297 148.006  1.00  0.00           H  
ATOM   1427  N   ALA R 122     134.824 136.930 149.649  1.00  3.38           N  
ATOM   1428  CA  ALA R 122     136.037 137.537 150.202  1.00  3.38           C  
ATOM   1429  C   ALA R 122     137.275 137.252 149.338  1.00  5.04           C  
ATOM   1430  O   ALA R 122     138.039 138.167 149.026  1.00  5.04           O  
ATOM   1431  CB  ALA R 122     136.269 137.051 151.639  1.00  5.04           C  
ATOM   1432  H   ALA R 122     134.360 136.212 150.191  1.00  0.00           H  
ATOM   1433  HA  ALA R 122     135.890 138.616 150.223  1.00  0.00           H  
ATOM   1434  HB1 ALA R 122     137.196 137.451 152.052  1.00  0.00           H  
ATOM   1435  HB2 ALA R 122     135.459 137.384 152.284  1.00  0.00           H  
ATOM   1436  HB3 ALA R 122     136.332 135.966 151.713  1.00  0.00           H  
ATOM   1437  N   PHE R 123     137.439 136.006 148.879  1.00  3.39           N  
ATOM   1438  CA  PHE R 123     138.532 135.612 147.992  1.00  3.39           C  
ATOM   1439  C   PHE R 123     138.401 136.254 146.599  1.00 18.83           C  
ATOM   1440  O   PHE R 123     139.407 136.650 146.011  1.00 18.83           O  
ATOM   1441  CB  PHE R 123     138.553 134.086 147.811  1.00 18.83           C  
ATOM   1442  CG  PHE R 123     138.686 133.219 149.048  1.00 18.83           C  
ATOM   1443  CD1 PHE R 123     139.322 133.699 150.212  1.00 18.83           C  
ATOM   1444  CD2 PHE R 123     138.181 131.901 149.025  1.00 18.83           C  
ATOM   1445  CE1 PHE R 123     139.429 132.873 151.341  1.00 18.83           C  
ATOM   1446  CE2 PHE R 123     138.285 131.078 150.161  1.00 18.83           C  
ATOM   1447  CZ  PHE R 123     138.909 131.569 151.320  1.00 18.83           C  
ATOM   1448  H   PHE R 123     136.810 135.285 149.227  1.00  0.00           H  
ATOM   1449  HA  PHE R 123     139.476 135.941 148.426  1.00  0.00           H  
ATOM   1450  HB3 PHE R 123     139.417 133.848 147.196  1.00  0.00           H  
ATOM   1451  HB2 PHE R 123     137.670 133.766 147.256  1.00  0.00           H  
ATOM   1452  HD1 PHE R 123     139.724 134.698 150.273  1.00  0.00           H  
ATOM   1453  HD2 PHE R 123     137.703 131.507 148.141  1.00  0.00           H  
ATOM   1454  HE1 PHE R 123     139.911 133.246 152.228  1.00  0.00           H  
ATOM   1455  HE2 PHE R 123     137.896 130.070 150.144  1.00  0.00           H  
ATOM   1456  HZ  PHE R 123     139.002 130.951 152.197  1.00  0.00           H  
ATOM   1457  N   ASN R 124     137.175 136.394 146.083  1.00  3.40           N  
ATOM   1458  CA  ASN R 124     136.847 137.050 144.820  1.00  3.40           C  
ATOM   1459  C   ASN R 124     137.149 138.553 144.877  1.00104.33           C  
ATOM   1460  O   ASN R 124     137.836 139.071 143.995  1.00104.33           O  
ATOM   1461  CB  ASN R 124     135.375 136.804 144.414  1.00104.33           C  
ATOM   1462  CG  ASN R 124     135.122 135.441 143.772  1.00104.33           C  
ATOM   1463  OD1 ASN R 124     135.911 134.992 142.945  1.00104.33           O  
ATOM   1464  ND2 ASN R 124     134.030 134.762 144.106  1.00104.33           N  
ATOM   1465  H   ASN R 124     136.401 135.973 146.600  1.00  0.00           H  
ATOM   1466  HA  ASN R 124     137.492 136.639 144.050  1.00  0.00           H  
ATOM   1467  HB3 ASN R 124     135.077 137.541 143.674  1.00  0.00           H  
ATOM   1468  HB2 ASN R 124     134.718 136.929 145.271  1.00  0.00           H  
ATOM   1469 HD22 ASN R 124     133.810 133.880 143.673  1.00  0.00           H  
ATOM   1470 HD21 ASN R 124     133.320 135.143 144.732  1.00  0.00           H  
ATOM   1471  N   ILE R 125     136.737 139.236 145.956  1.00  3.41           N  
ATOM   1472  CA  ILE R 125     137.108 140.610 146.311  1.00  3.41           C  
ATOM   1473  C   ILE R 125     138.634 140.812 146.268  1.00 15.86           C  
ATOM   1474  O   ILE R 125     139.125 141.752 145.631  1.00 15.86           O  
ATOM   1475  CB  ILE R 125     136.460 140.979 147.679  1.00 15.86           C  
ATOM   1476  CG1 ILE R 125     134.951 141.246 147.508  1.00 15.86           C  
ATOM   1477  CG2 ILE R 125     137.154 142.122 148.452  1.00 15.86           C  
ATOM   1478  CD1 ILE R 125     134.162 141.124 148.814  1.00 15.86           C  
ATOM   1479  H   ILE R 125     136.148 138.735 146.625  1.00  0.00           H  
ATOM   1480  HA  ILE R 125     136.690 141.266 145.545  1.00  0.00           H  
ATOM   1481  HB  ILE R 125     136.550 140.104 148.322  1.00  0.00           H  
ATOM   1482 HG13 ILE R 125     134.535 140.517 146.817  1.00  0.00           H  
ATOM   1483 HG12 ILE R 125     134.769 142.216 147.048  1.00  0.00           H  
ATOM   1484 HG21 ILE R 125     136.560 142.451 149.303  1.00  0.00           H  
ATOM   1485 HG22 ILE R 125     138.110 141.793 148.861  1.00  0.00           H  
ATOM   1486 HG23 ILE R 125     137.350 142.987 147.826  1.00  0.00           H  
ATOM   1487 HD11 ILE R 125     133.096 141.074 148.612  1.00  0.00           H  
ATOM   1488 HD12 ILE R 125     134.411 140.212 149.355  1.00  0.00           H  
ATOM   1489 HD13 ILE R 125     134.338 141.969 149.476  1.00  0.00           H  
ATOM   1490  N   VAL R 126     139.377 139.905 146.910  1.00  3.42           N  
ATOM   1491  CA  VAL R 126     140.833 139.875 146.951  1.00  3.42           C  
ATOM   1492  C   VAL R 126     141.438 139.586 145.561  1.00  2.74           C  
ATOM   1493  O   VAL R 126     142.325 140.328 145.137  1.00  2.74           O  
ATOM   1494  CB  VAL R 126     141.283 138.885 148.057  1.00  2.74           C  
ATOM   1495  CG1 VAL R 126     142.788 138.547 148.036  1.00  2.74           C  
ATOM   1496  CG2 VAL R 126     140.890 139.427 149.449  1.00  2.74           C  
ATOM   1497  H   VAL R 126     138.882 139.192 147.441  1.00  0.00           H  
ATOM   1498  HA  VAL R 126     141.174 140.869 147.237  1.00  0.00           H  
ATOM   1499  HB  VAL R 126     140.747 137.947 147.910  1.00  0.00           H  
ATOM   1500 HG11 VAL R 126     143.055 137.900 148.868  1.00  0.00           H  
ATOM   1501 HG12 VAL R 126     143.077 138.017 147.129  1.00  0.00           H  
ATOM   1502 HG13 VAL R 126     143.402 139.444 148.112  1.00  0.00           H  
ATOM   1503 HG21 VAL R 126     140.923 138.643 150.201  1.00  0.00           H  
ATOM   1504 HG22 VAL R 126     141.555 140.222 149.777  1.00  0.00           H  
ATOM   1505 HG23 VAL R 126     139.879 139.832 149.477  1.00  0.00           H  
ATOM   1506  N   LEU R 127     140.964 138.572 144.817  1.00  3.43           N  
ATOM   1507  CA  LEU R 127     141.508 138.215 143.501  1.00  3.43           C  
ATOM   1508  C   LEU R 127     141.217 139.287 142.436  1.00  1.72           C  
ATOM   1509  O   LEU R 127     141.976 139.389 141.471  1.00  1.72           O  
ATOM   1510  CB  LEU R 127     141.081 136.785 143.060  1.00  1.72           C  
ATOM   1511  CG  LEU R 127     139.779 136.574 142.239  1.00  1.72           C  
ATOM   1512  CD1 LEU R 127     139.950 136.732 140.717  1.00  1.72           C  
ATOM   1513  CD2 LEU R 127     139.230 135.166 142.502  1.00  1.72           C  
ATOM   1514  H   LEU R 127     140.253 137.962 145.229  1.00  0.00           H  
ATOM   1515  HA  LEU R 127     142.592 138.185 143.625  1.00  0.00           H  
ATOM   1516  HB3 LEU R 127     141.028 136.177 143.964  1.00  0.00           H  
ATOM   1517  HB2 LEU R 127     141.902 136.334 142.504  1.00  0.00           H  
ATOM   1518  HG  LEU R 127     139.030 137.288 142.574  1.00  0.00           H  
ATOM   1519 HD11 LEU R 127     139.016 136.494 140.205  1.00  0.00           H  
ATOM   1520 HD12 LEU R 127     140.207 137.745 140.423  1.00  0.00           H  
ATOM   1521 HD13 LEU R 127     140.706 136.049 140.331  1.00  0.00           H  
ATOM   1522 HD21 LEU R 127     138.314 134.979 141.942  1.00  0.00           H  
ATOM   1523 HD22 LEU R 127     139.949 134.393 142.228  1.00  0.00           H  
ATOM   1524 HD23 LEU R 127     138.993 135.034 143.556  1.00  0.00           H  
ATOM   1525  N   ILE R 128     140.176 140.115 142.597  1.00  3.44           N  
ATOM   1526  CA  ILE R 128     139.968 141.304 141.770  1.00  3.44           C  
ATOM   1527  C   ILE R 128     140.874 142.441 142.288  1.00  4.07           C  
ATOM   1528  O   ILE R 128     141.515 143.113 141.482  1.00  4.07           O  
ATOM   1529  CB  ILE R 128     138.479 141.747 141.787  1.00  4.07           C  
ATOM   1530  CG1 ILE R 128     137.538 140.647 141.244  1.00  4.07           C  
ATOM   1531  CG2 ILE R 128     138.276 143.040 140.964  1.00  4.07           C  
ATOM   1532  CD1 ILE R 128     136.108 140.744 141.793  1.00  4.07           C  
ATOM   1533  H   ILE R 128     139.503 139.903 143.333  1.00  0.00           H  
ATOM   1534  HA  ILE R 128     140.248 141.087 140.736  1.00  0.00           H  
ATOM   1535  HB  ILE R 128     138.197 141.946 142.823  1.00  0.00           H  
ATOM   1536 HG13 ILE R 128     137.908 139.654 141.497  1.00  0.00           H  
ATOM   1537 HG12 ILE R 128     137.516 140.679 140.156  1.00  0.00           H  
ATOM   1538 HG21 ILE R 128     137.233 143.221 140.735  1.00  0.00           H  
ATOM   1539 HG22 ILE R 128     138.650 143.921 141.487  1.00  0.00           H  
ATOM   1540 HG23 ILE R 128     138.791 142.980 140.004  1.00  0.00           H  
ATOM   1541 HD11 ILE R 128     135.520 139.884 141.480  1.00  0.00           H  
ATOM   1542 HD12 ILE R 128     136.102 140.755 142.883  1.00  0.00           H  
ATOM   1543 HD13 ILE R 128     135.585 141.631 141.448  1.00  0.00           H  
ATOM   1544  N   SER R 129     140.969 142.651 143.610  1.00  3.45           N  
ATOM   1545  CA  SER R 129     141.789 143.710 144.210  1.00  3.45           C  
ATOM   1546  C   SER R 129     143.303 143.504 144.013  1.00  1.55           C  
ATOM   1547  O   SER R 129     144.045 144.482 143.980  1.00  1.55           O  
ATOM   1548  CB  SER R 129     141.448 143.883 145.697  1.00  1.55           C  
ATOM   1549  OG  SER R 129     140.103 144.321 145.815  1.00  1.55           O  
ATOM   1550  H   SER R 129     140.417 142.070 144.236  1.00  0.00           H  
ATOM   1551  HA  SER R 129     141.548 144.636 143.697  1.00  0.00           H  
ATOM   1552  HB3 SER R 129     142.101 144.633 146.149  1.00  0.00           H  
ATOM   1553  HB2 SER R 129     141.594 142.956 146.252  1.00  0.00           H  
ATOM   1554  HG  SER R 129     139.571 143.519 145.795  1.00  0.00           H  
ATOM   1555  N   TYR R 130     143.740 142.265 143.761  1.00  3.46           N  
ATOM   1556  CA  TYR R 130     145.036 141.882 143.202  1.00  3.46           C  
ATOM   1557  C   TYR R 130     145.339 142.668 141.912  1.00  4.04           C  
ATOM   1558  O   TYR R 130     146.373 143.323 141.813  1.00  4.04           O  
ATOM   1559  CB  TYR R 130     145.030 140.351 142.988  1.00  4.04           C  
ATOM   1560  CG  TYR R 130     146.279 139.729 142.389  1.00  4.04           C  
ATOM   1561  CD1 TYR R 130     147.302 139.242 143.228  1.00  4.04           C  
ATOM   1562  CD2 TYR R 130     146.409 139.606 140.989  1.00  4.04           C  
ATOM   1563  CE1 TYR R 130     148.456 138.655 142.672  1.00  4.04           C  
ATOM   1564  CE2 TYR R 130     147.559 139.014 140.436  1.00  4.04           C  
ATOM   1565  CZ  TYR R 130     148.588 138.548 141.274  1.00  4.04           C  
ATOM   1566  OH  TYR R 130     149.704 137.995 140.721  1.00  4.04           O  
ATOM   1567  H   TYR R 130     143.088 141.511 143.972  1.00  0.00           H  
ATOM   1568  HA  TYR R 130     145.813 142.126 143.928  1.00  0.00           H  
ATOM   1569  HB3 TYR R 130     144.198 140.085 142.341  1.00  0.00           H  
ATOM   1570  HB2 TYR R 130     144.830 139.856 143.939  1.00  0.00           H  
ATOM   1571  HD1 TYR R 130     147.213 139.318 144.303  1.00  0.00           H  
ATOM   1572  HD2 TYR R 130     145.633 139.969 140.329  1.00  0.00           H  
ATOM   1573  HE1 TYR R 130     149.234 138.296 143.330  1.00  0.00           H  
ATOM   1574  HE2 TYR R 130     147.651 138.916 139.366  1.00  0.00           H  
ATOM   1575  HH  TYR R 130     150.310 137.655 141.365  1.00  0.00           H  
ATOM   1576  N   ASP R 131     144.396 142.687 140.961  1.00  3.47           N  
ATOM   1577  CA  ASP R 131     144.510 143.395 139.681  1.00  3.47           C  
ATOM   1578  C   ASP R 131     144.132 144.886 139.789  1.00 22.86           C  
ATOM   1579  O   ASP R 131     144.294 145.611 138.813  1.00 22.86           O  
ATOM   1580  CB  ASP R 131     143.634 142.714 138.600  1.00 22.86           C  
ATOM   1581  CG  ASP R 131     144.296 141.479 138.005  1.00 22.86           C  
ATOM   1582  OD1 ASP R 131     143.903 140.345 138.340  1.00 22.86           O  
ATOM   1583  OD2 ASP R 131     145.218 141.638 137.177  1.00 22.86           O1-
ATOM   1584  H   ASP R 131     143.505 142.250 141.159  1.00  0.00           H  
ATOM   1585  HA  ASP R 131     145.551 143.370 139.351  1.00  0.00           H  
ATOM   1586  HB3 ASP R 131     143.452 143.392 137.765  1.00  0.00           H  
ATOM   1587  HB2 ASP R 131     142.652 142.456 138.997  1.00  0.00           H  
ATOM   1588  N   ARG R 132     143.741 145.394 140.970  1.00  3.48           N  
ATOM   1589  CA  ARG R 132     143.680 146.841 141.236  1.00  3.48           C  
ATOM   1590  C   ARG R 132     145.076 147.395 141.614  1.00  8.36           C  
ATOM   1591  O   ARG R 132     145.188 148.577 141.932  1.00  8.36           O  
ATOM   1592  CB  ARG R 132     142.706 147.156 142.402  1.00  8.36           C  
ATOM   1593  CG  ARG R 132     141.210 146.923 142.114  1.00  8.36           C  
ATOM   1594  CD  ARG R 132     140.357 147.301 143.344  1.00  8.36           C  
ATOM   1595  NE  ARG R 132     138.909 147.345 143.061  1.00  8.36           N  
ATOM   1596  CZ  ARG R 132     137.918 146.880 143.842  1.00  8.36           C  
ATOM   1597  NH1 ARG R 132     138.175 146.175 144.947  1.00  8.36           N  
ATOM   1598  NH2 ARG R 132     136.648 147.124 143.507  1.00  8.36           N1+
ATOM   1599  H   ARG R 132     143.674 144.762 141.755  1.00  0.00           H  
ATOM   1600  HA  ARG R 132     143.346 147.378 140.346  1.00  0.00           H  
ATOM   1601  HB3 ARG R 132     142.810 148.210 142.665  1.00  0.00           H  
ATOM   1602  HB2 ARG R 132     143.006 146.617 143.298  1.00  0.00           H  
ATOM   1603  HG3 ARG R 132     141.039 145.882 141.838  1.00  0.00           H  
ATOM   1604  HG2 ARG R 132     140.914 147.519 141.250  1.00  0.00           H  
ATOM   1605  HD3 ARG R 132     140.640 148.293 143.699  1.00  0.00           H  
ATOM   1606  HD2 ARG R 132     140.574 146.619 144.163  1.00  0.00           H  
ATOM   1607  HE  ARG R 132     138.669 147.887 142.240  1.00  0.00           H  
ATOM   1608 HH12 ARG R 132     137.424 145.748 145.509  1.00  0.00           H  
ATOM   1609 HH11 ARG R 132     139.097 145.810 145.195  1.00  0.00           H  
ATOM   1610 HH22 ARG R 132     135.867 146.725 144.021  1.00  0.00           H  
ATOM   1611 HH21 ARG R 132     136.341 147.665 142.706  1.00  0.00           H  
ATOM   1612  N   PHE R 133     146.132 146.569 141.597  1.00  3.49           N  
ATOM   1613  CA  PHE R 133     147.505 146.966 141.898  1.00  3.49           C  
ATOM   1614  C   PHE R 133     148.474 146.189 140.998  1.00 13.02           C  
ATOM   1615  O   PHE R 133     149.060 146.734 140.061  1.00 13.02           O  
ATOM   1616  CB  PHE R 133     147.760 146.853 143.418  1.00 13.02           C  
ATOM   1617  CG  PHE R 133     148.982 147.586 143.943  1.00 13.02           C  
ATOM   1618  CD1 PHE R 133     148.878 148.941 144.324  1.00 13.02           C  
ATOM   1619  CD2 PHE R 133     150.209 146.910 144.098  1.00 13.02           C  
ATOM   1620  CE1 PHE R 133     149.987 149.605 144.884  1.00 13.02           C  
ATOM   1621  CE2 PHE R 133     151.319 147.576 144.652  1.00 13.02           C  
ATOM   1622  CZ  PHE R 133     151.207 148.922 145.051  1.00 13.02           C  
ATOM   1623  H   PHE R 133     145.967 145.600 141.366  1.00  0.00           H  
ATOM   1624  HA  PHE R 133     147.626 148.017 141.625  1.00  0.00           H  
ATOM   1625  HB3 PHE R 133     147.819 145.805 143.718  1.00  0.00           H  
ATOM   1626  HB2 PHE R 133     146.900 147.249 143.959  1.00  0.00           H  
ATOM   1627  HD1 PHE R 133     147.943 149.470 144.205  1.00  0.00           H  
ATOM   1628  HD2 PHE R 133     150.298 145.872 143.817  1.00  0.00           H  
ATOM   1629  HE1 PHE R 133     149.899 150.638 145.187  1.00  0.00           H  
ATOM   1630  HE2 PHE R 133     152.255 147.051 144.779  1.00  0.00           H  
ATOM   1631  HZ  PHE R 133     152.058 149.429 145.484  1.00  0.00           H  
ATOM   1632  N   LEU R 134     148.563 144.870 141.195  1.00  3.50           N  
ATOM   1633  CA  LEU R 134     149.491 143.950 140.536  1.00  3.50           C  
ATOM   1634  C   LEU R 134     149.039 143.562 139.110  1.00 44.58           C  
ATOM   1635  O   LEU R 134     149.478 142.545 138.570  1.00 44.58           O  
ATOM   1636  CB  LEU R 134     149.645 142.675 141.405  1.00 44.58           C  
ATOM   1637  CG  LEU R 134     150.153 142.919 142.846  1.00 44.58           C  
ATOM   1638  CD1 LEU R 134     150.090 141.626 143.667  1.00 44.58           C  
ATOM   1639  CD2 LEU R 134     151.579 143.492 142.878  1.00 44.58           C  
ATOM   1640  H   LEU R 134     147.919 144.439 141.853  1.00  0.00           H  
ATOM   1641  HA  LEU R 134     150.458 144.441 140.437  1.00  0.00           H  
ATOM   1642  HB3 LEU R 134     150.333 141.982 140.918  1.00  0.00           H  
ATOM   1643  HB2 LEU R 134     148.690 142.148 141.444  1.00  0.00           H  
ATOM   1644  HG  LEU R 134     149.492 143.634 143.338  1.00  0.00           H  
ATOM   1645 HD11 LEU R 134     150.463 141.778 144.680  1.00  0.00           H  
ATOM   1646 HD12 LEU R 134     149.063 141.275 143.752  1.00  0.00           H  
ATOM   1647 HD13 LEU R 134     150.682 140.832 143.211  1.00  0.00           H  
ATOM   1648 HD21 LEU R 134     151.927 143.624 143.903  1.00  0.00           H  
ATOM   1649 HD22 LEU R 134     152.286 142.835 142.372  1.00  0.00           H  
ATOM   1650 HD23 LEU R 134     151.635 144.470 142.399  1.00  0.00           H  
ATOM   1651  N   SER R 135     148.198 144.379 138.463  1.00  3.51           N  
ATOM   1652  CA  SER R 135     147.991 144.352 137.015  1.00  3.51           C  
ATOM   1653  C   SER R 135     149.137 145.124 136.332  1.00 98.29           C  
ATOM   1654  O   SER R 135     149.544 144.745 135.237  1.00 98.29           O  
ATOM   1655  CB  SER R 135     146.627 144.989 136.667  1.00 98.29           C  
ATOM   1656  OG  SER R 135     146.303 144.881 135.292  1.00 98.29           O  
ATOM   1657  H   SER R 135     147.902 145.205 138.965  1.00  0.00           H  
ATOM   1658  HA  SER R 135     148.001 143.326 136.651  1.00  0.00           H  
ATOM   1659  HB3 SER R 135     146.580 146.035 136.974  1.00  0.00           H  
ATOM   1660  HB2 SER R 135     145.842 144.460 137.203  1.00  0.00           H  
ATOM   1661  HG  SER R 135     146.964 145.313 134.768  1.00  0.00           H  
ATOM   1662  N   VAL R 136     149.712 146.148 136.989  1.00  3.52           N  
ATOM   1663  CA  VAL R 136     150.866 146.909 136.499  1.00  3.52           C  
ATOM   1664  C   VAL R 136     152.107 145.991 136.493  1.00 41.80           C  
ATOM   1665  O   VAL R 136     152.793 145.863 135.482  1.00 41.80           O  
ATOM   1666  CB  VAL R 136     151.074 148.159 137.402  1.00 41.80           C  
ATOM   1667  CG1 VAL R 136     152.252 149.040 136.940  1.00 41.80           C  
ATOM   1668  CG2 VAL R 136     149.801 149.024 137.496  1.00 41.80           C  
ATOM   1669  H   VAL R 136     149.364 146.402 137.906  1.00  0.00           H  
ATOM   1670  HA  VAL R 136     150.669 147.230 135.474  1.00  0.00           H  
ATOM   1671  HB  VAL R 136     151.304 147.821 138.415  1.00  0.00           H  
ATOM   1672 HG11 VAL R 136     152.363 149.916 137.580  1.00  0.00           H  
ATOM   1673 HG12 VAL R 136     153.203 148.507 136.970  1.00  0.00           H  
ATOM   1674 HG13 VAL R 136     152.105 149.395 135.920  1.00  0.00           H  
ATOM   1675 HG21 VAL R 136     149.970 149.905 138.116  1.00  0.00           H  
ATOM   1676 HG22 VAL R 136     149.485 149.373 136.511  1.00  0.00           H  
ATOM   1677 HG23 VAL R 136     148.964 148.488 137.942  1.00  0.00           H  
ATOM   1678  N   THR R 137     152.307 145.244 137.584  1.00  3.53           N  
ATOM   1679  CA  THR R 137     153.366 144.256 137.808  1.00  3.53           C  
ATOM   1680  C   THR R 137     153.212 143.003 136.905  1.00 48.64           C  
ATOM   1681  O   THR R 137     154.046 142.104 136.944  1.00 48.64           O  
ATOM   1682  CB  THR R 137     153.278 143.863 139.311  1.00 48.64           C  
ATOM   1683  OG1 THR R 137     153.004 145.017 140.098  1.00 48.64           O  
ATOM   1684  CG2 THR R 137     154.549 143.221 139.887  1.00 48.64           C  
ATOM   1685  H   THR R 137     151.756 145.444 138.408  1.00  0.00           H  
ATOM   1686  HA  THR R 137     154.329 144.724 137.592  1.00  0.00           H  
ATOM   1687  HB  THR R 137     152.444 143.172 139.455  1.00  0.00           H  
ATOM   1688  HG1 THR R 137     153.775 145.570 140.104  1.00  0.00           H  
ATOM   1689 HG21 THR R 137     154.438 143.014 140.952  1.00  0.00           H  
ATOM   1690 HG22 THR R 137     154.774 142.270 139.404  1.00  0.00           H  
ATOM   1691 HG23 THR R 137     155.420 143.864 139.761  1.00  0.00           H  
ATOM   1692  N   ARG R 138     152.157 142.938 136.083  1.00  3.54           N  
ATOM   1693  CA  ARG R 138     151.857 141.871 135.138  1.00  3.54           C  
ATOM   1694  C   ARG R 138     151.566 142.428 133.736  1.00241.61           C  
ATOM   1695  O   ARG R 138     151.062 141.682 132.904  1.00241.61           O  
ATOM   1696  CB  ARG R 138     150.734 140.962 135.700  1.00241.61           C  
ATOM   1697  CG  ARG R 138     151.233 139.951 136.753  1.00241.61           C  
ATOM   1698  CD  ARG R 138     150.133 139.320 137.625  1.00241.61           C  
ATOM   1699  NE  ARG R 138     148.922 138.946 136.866  1.00241.61           N  
ATOM   1700  CZ  ARG R 138     147.757 139.607 136.869  1.00241.61           C  
ATOM   1701  NH1 ARG R 138     147.616 140.781 137.473  1.00241.61           N  
ATOM   1702  NH2 ARG R 138     146.694 139.091 136.261  1.00241.61           N1+
ATOM   1703  H   ARG R 138     151.536 143.736 136.070  1.00  0.00           H  
ATOM   1704  HA  ARG R 138     152.744 141.251 134.993  1.00  0.00           H  
ATOM   1705  HB3 ARG R 138     150.256 140.397 134.900  1.00  0.00           H  
ATOM   1706  HB2 ARG R 138     149.948 141.591 136.116  1.00  0.00           H  
ATOM   1707  HG3 ARG R 138     151.930 140.446 137.429  1.00  0.00           H  
ATOM   1708  HG2 ARG R 138     151.813 139.170 136.261  1.00  0.00           H  
ATOM   1709  HD3 ARG R 138     149.871 139.985 138.447  1.00  0.00           H  
ATOM   1710  HD2 ARG R 138     150.528 138.424 138.106  1.00  0.00           H  
ATOM   1711  HE  ARG R 138     148.988 138.067 136.364  1.00  0.00           H  
ATOM   1712 HH12 ARG R 138     146.671 141.239 137.435  1.00  0.00           H  
ATOM   1713 HH11 ARG R 138     148.380 141.289 137.923  1.00  0.00           H  
ATOM   1714 HH22 ARG R 138     145.811 139.598 136.282  1.00  0.00           H  
ATOM   1715 HH21 ARG R 138     146.737 138.193 135.761  1.00  0.00           H  
ATOM   1716  N   ALA R 139     151.891 143.698 133.441  1.00  3.55           N  
ATOM   1717  CA  ALA R 139     151.538 144.397 132.197  1.00  3.55           C  
ATOM   1718  C   ALA R 139     151.965 143.662 130.912  1.00137.30           C  
ATOM   1719  O   ALA R 139     151.148 143.445 130.021  1.00137.30           O  
ATOM   1720  CB  ALA R 139     152.108 145.822 132.229  1.00137.30           C  
ATOM   1721  H   ALA R 139     152.303 144.267 134.174  1.00  0.00           H  
ATOM   1722  HA  ALA R 139     150.448 144.472 132.174  1.00  0.00           H  
ATOM   1723  HB1 ALA R 139     151.873 146.359 131.309  1.00  0.00           H  
ATOM   1724  HB2 ALA R 139     151.682 146.396 133.052  1.00  0.00           H  
ATOM   1725  HB3 ALA R 139     153.192 145.826 132.346  1.00  0.00           H  
ATOM   1726  N   VAL R 140     153.222 143.205 130.851  1.00  3.56           N  
ATOM   1727  CA  VAL R 140     153.772 142.451 129.718  1.00  3.56           C  
ATOM   1728  C   VAL R 140     153.262 140.988 129.748  1.00 91.84           C  
ATOM   1729  O   VAL R 140     153.044 140.372 128.706  1.00 91.84           O  
ATOM   1730  CB  VAL R 140     155.327 142.487 129.806  1.00 91.84           C  
ATOM   1731  CG1 VAL R 140     156.013 141.819 128.597  1.00 91.84           C  
ATOM   1732  CG2 VAL R 140     155.872 143.924 129.957  1.00 91.84           C  
ATOM   1733  H   VAL R 140     153.846 143.452 131.603  1.00  0.00           H  
ATOM   1734  HA  VAL R 140     153.447 142.914 128.783  1.00  0.00           H  
ATOM   1735  HB  VAL R 140     155.638 141.933 130.693  1.00  0.00           H  
ATOM   1736 HG11 VAL R 140     157.100 141.881 128.676  1.00  0.00           H  
ATOM   1737 HG12 VAL R 140     155.766 140.761 128.513  1.00  0.00           H  
ATOM   1738 HG13 VAL R 140     155.726 142.302 127.662  1.00  0.00           H  
ATOM   1739 HG21 VAL R 140     156.963 143.931 129.970  1.00  0.00           H  
ATOM   1740 HG22 VAL R 140     155.554 144.557 129.128  1.00  0.00           H  
ATOM   1741 HG23 VAL R 140     155.549 144.401 130.882  1.00  0.00           H  
ATOM   1742  N   SER R 141     153.027 140.445 130.951  1.00 34.50           N  
ATOM   1743  CA  SER R 141     152.539 139.086 131.187  1.00 34.50           C  
ATOM   1744  C   SER R 141     151.053 138.946 130.786  1.00 87.97           C  
ATOM   1745  O   SER R 141     150.610 137.847 130.460  1.00 87.97           O  
ATOM   1746  CB  SER R 141     152.753 138.759 132.687  1.00 87.97           C  
ATOM   1747  OG  SER R 141     152.408 137.438 133.060  1.00 87.97           O  
ATOM   1748  H   SER R 141     153.106 141.059 131.746  1.00  0.00           H  
ATOM   1749  HA  SER R 141     153.123 138.395 130.576  1.00  0.00           H  
ATOM   1750  HB3 SER R 141     152.166 139.428 133.312  1.00  0.00           H  
ATOM   1751  HB2 SER R 141     153.798 138.919 132.958  1.00  0.00           H  
ATOM   1752  HG  SER R 141     152.960 136.826 132.592  1.00  0.00           H  
ATOM   1753  N   TYR R 142     150.293 140.052 130.750  1.00 34.51           N  
ATOM   1754  CA  TYR R 142     148.860 140.122 130.464  1.00 34.51           C  
ATOM   1755  C   TYR R 142     148.430 139.557 129.097  1.00 61.04           C  
ATOM   1756  O   TYR R 142     147.273 139.162 128.929  1.00 61.04           O  
ATOM   1757  CB  TYR R 142     148.326 141.553 130.703  1.00 61.04           C  
ATOM   1758  CG  TYR R 142     147.253 141.586 131.774  1.00 61.04           C  
ATOM   1759  CD1 TYR R 142     147.585 141.881 133.112  1.00 61.04           C  
ATOM   1760  CD2 TYR R 142     145.924 141.267 131.438  1.00 61.04           C  
ATOM   1761  CE1 TYR R 142     146.594 141.832 134.109  1.00 61.04           C  
ATOM   1762  CE2 TYR R 142     144.934 141.218 132.437  1.00 61.04           C  
ATOM   1763  CZ  TYR R 142     145.271 141.491 133.775  1.00 61.04           C  
ATOM   1764  OH  TYR R 142     144.315 141.418 134.743  1.00 61.04           O  
ATOM   1765  H   TYR R 142     150.721 140.904 131.098  1.00  0.00           H  
ATOM   1766  HA  TYR R 142     148.406 139.469 131.204  1.00  0.00           H  
ATOM   1767  HB3 TYR R 142     147.920 141.985 129.786  1.00  0.00           H  
ATOM   1768  HB2 TYR R 142     149.125 142.230 131.004  1.00  0.00           H  
ATOM   1769  HD1 TYR R 142     148.596 142.142 133.383  1.00  0.00           H  
ATOM   1770  HD2 TYR R 142     145.673 141.046 130.411  1.00  0.00           H  
ATOM   1771  HE1 TYR R 142     146.855 142.065 135.128  1.00  0.00           H  
ATOM   1772  HE2 TYR R 142     143.920 140.971 132.170  1.00  0.00           H  
ATOM   1773  HH  TYR R 142     144.672 141.618 135.625  1.00  0.00           H  
ATOM   1774  N   ARG R 143     149.376 139.413 128.158  1.00 34.52           N  
ATOM   1775  CA  ARG R 143     149.216 138.673 126.906  1.00 34.52           C  
ATOM   1776  C   ARG R 143     148.915 137.177 127.160  1.00 31.73           C  
ATOM   1777  O   ARG R 143     148.162 136.578 126.402  1.00 31.73           O  
ATOM   1778  CB  ARG R 143     150.489 138.866 126.045  1.00 31.73           C  
ATOM   1779  CG  ARG R 143     150.425 138.231 124.639  1.00 31.73           C  
ATOM   1780  CD  ARG R 143     151.647 138.579 123.770  1.00 31.73           C  
ATOM   1781  NE  ARG R 143     151.550 137.979 122.424  1.00 31.73           N  
ATOM   1782  CZ  ARG R 143     152.361 138.214 121.379  1.00 31.73           C  
ATOM   1783  NH1 ARG R 143     153.387 139.062 121.488  1.00 31.73           N  
ATOM   1784  NH2 ARG R 143     152.141 137.593 120.218  1.00 31.73           N1+
ATOM   1785  H   ARG R 143     150.300 139.749 128.397  1.00  0.00           H  
ATOM   1786  HA  ARG R 143     148.362 139.099 126.375  1.00  0.00           H  
ATOM   1787  HB3 ARG R 143     151.356 138.471 126.579  1.00  0.00           H  
ATOM   1788  HB2 ARG R 143     150.670 139.936 125.934  1.00  0.00           H  
ATOM   1789  HG3 ARG R 143     149.515 138.569 124.140  1.00  0.00           H  
ATOM   1790  HG2 ARG R 143     150.343 137.147 124.727  1.00  0.00           H  
ATOM   1791  HD3 ARG R 143     152.563 138.229 124.249  1.00  0.00           H  
ATOM   1792  HD2 ARG R 143     151.727 139.662 123.669  1.00  0.00           H  
ATOM   1793  HE  ARG R 143     150.792 137.312 122.331  1.00  0.00           H  
ATOM   1794 HH12 ARG R 143     154.017 139.265 120.722  1.00  0.00           H  
ATOM   1795 HH11 ARG R 143     153.578 139.542 122.356  1.00  0.00           H  
ATOM   1796 HH22 ARG R 143     152.727 137.740 119.405  1.00  0.00           H  
ATOM   1797 HH21 ARG R 143     151.374 136.947 120.082  1.00  0.00           H  
ATOM   1798  N   ALA R 144     149.436 136.602 128.252  1.00 34.53           N  
ATOM   1799  CA  ALA R 144     149.165 135.247 128.736  1.00 34.53           C  
ATOM   1800  C   ALA R 144     148.161 135.288 129.908  1.00 23.19           C  
ATOM   1801  O   ALA R 144     148.190 134.442 130.804  1.00 23.19           O  
ATOM   1802  CB  ALA R 144     150.494 134.632 129.212  1.00 23.19           C  
ATOM   1803  H   ALA R 144     149.970 137.186 128.893  1.00  0.00           H  
ATOM   1804  HA  ALA R 144     148.743 134.625 127.944  1.00  0.00           H  
ATOM   1805  HB1 ALA R 144     150.355 133.595 129.523  1.00  0.00           H  
ATOM   1806  HB2 ALA R 144     151.235 134.631 128.413  1.00  0.00           H  
ATOM   1807  HB3 ALA R 144     150.914 135.176 130.059  1.00  0.00           H  
ATOM   1808  N   GLN R 145     147.276 136.291 129.925  1.00 34.54           N  
ATOM   1809  CA  GLN R 145     146.127 136.394 130.817  1.00 34.54           C  
ATOM   1810  C   GLN R 145     144.891 136.551 129.931  1.00 31.37           C  
ATOM   1811  O   GLN R 145     144.085 135.631 129.825  1.00 31.37           O  
ATOM   1812  CB  GLN R 145     146.301 137.548 131.833  1.00 31.37           C  
ATOM   1813  CG  GLN R 145     147.553 137.456 132.732  1.00 31.37           C  
ATOM   1814  CD  GLN R 145     147.433 136.408 133.832  1.00 31.37           C  
ATOM   1815  OE1 GLN R 145     147.161 136.749 134.982  1.00 31.37           O  
ATOM   1816  NE2 GLN R 145     147.664 135.142 133.512  1.00 31.37           N  
ATOM   1817  H   GLN R 145     147.348 136.974 129.183  1.00  0.00           H  
ATOM   1818  HA  GLN R 145     145.987 135.465 131.368  1.00  0.00           H  
ATOM   1819  HB3 GLN R 145     145.413 137.599 132.467  1.00  0.00           H  
ATOM   1820  HB2 GLN R 145     146.322 138.499 131.307  1.00  0.00           H  
ATOM   1821  HG3 GLN R 145     147.707 138.421 133.217  1.00  0.00           H  
ATOM   1822  HG2 GLN R 145     148.455 137.273 132.149  1.00  0.00           H  
ATOM   1823 HE22 GLN R 145     147.606 134.431 134.220  1.00  0.00           H  
ATOM   1824 HE21 GLN R 145     147.895 134.885 132.548  1.00  0.00           H  
ATOM   1825  N   GLN R 146     144.776 137.679 129.216  1.00 34.55           N  
ATOM   1826  CA  GLN R 146     143.660 137.954 128.308  1.00 34.55           C  
ATOM   1827  C   GLN R 146     143.737 137.110 127.025  1.00 70.24           C  
ATOM   1828  O   GLN R 146     142.699 136.747 126.479  1.00 70.24           O  
ATOM   1829  CB  GLN R 146     143.670 139.451 127.945  1.00 70.24           C  
ATOM   1830  CG  GLN R 146     143.131 140.334 129.088  1.00 70.24           C  
ATOM   1831  CD  GLN R 146     143.412 141.823 128.893  1.00 70.24           C  
ATOM   1832  OE1 GLN R 146     144.127 142.227 127.986  1.00 70.24           O  
ATOM   1833  NE2 GLN R 146     142.867 142.664 129.760  1.00 70.24           N  
ATOM   1834  H   GLN R 146     145.521 138.366 129.271  1.00  0.00           H  
ATOM   1835  HA  GLN R 146     142.719 137.704 128.801  1.00  0.00           H  
ATOM   1836  HB3 GLN R 146     143.054 139.630 127.061  1.00  0.00           H  
ATOM   1837  HB2 GLN R 146     144.682 139.750 127.662  1.00  0.00           H  
ATOM   1838  HG3 GLN R 146     143.571 140.026 130.035  1.00  0.00           H  
ATOM   1839  HG2 GLN R 146     142.055 140.196 129.179  1.00  0.00           H  
ATOM   1840 HE22 GLN R 146     143.059 143.647 129.645  1.00  0.00           H  
ATOM   1841 HE21 GLN R 146     142.300 142.328 130.537  1.00  0.00           H  
ATOM   1842  N   GLY R 147     144.949 136.756 126.583  1.00 34.56           N  
ATOM   1843  CA  GLY R 147     145.200 135.877 125.443  1.00 34.56           C  
ATOM   1844  C   GLY R 147     145.413 134.413 125.843  1.00 15.52           C  
ATOM   1845  O   GLY R 147     145.755 133.605 124.985  1.00 15.52           O  
ATOM   1846  H   GLY R 147     145.761 137.086 127.081  1.00  0.00           H  
ATOM   1847  HA3 GLY R 147     146.085 136.224 124.911  1.00  0.00           H  
ATOM   1848  HA2 GLY R 147     144.380 135.922 124.724  1.00  0.00           H  
ATOM   1849  N   ASP R 148     145.214 134.058 127.121  1.00 34.57           N  
ATOM   1850  CA  ASP R 148     145.228 132.681 127.616  1.00 34.57           C  
ATOM   1851  C   ASP R 148     144.156 132.504 128.692  1.00 79.58           C  
ATOM   1852  O   ASP R 148     144.435 132.314 129.877  1.00 79.58           O  
ATOM   1853  CB  ASP R 148     146.641 132.150 127.942  1.00 79.58           C  
ATOM   1854  CG  ASP R 148     146.695 130.665 128.317  1.00 79.58           C  
ATOM   1855  OD1 ASP R 148     145.641 130.003 128.449  1.00 79.58           O  
ATOM   1856  OD2 ASP R 148     147.831 130.181 128.527  1.00 79.58           O1-
ATOM   1857  H   ASP R 148     144.863 134.758 127.760  1.00  0.00           H  
ATOM   1858  HA  ASP R 148     144.881 132.048 126.795  1.00  0.00           H  
ATOM   1859  HB3 ASP R 148     147.066 132.717 128.768  1.00  0.00           H  
ATOM   1860  HB2 ASP R 148     147.297 132.296 127.084  1.00  0.00           H  
ATOM   1861  N   THR R 149     142.902 132.541 128.250  1.00 34.58           N  
ATOM   1862  CA  THR R 149     141.708 132.233 129.018  1.00 34.58           C  
ATOM   1863  C   THR R 149     141.541 130.715 129.269  1.00 13.16           C  
ATOM   1864  O   THR R 149     140.579 130.323 129.925  1.00 13.16           O  
ATOM   1865  CB  THR R 149     140.514 132.804 128.210  1.00 13.16           C  
ATOM   1866  OG1 THR R 149     140.615 132.426 126.842  1.00 13.16           O  
ATOM   1867  CG2 THR R 149     140.441 134.337 128.279  1.00 13.16           C  
ATOM   1868  H   THR R 149     142.725 132.691 127.264  1.00  0.00           H  
ATOM   1869  HA  THR R 149     141.761 132.719 129.994  1.00  0.00           H  
ATOM   1870  HB  THR R 149     139.580 132.401 128.606  1.00  0.00           H  
ATOM   1871  HG1 THR R 149     139.857 132.744 126.372  1.00  0.00           H  
ATOM   1872 HG21 THR R 149     139.589 134.725 127.721  1.00  0.00           H  
ATOM   1873 HG22 THR R 149     140.332 134.666 129.312  1.00  0.00           H  
ATOM   1874 HG23 THR R 149     141.342 134.804 127.880  1.00  0.00           H  
ATOM   1875  N   ARG R 150     142.465 129.861 128.797  1.00  4.38           N  
ATOM   1876  CA  ARG R 150     142.471 128.428 129.070  1.00  4.38           C  
ATOM   1877  C   ARG R 150     143.231 128.178 130.386  1.00  2.35           C  
ATOM   1878  O   ARG R 150     142.806 127.346 131.186  1.00  2.35           O  
ATOM   1879  CB  ARG R 150     143.186 127.708 127.898  1.00  2.35           C  
ATOM   1880  CG  ARG R 150     143.103 126.168 127.903  1.00  2.35           C  
ATOM   1881  CD  ARG R 150     141.709 125.629 127.535  1.00  2.35           C  
ATOM   1882  NE  ARG R 150     141.719 124.160 127.367  1.00  2.35           N  
ATOM   1883  CZ  ARG R 150     141.625 123.458 126.225  1.00  2.35           C  
ATOM   1884  NH1 ARG R 150     141.563 124.073 125.041  1.00  2.35           N  
ATOM   1885  NH2 ARG R 150     141.598 122.124 126.271  1.00  2.35           N1+
ATOM   1886  H   ARG R 150     143.296 130.249 128.362  1.00  0.00           H  
ATOM   1887  HA  ARG R 150     141.447 128.062 129.169  1.00  0.00           H  
ATOM   1888  HB3 ARG R 150     144.241 127.987 127.892  1.00  0.00           H  
ATOM   1889  HB2 ARG R 150     142.792 128.079 126.951  1.00  0.00           H  
ATOM   1890  HG3 ARG R 150     143.420 125.774 128.870  1.00  0.00           H  
ATOM   1891  HG2 ARG R 150     143.828 125.790 127.180  1.00  0.00           H  
ATOM   1892  HD3 ARG R 150     141.333 126.117 126.636  1.00  0.00           H  
ATOM   1893  HD2 ARG R 150     140.999 125.874 128.327  1.00  0.00           H  
ATOM   1894  HE  ARG R 150     141.766 123.670 128.253  1.00  0.00           H  
ATOM   1895 HH12 ARG R 150     141.485 123.574 124.163  1.00  0.00           H  
ATOM   1896 HH11 ARG R 150     141.598 125.081 124.977  1.00  0.00           H  
ATOM   1897 HH22 ARG R 150     141.528 121.554 125.436  1.00  0.00           H  
ATOM   1898 HH21 ARG R 150     141.633 121.607 127.140  1.00  0.00           H  
ATOM   1899  N   ARG R 151     144.338 128.896 130.618  1.00  4.39           N  
ATOM   1900  CA  ARG R 151     145.174 128.768 131.806  1.00  4.39           C  
ATOM   1901  C   ARG R 151     144.740 129.769 132.893  1.00  1.65           C  
ATOM   1902  O   ARG R 151     144.713 129.410 134.073  1.00  1.65           O  
ATOM   1903  CB  ARG R 151     146.617 129.094 131.370  1.00  1.65           C  
ATOM   1904  CG  ARG R 151     147.744 128.715 132.353  1.00  1.65           C  
ATOM   1905  CD  ARG R 151     149.143 129.184 131.894  1.00  1.65           C  
ATOM   1906  NE  ARG R 151     149.289 129.136 130.430  1.00  1.65           N  
ATOM   1907  CZ  ARG R 151     150.209 128.591 129.636  1.00  1.65           C  
ATOM   1908  NH1 ARG R 151     151.262 127.922 130.113  1.00  1.65           N  
ATOM   1909  NH2 ARG R 151     150.017 128.748 128.331  1.00  1.65           N1+
ATOM   1910  H   ARG R 151     144.717 129.449 129.836  1.00  0.00           H  
ATOM   1911  HA  ARG R 151     145.126 127.750 132.199  1.00  0.00           H  
ATOM   1912  HB3 ARG R 151     146.695 130.155 131.126  1.00  0.00           H  
ATOM   1913  HB2 ARG R 151     146.796 128.554 130.439  1.00  0.00           H  
ATOM   1914  HG3 ARG R 151     147.749 127.633 132.497  1.00  0.00           H  
ATOM   1915  HG2 ARG R 151     147.537 129.147 133.333  1.00  0.00           H  
ATOM   1916  HD3 ARG R 151     149.922 128.604 132.389  1.00  0.00           H  
ATOM   1917  HD2 ARG R 151     149.292 130.223 132.192  1.00  0.00           H  
ATOM   1918  HE  ARG R 151     148.550 129.641 129.885  1.00  0.00           H  
ATOM   1919 HH12 ARG R 151     151.952 127.507 129.504  1.00  0.00           H  
ATOM   1920 HH11 ARG R 151     151.394 127.817 131.106  1.00  0.00           H  
ATOM   1921 HH22 ARG R 151     150.589 128.398 127.580  1.00  0.00           H  
ATOM   1922 HH21 ARG R 151     149.158 129.296 128.093  1.00  0.00           H  
ATOM   1923  N   ALA R 152     144.407 131.018 132.521  1.00  4.40           N  
ATOM   1924  CA  ALA R 152     144.189 132.128 133.458  1.00  4.40           C  
ATOM   1925  C   ALA R 152     142.953 131.948 134.351  1.00  2.83           C  
ATOM   1926  O   ALA R 152     142.942 132.425 135.486  1.00  2.83           O  
ATOM   1927  CB  ALA R 152     144.051 133.445 132.685  1.00  2.83           C  
ATOM   1928  H   ALA R 152     144.451 131.252 131.530  1.00  0.00           H  
ATOM   1929  HA  ALA R 152     145.063 132.198 134.109  1.00  0.00           H  
ATOM   1930  HB1 ALA R 152     143.941 134.293 133.362  1.00  0.00           H  
ATOM   1931  HB2 ALA R 152     144.937 133.629 132.080  1.00  0.00           H  
ATOM   1932  HB3 ALA R 152     143.188 133.444 132.018  1.00  0.00           H  
ATOM   1933  N   VAL R 153     141.941 131.206 133.883  1.00  4.41           N  
ATOM   1934  CA  VAL R 153     140.731 130.861 134.631  1.00  4.41           C  
ATOM   1935  C   VAL R 153     141.013 130.030 135.900  1.00  1.79           C  
ATOM   1936  O   VAL R 153     140.209 130.056 136.831  1.00  1.79           O  
ATOM   1937  CB  VAL R 153     139.717 130.150 133.701  1.00  1.79           C  
ATOM   1938  CG1 VAL R 153     139.090 131.146 132.710  1.00  1.79           C  
ATOM   1939  CG2 VAL R 153     140.300 128.927 132.965  1.00  1.79           C  
ATOM   1940  H   VAL R 153     142.034 130.826 132.951  1.00  0.00           H  
ATOM   1941  HA  VAL R 153     140.281 131.794 134.980  1.00  0.00           H  
ATOM   1942  HB  VAL R 153     138.896 129.784 134.322  1.00  0.00           H  
ATOM   1943 HG11 VAL R 153     138.382 130.650 132.045  1.00  0.00           H  
ATOM   1944 HG12 VAL R 153     138.545 131.927 133.240  1.00  0.00           H  
ATOM   1945 HG13 VAL R 153     139.842 131.630 132.088  1.00  0.00           H  
ATOM   1946 HG21 VAL R 153     139.537 128.436 132.360  1.00  0.00           H  
ATOM   1947 HG22 VAL R 153     141.109 129.203 132.290  1.00  0.00           H  
ATOM   1948 HG23 VAL R 153     140.689 128.181 133.658  1.00  0.00           H  
ATOM   1949  N   ARG R 154     142.180 129.368 136.007  1.00  4.42           N  
ATOM   1950  CA  ARG R 154     142.602 128.687 137.233  1.00  4.42           C  
ATOM   1951  C   ARG R 154     142.794 129.659 138.419  1.00  1.87           C  
ATOM   1952  O   ARG R 154     142.708 129.223 139.563  1.00  1.87           O  
ATOM   1953  CB  ARG R 154     143.844 127.795 136.986  1.00  1.87           C  
ATOM   1954  CG  ARG R 154     144.248 126.948 138.218  1.00  1.87           C  
ATOM   1955  CD  ARG R 154     145.185 125.768 137.915  1.00  1.87           C  
ATOM   1956  NE  ARG R 154     145.565 125.067 139.162  1.00  1.87           N  
ATOM   1957  CZ  ARG R 154     145.327 123.791 139.514  1.00  1.87           C  
ATOM   1958  NH1 ARG R 154     144.650 122.965 138.712  1.00  1.87           N  
ATOM   1959  NH2 ARG R 154     145.771 123.339 140.690  1.00  1.87           N1+
ATOM   1960  H   ARG R 154     142.832 129.421 135.231  1.00  0.00           H  
ATOM   1961  HA  ARG R 154     141.780 128.029 137.507  1.00  0.00           H  
ATOM   1962  HB3 ARG R 154     144.690 128.405 136.666  1.00  0.00           H  
ATOM   1963  HB2 ARG R 154     143.621 127.126 136.154  1.00  0.00           H  
ATOM   1964  HG3 ARG R 154     143.345 126.554 138.689  1.00  0.00           H  
ATOM   1965  HG2 ARG R 154     144.716 127.596 138.960  1.00  0.00           H  
ATOM   1966  HD3 ARG R 154     146.095 126.133 137.436  1.00  0.00           H  
ATOM   1967  HD2 ARG R 154     144.716 125.088 137.205  1.00  0.00           H  
ATOM   1968  HE  ARG R 154     146.097 125.655 139.793  1.00  0.00           H  
ATOM   1969 HH12 ARG R 154     144.458 122.001 138.956  1.00  0.00           H  
ATOM   1970 HH11 ARG R 154     144.299 123.274 137.818  1.00  0.00           H  
ATOM   1971 HH22 ARG R 154     145.617 122.385 140.998  1.00  0.00           H  
ATOM   1972 HH21 ARG R 154     146.290 123.915 141.341  1.00  0.00           H  
ATOM   1973  N   LYS R 155     142.944 130.970 138.169  1.00  4.43           N  
ATOM   1974  CA  LYS R 155     142.937 132.032 139.180  1.00  4.43           C  
ATOM   1975  C   LYS R 155     141.590 132.097 139.937  1.00 17.64           C  
ATOM   1976  O   LYS R 155     141.571 132.436 141.117  1.00 17.64           O  
ATOM   1977  CB  LYS R 155     143.217 133.374 138.463  1.00 17.64           C  
ATOM   1978  CG  LYS R 155     143.536 134.572 139.382  1.00 17.64           C  
ATOM   1979  CD  LYS R 155     143.243 135.913 138.690  1.00 17.64           C  
ATOM   1980  CE  LYS R 155     143.471 137.127 139.602  1.00 17.64           C  
ATOM   1981  NZ  LYS R 155     142.700 138.295 139.153  1.00 17.64           N1+
ATOM   1982  H   LYS R 155     142.962 131.266 137.198  1.00  0.00           H  
ATOM   1983  HA  LYS R 155     143.731 131.826 139.900  1.00  0.00           H  
ATOM   1984  HB3 LYS R 155     142.353 133.613 137.839  1.00  0.00           H  
ATOM   1985  HB2 LYS R 155     144.051 133.255 137.770  1.00  0.00           H  
ATOM   1986  HG3 LYS R 155     144.576 134.521 139.706  1.00  0.00           H  
ATOM   1987  HG2 LYS R 155     142.936 134.518 140.291  1.00  0.00           H  
ATOM   1988  HD3 LYS R 155     142.198 135.891 138.384  1.00  0.00           H  
ATOM   1989  HD2 LYS R 155     143.831 136.010 137.775  1.00  0.00           H  
ATOM   1990  HE3 LYS R 155     144.529 137.384 139.672  1.00  0.00           H  
ATOM   1991  HE2 LYS R 155     143.140 136.898 140.614  1.00  0.00           H  
ATOM   1992  HZ1 LYS R 155     143.297 139.038 138.727  1.00  0.00           H  
ATOM   1993  HZ2 LYS R 155     141.961 138.072 138.503  1.00  0.00           H  
ATOM   1994  HZ3 LYS R 155     142.316 138.762 139.974  1.00  0.00           H  
ATOM   1995  N   MET R 156     140.478 131.757 139.271  1.00  4.44           N  
ATOM   1996  CA  MET R 156     139.147 131.675 139.872  1.00  4.44           C  
ATOM   1997  C   MET R 156     138.954 130.284 140.498  1.00149.04           C  
ATOM   1998  O   MET R 156     138.436 130.180 141.604  1.00149.04           O  
ATOM   1999  CB  MET R 156     138.085 131.866 138.770  1.00149.04           C  
ATOM   2000  CG  MET R 156     138.022 133.304 138.227  1.00149.04           C  
ATOM   2001  SD  MET R 156     137.607 133.426 136.465  1.00149.04           S  
ATOM   2002  CE  MET R 156     135.944 132.694 136.459  1.00149.04           C  
ATOM   2003  H   MET R 156     140.572 131.422 138.319  1.00  0.00           H  
ATOM   2004  HA  MET R 156     139.015 132.436 140.644  1.00  0.00           H  
ATOM   2005  HB3 MET R 156     137.098 131.601 139.153  1.00  0.00           H  
ATOM   2006  HB2 MET R 156     138.267 131.169 137.953  1.00  0.00           H  
ATOM   2007  HG3 MET R 156     138.989 133.793 138.347  1.00  0.00           H  
ATOM   2008  HG2 MET R 156     137.314 133.894 138.811  1.00  0.00           H  
ATOM   2009  HE1 MET R 156     135.559 132.634 135.442  1.00  0.00           H  
ATOM   2010  HE2 MET R 156     135.955 131.686 136.875  1.00  0.00           H  
ATOM   2011  HE3 MET R 156     135.251 133.296 137.045  1.00  0.00           H  
ATOM   2012  N   LEU R 157     139.416 129.211 139.837  1.00  4.45           N  
ATOM   2013  CA  LEU R 157     139.293 127.840 140.350  1.00  4.45           C  
ATOM   2014  C   LEU R 157     140.067 127.629 141.664  1.00  8.10           C  
ATOM   2015  O   LEU R 157     139.600 126.893 142.526  1.00  8.10           O  
ATOM   2016  CB  LEU R 157     139.764 126.806 139.305  1.00  8.10           C  
ATOM   2017  CG  LEU R 157     139.034 126.852 137.943  1.00  8.10           C  
ATOM   2018  CD1 LEU R 157     139.668 125.864 136.950  1.00  8.10           C  
ATOM   2019  CD2 LEU R 157     137.527 126.577 138.074  1.00  8.10           C  
ATOM   2020  H   LEU R 157     139.801 129.353 138.913  1.00  0.00           H  
ATOM   2021  HA  LEU R 157     138.243 127.653 140.577  1.00  0.00           H  
ATOM   2022  HB3 LEU R 157     139.638 125.807 139.730  1.00  0.00           H  
ATOM   2023  HB2 LEU R 157     140.837 126.916 139.159  1.00  0.00           H  
ATOM   2024  HG  LEU R 157     139.145 127.847 137.517  1.00  0.00           H  
ATOM   2025 HD11 LEU R 157     139.189 125.933 135.973  1.00  0.00           H  
ATOM   2026 HD12 LEU R 157     140.730 126.061 136.805  1.00  0.00           H  
ATOM   2027 HD13 LEU R 157     139.563 124.835 137.295  1.00  0.00           H  
ATOM   2028 HD21 LEU R 157     137.042 126.564 137.098  1.00  0.00           H  
ATOM   2029 HD22 LEU R 157     137.333 125.614 138.549  1.00  0.00           H  
ATOM   2030 HD23 LEU R 157     137.023 127.344 138.663  1.00  0.00           H  
ATOM   2031  N   LEU R 158     141.213 128.299 141.847  1.00  4.46           N  
ATOM   2032  CA  LEU R 158     142.012 128.237 143.071  1.00  4.46           C  
ATOM   2033  C   LEU R 158     141.275 128.777 144.308  1.00  2.84           C  
ATOM   2034  O   LEU R 158     141.426 128.197 145.380  1.00  2.84           O  
ATOM   2035  CB  LEU R 158     143.346 128.993 142.875  1.00  2.84           C  
ATOM   2036  CG  LEU R 158     144.412 128.195 142.090  1.00  2.84           C  
ATOM   2037  CD1 LEU R 158     145.494 129.132 141.531  1.00  2.84           C  
ATOM   2038  CD2 LEU R 158     145.056 127.092 142.949  1.00  2.84           C  
ATOM   2039  H   LEU R 158     141.564 128.866 141.082  1.00  0.00           H  
ATOM   2040  HA  LEU R 158     142.220 127.187 143.279  1.00  0.00           H  
ATOM   2041  HB3 LEU R 158     143.768 129.269 143.844  1.00  0.00           H  
ATOM   2042  HB2 LEU R 158     143.139 129.941 142.375  1.00  0.00           H  
ATOM   2043  HG  LEU R 158     143.923 127.712 141.245  1.00  0.00           H  
ATOM   2044 HD11 LEU R 158     146.239 128.584 140.953  1.00  0.00           H  
ATOM   2045 HD12 LEU R 158     145.061 129.886 140.874  1.00  0.00           H  
ATOM   2046 HD13 LEU R 158     146.016 129.655 142.333  1.00  0.00           H  
ATOM   2047 HD21 LEU R 158     145.817 126.547 142.391  1.00  0.00           H  
ATOM   2048 HD22 LEU R 158     145.538 127.512 143.834  1.00  0.00           H  
ATOM   2049 HD23 LEU R 158     144.323 126.363 143.295  1.00  0.00           H  
ATOM   2050  N   VAL R 159     140.457 129.835 144.177  1.00  4.47           N  
ATOM   2051  CA  VAL R 159     139.695 130.361 145.313  1.00  4.47           C  
ATOM   2052  C   VAL R 159     138.462 129.488 145.616  1.00 22.66           C  
ATOM   2053  O   VAL R 159     138.070 129.377 146.775  1.00 22.66           O  
ATOM   2054  CB  VAL R 159     139.300 131.843 145.092  1.00 22.66           C  
ATOM   2055  CG1 VAL R 159     140.550 132.740 144.998  1.00 22.66           C  
ATOM   2056  CG2 VAL R 159     138.334 132.148 143.934  1.00 22.66           C  
ATOM   2057  H   VAL R 159     140.302 130.244 143.268  1.00  0.00           H  
ATOM   2058  HA  VAL R 159     140.324 130.327 146.206  1.00  0.00           H  
ATOM   2059  HB  VAL R 159     138.760 132.116 145.995  1.00  0.00           H  
ATOM   2060 HG11 VAL R 159     140.283 133.796 145.000  1.00  0.00           H  
ATOM   2061 HG12 VAL R 159     141.216 132.573 145.845  1.00  0.00           H  
ATOM   2062 HG13 VAL R 159     141.117 132.545 144.087  1.00  0.00           H  
ATOM   2063 HG21 VAL R 159     137.864 133.121 144.076  1.00  0.00           H  
ATOM   2064 HG22 VAL R 159     138.862 132.183 142.985  1.00  0.00           H  
ATOM   2065 HG23 VAL R 159     137.519 131.430 143.854  1.00  0.00           H  
ATOM   2066  N   TRP R 160     137.896 128.815 144.603  1.00  4.48           N  
ATOM   2067  CA  TRP R 160     136.854 127.808 144.797  1.00  4.48           C  
ATOM   2068  C   TRP R 160     137.429 126.575 145.520  1.00 84.74           C  
ATOM   2069  O   TRP R 160     136.854 126.134 146.509  1.00 84.74           O  
ATOM   2070  CB  TRP R 160     136.213 127.421 143.446  1.00 84.74           C  
ATOM   2071  CG  TRP R 160     135.334 128.466 142.812  1.00 84.74           C  
ATOM   2072  CD2 TRP R 160     134.124 129.079 143.355  1.00 84.74           C  
ATOM   2073  CD1 TRP R 160     135.499 129.014 141.585  1.00 84.74           C  
ATOM   2074  NE1 TRP R 160     134.490 129.926 141.340  1.00 84.74           N  
ATOM   2075  CE2 TRP R 160     133.605 130.000 142.394  1.00 84.74           C  
ATOM   2076  CE3 TRP R 160     133.402 128.945 144.563  1.00 84.74           C  
ATOM   2077  CZ2 TRP R 160     132.435 130.748 142.618  1.00 84.74           C  
ATOM   2078  CZ3 TRP R 160     132.225 129.681 144.797  1.00 84.74           C  
ATOM   2079  CH2 TRP R 160     131.739 130.581 143.828  1.00 84.74           C  
ATOM   2080  H   TRP R 160     138.245 128.972 143.668  1.00  0.00           H  
ATOM   2081  HA  TRP R 160     136.083 128.227 145.446  1.00  0.00           H  
ATOM   2082  HB3 TRP R 160     135.579 126.545 143.596  1.00  0.00           H  
ATOM   2083  HB2 TRP R 160     136.976 127.112 142.734  1.00  0.00           H  
ATOM   2084  HD1 TRP R 160     136.298 128.762 140.906  1.00  0.00           H  
ATOM   2085  HE1 TRP R 160     134.387 130.457 140.472  1.00  0.00           H  
ATOM   2086  HE3 TRP R 160     133.757 128.264 145.320  1.00  0.00           H  
ATOM   2087  HZ2 TRP R 160     132.070 131.440 141.872  1.00  0.00           H  
ATOM   2088  HZ3 TRP R 160     131.705 129.566 145.737  1.00  0.00           H  
ATOM   2089  HH2 TRP R 160     130.837 131.144 144.020  1.00  0.00           H  
ATOM   2090  N   VAL R 161     138.606 126.081 145.103  1.00  4.49           N  
ATOM   2091  CA  VAL R 161     139.349 125.005 145.771  1.00  4.49           C  
ATOM   2092  C   VAL R 161     139.723 125.363 147.229  1.00 12.87           C  
ATOM   2093  O   VAL R 161     139.604 124.510 148.105  1.00 12.87           O  
ATOM   2094  CB  VAL R 161     140.573 124.598 144.899  1.00 12.87           C  
ATOM   2095  CG1 VAL R 161     141.608 123.705 145.615  1.00 12.87           C  
ATOM   2096  CG2 VAL R 161     140.113 123.884 143.612  1.00 12.87           C  
ATOM   2097  H   VAL R 161     139.015 126.480 144.264  1.00  0.00           H  
ATOM   2098  HA  VAL R 161     138.680 124.145 145.834  1.00  0.00           H  
ATOM   2099  HB  VAL R 161     141.092 125.512 144.611  1.00  0.00           H  
ATOM   2100 HG11 VAL R 161     142.398 123.386 144.936  1.00  0.00           H  
ATOM   2101 HG12 VAL R 161     142.096 124.225 146.441  1.00  0.00           H  
ATOM   2102 HG13 VAL R 161     141.141 122.808 146.025  1.00  0.00           H  
ATOM   2103 HG21 VAL R 161     140.945 123.724 142.928  1.00  0.00           H  
ATOM   2104 HG22 VAL R 161     139.680 122.909 143.842  1.00  0.00           H  
ATOM   2105 HG23 VAL R 161     139.350 124.445 143.075  1.00  0.00           H  
ATOM   2106  N   LEU R 162     140.121 126.614 147.506  1.00  4.50           N  
ATOM   2107  CA  LEU R 162     140.415 127.101 148.859  1.00  4.50           C  
ATOM   2108  C   LEU R 162     139.169 127.059 149.766  1.00  6.72           C  
ATOM   2109  O   LEU R 162     139.279 126.710 150.938  1.00  6.72           O  
ATOM   2110  CB  LEU R 162     141.005 128.529 148.773  1.00  6.72           C  
ATOM   2111  CG  LEU R 162     141.464 129.166 150.108  1.00  6.72           C  
ATOM   2112  CD1 LEU R 162     142.535 128.336 150.836  1.00  6.72           C  
ATOM   2113  CD2 LEU R 162     141.968 130.599 149.877  1.00  6.72           C  
ATOM   2114  H   LEU R 162     140.257 127.255 146.734  1.00  0.00           H  
ATOM   2115  HA  LEU R 162     141.159 126.433 149.291  1.00  0.00           H  
ATOM   2116  HB3 LEU R 162     140.262 129.186 148.321  1.00  0.00           H  
ATOM   2117  HB2 LEU R 162     141.852 128.518 148.086  1.00  0.00           H  
ATOM   2118  HG  LEU R 162     140.603 129.239 150.774  1.00  0.00           H  
ATOM   2119 HD11 LEU R 162     142.868 128.841 151.744  1.00  0.00           H  
ATOM   2120 HD12 LEU R 162     142.147 127.365 151.148  1.00  0.00           H  
ATOM   2121 HD13 LEU R 162     143.410 128.165 150.209  1.00  0.00           H  
ATOM   2122 HD21 LEU R 162     142.200 131.088 150.825  1.00  0.00           H  
ATOM   2123 HD22 LEU R 162     142.867 130.615 149.261  1.00  0.00           H  
ATOM   2124 HD23 LEU R 162     141.211 131.208 149.382  1.00  0.00           H  
ATOM   2125  N   ALA R 163     137.985 127.351 149.213  1.00  4.51           N  
ATOM   2126  CA  ALA R 163     136.713 127.270 149.925  1.00  4.51           C  
ATOM   2127  C   ALA R 163     136.295 125.801 150.157  1.00 19.60           C  
ATOM   2128  O   ALA R 163     135.812 125.466 151.235  1.00 19.60           O  
ATOM   2129  CB  ALA R 163     135.652 128.009 149.099  1.00 19.60           C  
ATOM   2130  H   ALA R 163     137.967 127.625 148.240  1.00  0.00           H  
ATOM   2131  HA  ALA R 163     136.813 127.763 150.895  1.00  0.00           H  
ATOM   2132  HB1 ALA R 163     134.792 128.228 149.727  1.00  0.00           H  
ATOM   2133  HB2 ALA R 163     136.021 128.969 148.739  1.00  0.00           H  
ATOM   2134  HB3 ALA R 163     135.311 127.433 148.239  1.00  0.00           H  
ATOM   2135  N   PHE R 164     136.563 124.896 149.200  1.00  4.52           N  
ATOM   2136  CA  PHE R 164     136.366 123.443 149.351  1.00  4.52           C  
ATOM   2137  C   PHE R 164     137.205 122.857 150.503  1.00 64.19           C  
ATOM   2138  O   PHE R 164     136.721 122.015 151.258  1.00 64.19           O  
ATOM   2139  CB  PHE R 164     136.675 122.688 148.034  1.00 64.19           C  
ATOM   2140  CG  PHE R 164     135.585 122.634 146.966  1.00 64.19           C  
ATOM   2141  CD1 PHE R 164     134.819 123.770 146.624  1.00 64.19           C  
ATOM   2142  CD2 PHE R 164     135.343 121.419 146.289  1.00 64.19           C  
ATOM   2143  CE1 PHE R 164     133.826 123.691 145.629  1.00 64.19           C  
ATOM   2144  CE2 PHE R 164     134.349 121.338 145.294  1.00 64.19           C  
ATOM   2145  CZ  PHE R 164     133.588 122.474 144.964  1.00 64.19           C  
ATOM   2146  H   PHE R 164     136.942 125.241 148.326  1.00  0.00           H  
ATOM   2147  HA  PHE R 164     135.332 123.253 149.621  1.00  0.00           H  
ATOM   2148  HB3 PHE R 164     136.912 121.652 148.284  1.00  0.00           H  
ATOM   2149  HB2 PHE R 164     137.581 123.078 147.578  1.00  0.00           H  
ATOM   2150  HD1 PHE R 164     134.967 124.707 147.137  1.00  0.00           H  
ATOM   2151  HD2 PHE R 164     135.911 120.532 146.537  1.00  0.00           H  
ATOM   2152  HE1 PHE R 164     133.238 124.563 145.382  1.00  0.00           H  
ATOM   2153  HE2 PHE R 164     134.164 120.398 144.794  1.00  0.00           H  
ATOM   2154  HZ  PHE R 164     132.819 122.410 144.208  1.00  0.00           H  
ATOM   2155  N   LEU R 165     138.440 123.345 150.676  1.00  4.53           N  
ATOM   2156  CA  LEU R 165     139.332 122.951 151.767  1.00  4.53           C  
ATOM   2157  C   LEU R 165     138.896 123.523 153.131  1.00129.96           C  
ATOM   2158  O   LEU R 165     139.329 123.003 154.156  1.00129.96           O  
ATOM   2159  CB  LEU R 165     140.766 123.434 151.447  1.00129.96           C  
ATOM   2160  CG  LEU R 165     141.448 122.689 150.276  1.00129.96           C  
ATOM   2161  CD1 LEU R 165     142.665 123.471 149.761  1.00129.96           C  
ATOM   2162  CD2 LEU R 165     141.860 121.258 150.662  1.00129.96           C  
ATOM   2163  H   LEU R 165     138.779 124.031 150.013  1.00  0.00           H  
ATOM   2164  HA  LEU R 165     139.319 121.865 151.866  1.00  0.00           H  
ATOM   2165  HB3 LEU R 165     141.395 123.338 152.335  1.00  0.00           H  
ATOM   2166  HB2 LEU R 165     140.734 124.504 151.236  1.00  0.00           H  
ATOM   2167  HG  LEU R 165     140.741 122.614 149.449  1.00  0.00           H  
ATOM   2168 HD11 LEU R 165     143.139 122.956 148.925  1.00  0.00           H  
ATOM   2169 HD12 LEU R 165     142.375 124.461 149.410  1.00  0.00           H  
ATOM   2170 HD13 LEU R 165     143.413 123.600 150.544  1.00  0.00           H  
ATOM   2171 HD21 LEU R 165     142.351 120.751 149.832  1.00  0.00           H  
ATOM   2172 HD22 LEU R 165     142.551 121.257 151.506  1.00  0.00           H  
ATOM   2173 HD23 LEU R 165     140.999 120.650 150.941  1.00  0.00           H  
ATOM   2174  N   LEU R 166     138.040 124.555 153.156  1.00  4.54           N  
ATOM   2175  CA  LEU R 166     137.497 125.140 154.379  1.00  4.54           C  
ATOM   2176  C   LEU R 166     136.134 124.521 154.734  1.00114.69           C  
ATOM   2177  O   LEU R 166     135.893 124.277 155.915  1.00114.69           O  
ATOM   2178  CB  LEU R 166     137.340 126.666 154.194  1.00114.69           C  
ATOM   2179  CG  LEU R 166     138.669 127.444 154.308  1.00114.69           C  
ATOM   2180  CD1 LEU R 166     138.525 128.848 153.713  1.00114.69           C  
ATOM   2181  CD2 LEU R 166     139.166 127.541 155.764  1.00114.69           C  
ATOM   2182  H   LEU R 166     137.717 124.929 152.276  1.00  0.00           H  
ATOM   2183  HA  LEU R 166     138.158 124.944 155.224  1.00  0.00           H  
ATOM   2184  HB3 LEU R 166     136.656 127.073 154.936  1.00  0.00           H  
ATOM   2185  HB2 LEU R 166     136.867 126.866 153.232  1.00  0.00           H  
ATOM   2186  HG  LEU R 166     139.429 126.923 153.722  1.00  0.00           H  
ATOM   2187 HD11 LEU R 166     139.462 129.400 153.794  1.00  0.00           H  
ATOM   2188 HD12 LEU R 166     138.258 128.795 152.657  1.00  0.00           H  
ATOM   2189 HD13 LEU R 166     137.752 129.424 154.224  1.00  0.00           H  
ATOM   2190 HD21 LEU R 166     140.081 128.129 155.832  1.00  0.00           H  
ATOM   2191 HD22 LEU R 166     138.424 128.019 156.407  1.00  0.00           H  
ATOM   2192 HD23 LEU R 166     139.386 126.562 156.189  1.00  0.00           H  
ATOM   2193  N   TYR R 167     135.249 124.220 153.764  1.00  4.55           N  
ATOM   2194  CA  TYR R 167     133.972 123.561 154.079  1.00  4.55           C  
ATOM   2195  C   TYR R 167     134.131 122.055 154.346  1.00221.25           C  
ATOM   2196  O   TYR R 167     133.262 121.477 154.990  1.00221.25           O  
ATOM   2197  CB  TYR R 167     132.862 123.841 153.034  1.00221.25           C  
ATOM   2198  CG  TYR R 167     132.827 123.130 151.686  1.00221.25           C  
ATOM   2199  CD1 TYR R 167     132.563 121.744 151.593  1.00221.25           C  
ATOM   2200  CD2 TYR R 167     132.918 123.888 150.503  1.00221.25           C  
ATOM   2201  CE1 TYR R 167     132.446 121.117 150.339  1.00221.25           C  
ATOM   2202  CE2 TYR R 167     132.760 123.267 149.249  1.00221.25           C  
ATOM   2203  CZ  TYR R 167     132.554 121.879 149.164  1.00221.25           C  
ATOM   2204  OH  TYR R 167     132.465 121.271 147.947  1.00221.25           O  
ATOM   2205  H   TYR R 167     135.441 124.500 152.804  1.00  0.00           H  
ATOM   2206  HA  TYR R 167     133.603 123.995 155.010  1.00  0.00           H  
ATOM   2207  HB3 TYR R 167     132.815 124.913 152.854  1.00  0.00           H  
ATOM   2208  HB2 TYR R 167     131.910 123.611 153.511  1.00  0.00           H  
ATOM   2209  HD1 TYR R 167     132.427 121.146 152.481  1.00  0.00           H  
ATOM   2210  HD2 TYR R 167     133.090 124.954 150.556  1.00  0.00           H  
ATOM   2211  HE1 TYR R 167     132.262 120.055 150.281  1.00  0.00           H  
ATOM   2212  HE2 TYR R 167     132.807 123.858 148.353  1.00  0.00           H  
ATOM   2213  HH  TYR R 167     132.893 121.761 147.258  1.00  0.00           H  
ATOM   2214  N   GLY R 168     135.226 121.415 153.909  1.00  4.56           N  
ATOM   2215  CA  GLY R 168     135.562 120.017 154.213  1.00  4.56           C  
ATOM   2216  C   GLY R 168     135.537 119.698 155.723  1.00 87.26           C  
ATOM   2217  O   GLY R 168     134.700 118.901 156.150  1.00 87.26           O  
ATOM   2218  H   GLY R 168     135.858 121.929 153.307  1.00  0.00           H  
ATOM   2219  HA3 GLY R 168     136.545 119.785 153.805  1.00  0.00           H  
ATOM   2220  HA2 GLY R 168     134.851 119.367 153.702  1.00  0.00           H  
ATOM   2221  N   PRO R 169     136.366 120.374 156.551  1.00  4.57           N  
ATOM   2222  CA  PRO R 169     136.256 120.396 158.020  1.00  4.57           C  
ATOM   2223  C   PRO R 169     134.849 120.662 158.596  1.00119.07           C  
ATOM   2224  O   PRO R 169     134.512 120.091 159.630  1.00119.07           O  
ATOM   2225  CD  PRO R 169     137.543 121.124 156.108  1.00119.07           C  
ATOM   2226  CB  PRO R 169     137.229 121.498 158.467  1.00119.07           C  
ATOM   2227  CG  PRO R 169     138.286 121.540 157.376  1.00119.07           C  
ATOM   2228  HA  PRO R 169     136.603 119.428 158.386  1.00  0.00           H  
ATOM   2229  HD2 PRO R 169     137.229 122.012 155.564  1.00  0.00           H  
ATOM   2230  HD3 PRO R 169     138.186 120.539 155.450  1.00  0.00           H  
ATOM   2231  HB3 PRO R 169     137.653 121.310 159.455  1.00  0.00           H  
ATOM   2232  HB2 PRO R 169     136.726 122.466 158.509  1.00  0.00           H  
ATOM   2233  HG2 PRO R 169     138.764 122.515 157.275  1.00  0.00           H  
ATOM   2234  HG3 PRO R 169     139.066 120.812 157.599  1.00  0.00           H  
ATOM   2235  N   ALA R 170     134.021 121.491 157.942  1.00  4.58           N  
ATOM   2236  CA  ALA R 170     132.669 121.827 158.397  1.00  4.59           C  
ATOM   2237  C   ALA R 170     131.649 120.699 158.155  1.00 50.25           C  
ATOM   2238  O   ALA R 170     130.617 120.658 158.828  1.00 50.25           O  
ATOM   2239  CB  ALA R 170     132.192 123.097 157.674  1.00 50.25           C  
ATOM   2240  H   ALA R 170     134.337 121.914 157.082  1.00  0.00           H  
ATOM   2241  HA  ALA R 170     132.705 122.009 159.468  1.00  0.00           H  
ATOM   2242  HB1 ALA R 170     131.215 123.408 158.045  1.00  0.00           H  
ATOM   2243  HB2 ALA R 170     132.883 123.925 157.837  1.00  0.00           H  
ATOM   2244  HB3 ALA R 170     132.091 122.955 156.603  1.00  0.00           H  
ATOM   2245  N   ILE R 171     131.943 119.770 157.234  1.00  4.59           N  
ATOM   2246  CA  ILE R 171     131.212 118.515 157.078  1.00  4.60           C  
ATOM   2247  C   ILE R 171     131.724 117.538 158.154  1.00106.11           C  
ATOM   2248  O   ILE R 171     130.923 117.000 158.908  1.00106.11           O  
ATOM   2249  CB  ILE R 171     131.428 117.920 155.647  1.00106.11           C  
ATOM   2250  CG1 ILE R 171     130.901 118.875 154.550  1.00106.11           C  
ATOM   2251  CG2 ILE R 171     130.784 116.522 155.481  1.00106.11           C  
ATOM   2252  CD1 ILE R 171     131.333 118.512 153.121  1.00106.11           C  
ATOM   2253  H   ILE R 171     132.794 119.890 156.700  1.00  0.00           H  
ATOM   2254  HA  ILE R 171     130.144 118.681 157.237  1.00  0.00           H  
ATOM   2255  HB  ILE R 171     132.499 117.795 155.488  1.00  0.00           H  
ATOM   2256 HG13 ILE R 171     131.258 119.884 154.740  1.00  0.00           H  
ATOM   2257 HG12 ILE R 171     129.813 118.928 154.600  1.00  0.00           H  
ATOM   2258 HG21 ILE R 171     130.958 116.106 154.490  1.00  0.00           H  
ATOM   2259 HG22 ILE R 171     131.193 115.791 156.180  1.00  0.00           H  
ATOM   2260 HG23 ILE R 171     129.707 116.560 155.643  1.00  0.00           H  
ATOM   2261 HD11 ILE R 171     130.966 119.255 152.414  1.00  0.00           H  
ATOM   2262 HD12 ILE R 171     132.419 118.477 153.035  1.00  0.00           H  
ATOM   2263 HD13 ILE R 171     130.936 117.549 152.802  1.00  0.00           H  
ATOM   2264  N   LEU R 172     133.043 117.318 158.214  1.00  4.60           N  
ATOM   2265  CA  LEU R 172     133.644 116.176 158.908  1.00  4.61           C  
ATOM   2266  C   LEU R 172     133.802 116.392 160.425  1.00210.31           C  
ATOM   2267  O   LEU R 172     133.839 115.433 161.192  1.00210.31           O  
ATOM   2268  CB  LEU R 172     135.060 115.973 158.320  1.00210.31           C  
ATOM   2269  CG  LEU R 172     135.098 115.571 156.827  1.00210.31           C  
ATOM   2270  CD1 LEU R 172     136.526 115.686 156.274  1.00210.31           C  
ATOM   2271  CD2 LEU R 172     134.544 114.156 156.596  1.00210.31           C  
ATOM   2272  H   LEU R 172     133.626 117.818 157.556  1.00  0.00           H  
ATOM   2273  HA  LEU R 172     133.032 115.284 158.764  1.00  0.00           H  
ATOM   2274  HB3 LEU R 172     135.590 115.211 158.893  1.00  0.00           H  
ATOM   2275  HB2 LEU R 172     135.633 116.891 158.460  1.00  0.00           H  
ATOM   2276  HG  LEU R 172     134.477 116.260 156.256  1.00  0.00           H  
ATOM   2277 HD11 LEU R 172     136.558 115.432 155.214  1.00  0.00           H  
ATOM   2278 HD12 LEU R 172     136.909 116.701 156.380  1.00  0.00           H  
ATOM   2279 HD13 LEU R 172     137.206 115.014 156.798  1.00  0.00           H  
ATOM   2280 HD21 LEU R 172     134.590 113.876 155.544  1.00  0.00           H  
ATOM   2281 HD22 LEU R 172     135.102 113.412 157.164  1.00  0.00           H  
ATOM   2282 HD23 LEU R 172     133.500 114.073 156.903  1.00  0.00           H  
ATOM   2283  N   SER R 173     133.914 117.635 160.898  1.00  4.61           N  
ATOM   2284  CA  SER R 173     134.139 117.953 162.303  1.00  4.62           C  
ATOM   2285  C   SER R 173     132.914 118.677 162.877  1.00 76.43           C  
ATOM   2286  O   SER R 173     132.012 119.172 162.199  1.00 76.43           O  
ATOM   2287  CB  SER R 173     135.419 118.809 162.416  1.00 76.43           C  
ATOM   2288  OG  SER R 173     135.855 118.960 163.755  1.00 76.43           O  
ATOM   2289  H   SER R 173     133.831 118.415 160.252  1.00  0.00           H  
ATOM   2290  HA  SER R 173     134.288 117.047 162.889  1.00  0.00           H  
ATOM   2291  HB3 SER R 173     135.265 119.799 161.992  1.00  0.00           H  
ATOM   2292  HB2 SER R 173     136.229 118.348 161.849  1.00  0.00           H  
ATOM   2293  HG  SER R 173     136.202 118.110 164.046  1.00  0.00           H  
ATOM   2294  HXT SER R 173     132.905 118.701 163.966  1.00  0.00           H  
ATOM   2295  N   TRP R 174     130.925 115.997 161.968  1.00  4.62           N  
ATOM   2296  CA  TRP R 174     130.654 115.659 163.363  1.00  4.63           C  
ATOM   2297  C   TRP R 174     131.581 114.564 163.906  1.00 71.59           C  
ATOM   2298  O   TRP R 174     131.924 114.588 165.087  1.00 71.59           O  
ATOM   2299  CB  TRP R 174     129.176 115.290 163.564  1.00 71.59           C  
ATOM   2300  CG  TRP R 174     128.648 114.038 162.920  1.00 71.59           C  
ATOM   2301  CD2 TRP R 174     128.602 112.677 163.451  1.00 71.59           C  
ATOM   2302  CD1 TRP R 174     128.084 113.966 161.694  1.00 71.59           C  
ATOM   2303  NE1 TRP R 174     127.717 112.664 161.424  1.00 71.59           N  
ATOM   2304  CE2 TRP R 174     128.026 111.819 162.466  1.00 71.59           C  
ATOM   2305  CE3 TRP R 174     129.014 112.071 164.659  1.00 71.59           C  
ATOM   2306  CZ2 TRP R 174     127.881 110.435 162.662  1.00 71.59           C  
ATOM   2307  CZ3 TRP R 174     128.865 110.686 164.877  1.00 71.59           C  
ATOM   2308  CH2 TRP R 174     128.301 109.868 163.879  1.00 71.59           C  
ATOM   2309  H1  TRP R 174     131.931 116.019 161.812  1.00  0.00           H  
ATOM   2310  H2  TRP R 174     130.729 115.178 161.352  1.00  0.00           H  
ATOM   2311  HA  TRP R 174     130.857 116.551 163.958  1.00  0.00           H  
ATOM   2312  HB3 TRP R 174     128.550 116.112 163.225  1.00  0.00           H  
ATOM   2313  HB2 TRP R 174     129.000 115.221 164.632  1.00  0.00           H  
ATOM   2314  HD1 TRP R 174     128.001 114.803 161.017  1.00  0.00           H  
ATOM   2315  HE1 TRP R 174     127.488 112.369 160.483  1.00  0.00           H  
ATOM   2316  HE3 TRP R 174     129.479 112.682 165.414  1.00  0.00           H  
ATOM   2317  HZ2 TRP R 174     127.463 109.810 161.887  1.00  0.00           H  
ATOM   2318  HZ3 TRP R 174     129.206 110.248 165.804  1.00  0.00           H  
ATOM   2319  HH2 TRP R 174     128.208 108.803 164.041  1.00  0.00           H  
ATOM   2320  N   GLU R 175     131.952 113.610 163.049  1.00  4.63           N  
ATOM   2321  CA  GLU R 175     132.725 112.405 163.346  1.00  4.64           C  
ATOM   2322  C   GLU R 175     134.114 112.749 163.905  1.00112.11           C  
ATOM   2323  O   GLU R 175     134.510 112.290 164.978  1.00112.11           O  
ATOM   2324  CB  GLU R 175     132.861 111.490 162.094  1.00112.11           C  
ATOM   2325  CG  GLU R 175     131.716 111.529 161.054  1.00112.11           C  
ATOM   2326  CD  GLU R 175     131.797 112.748 160.142  1.00112.11           C  
ATOM   2327  OE1 GLU R 175     132.643 112.732 159.226  1.00112.11           O  
ATOM   2328  OE2 GLU R 175     131.090 113.727 160.471  1.00112.11           O1-
ATOM   2329  H   GLU R 175     131.611 113.700 162.081  1.00  0.00           H  
ATOM   2330  HA  GLU R 175     132.174 111.859 164.113  1.00  0.00           H  
ATOM   2331  HB3 GLU R 175     132.985 110.463 162.437  1.00  0.00           H  
ATOM   2332  HB2 GLU R 175     133.786 111.711 161.560  1.00  0.00           H  
ATOM   2333  HG3 GLU R 175     130.742 111.490 161.542  1.00  0.00           H  
ATOM   2334  HG2 GLU R 175     131.775 110.649 160.414  1.00  0.00           H  
ATOM   2335  N   TYR R 176     134.825 113.643 163.212  1.00215.79           N  
ATOM   2336  CA  TYR R 176     136.169 114.114 163.539  1.00215.79           C  
ATOM   2337  C   TYR R 176     136.064 115.292 164.532  1.00215.79           C  
ATOM   2338  O   TYR R 176     136.654 116.358 164.336  1.00215.79           O  
ATOM   2339  CB  TYR R 176     136.880 114.550 162.234  1.00215.79           C  
ATOM   2340  CG  TYR R 176     137.113 113.427 161.230  1.00215.79           C  
ATOM   2341  CD1 TYR R 176     136.066 112.988 160.389  1.00215.79           C  
ATOM   2342  CD2 TYR R 176     138.378 112.809 161.133  1.00215.79           C  
ATOM   2343  CE1 TYR R 176     136.273 111.944 159.472  1.00215.79           C  
ATOM   2344  CE2 TYR R 176     138.589 111.769 160.206  1.00215.79           C  
ATOM   2345  CZ  TYR R 176     137.537 111.335 159.377  1.00215.79           C  
ATOM   2346  OH  TYR R 176     137.746 110.324 158.487  1.00215.79           O  
ATOM   2347  H   TYR R 176     134.382 114.034 162.382  1.00  0.00           H  
ATOM   2348  HA  TYR R 176     136.745 113.315 164.009  1.00  0.00           H  
ATOM   2349  HB3 TYR R 176     137.853 114.979 162.480  1.00  0.00           H  
ATOM   2350  HB2 TYR R 176     136.333 115.353 161.742  1.00  0.00           H  
ATOM   2351  HD1 TYR R 176     135.082 113.430 160.433  1.00  0.00           H  
ATOM   2352  HD2 TYR R 176     139.193 113.125 161.767  1.00  0.00           H  
ATOM   2353  HE1 TYR R 176     135.442 111.630 158.855  1.00  0.00           H  
ATOM   2354  HE2 TYR R 176     139.558 111.296 160.134  1.00  0.00           H  
ATOM   2355  HH  TYR R 176     136.949 110.071 158.047  1.00  0.00           H  
ATOM   2356  N   LEU R 177     135.257 115.116 165.584  1.00205.66           N  
ATOM   2357  CA  LEU R 177     135.024 116.046 166.688  1.00205.66           C  
ATOM   2358  C   LEU R 177     134.528 115.268 167.918  1.00205.66           C  
ATOM   2359  O   LEU R 177     133.677 115.754 168.656  1.00205.66           O  
ATOM   2360  CB  LEU R 177     134.102 117.209 166.220  1.00205.66           C  
ATOM   2361  CG  LEU R 177     134.243 118.590 166.911  1.00205.66           C  
ATOM   2362  CD1 LEU R 177     133.320 118.763 168.120  1.00205.66           C  
ATOM   2363  CD2 LEU R 177     135.686 118.983 167.257  1.00205.66           C  
ATOM   2364  H   LEU R 177     134.738 114.241 165.606  1.00  0.00           H  
ATOM   2365  HA  LEU R 177     136.004 116.436 166.960  1.00  0.00           H  
ATOM   2366  HB3 LEU R 177     133.061 116.884 166.236  1.00  0.00           H  
ATOM   2367  HB2 LEU R 177     134.306 117.386 165.171  1.00  0.00           H  
ATOM   2368  HG  LEU R 177     133.895 119.315 166.175  1.00  0.00           H  
ATOM   2369 HD11 LEU R 177     133.245 119.807 168.411  1.00  0.00           H  
ATOM   2370 HD12 LEU R 177     132.311 118.425 167.894  1.00  0.00           H  
ATOM   2371 HD13 LEU R 177     133.687 118.216 168.987  1.00  0.00           H  
ATOM   2372 HD21 LEU R 177     135.758 120.044 167.490  1.00  0.00           H  
ATOM   2373 HD22 LEU R 177     136.059 118.437 168.124  1.00  0.00           H  
ATOM   2374 HD23 LEU R 177     136.362 118.788 166.426  1.00  0.00           H  
ATOM   2375  N   SER R 178     135.005 114.025 168.094  1.00219.27           N  
ATOM   2376  CA  SER R 178     134.604 113.047 169.114  1.00219.27           C  
ATOM   2377  C   SER R 178     134.450 113.652 170.528  1.00219.27           C  
ATOM   2378  O   SER R 178     135.392 114.242 171.055  1.00219.27           O  
ATOM   2379  CB  SER R 178     135.573 111.847 169.060  1.00219.27           C  
ATOM   2380  OG  SER R 178     135.082 110.735 169.786  1.00219.27           O  
ATOM   2381  H   SER R 178     135.698 113.717 167.432  1.00  0.00           H  
ATOM   2382  HA  SER R 178     133.629 112.674 168.802  1.00  0.00           H  
ATOM   2383  HB3 SER R 178     136.549 112.132 169.457  1.00  0.00           H  
ATOM   2384  HB2 SER R 178     135.725 111.529 168.027  1.00  0.00           H  
ATOM   2385  HG  SER R 178     135.735 110.050 169.783  1.00  0.00           H  
ATOM   2386  N   GLY R 179     133.246 113.554 171.103  1.00271.83           N  
ATOM   2387  CA  GLY R 179     132.869 114.107 172.402  1.00271.83           C  
ATOM   2388  C   GLY R 179     131.955 115.322 172.230  1.00271.83           C  
ATOM   2389  O   GLY R 179     130.865 115.358 172.795  1.00271.83           O  
ATOM   2390  H   GLY R 179     132.504 113.123 170.558  1.00  0.00           H  
ATOM   2391  HA3 GLY R 179     133.740 114.394 172.994  1.00  0.00           H  
ATOM   2392  HA2 GLY R 179     132.344 113.339 172.971  1.00  0.00           H  
ATOM   2393  N   GLY R 180     132.344 116.277 171.377  1.00121.32           N  
ATOM   2394  CA  GLY R 180     131.499 117.401 170.958  1.00121.32           C  
ATOM   2395  C   GLY R 180     130.653 117.056 169.722  1.00121.32           C  
ATOM   2396  O   GLY R 180     129.843 117.861 169.266  1.00121.32           O  
ATOM   2397  H   GLY R 180     133.228 116.147 170.895  1.00  0.00           H  
ATOM   2398  HA3 GLY R 180     132.133 118.257 170.730  1.00  0.00           H  
ATOM   2399  HA2 GLY R 180     130.838 117.717 171.766  1.00  0.00           H  
ATOM   2400  N   SER R 181     130.844 115.844 169.193  1.00108.71           N  
ATOM   2401  CA  SER R 181     130.337 115.175 167.998  1.00108.71           C  
ATOM   2402  C   SER R 181     128.807 115.116 167.811  1.00108.71           C  
ATOM   2403  O   SER R 181     128.322 114.452 166.893  1.00108.71           O  
ATOM   2404  CB  SER R 181     131.000 113.777 167.983  1.00108.71           C  
ATOM   2405  OG  SER R 181     130.945 113.139 169.259  1.00108.71           O  
ATOM   2406  H   SER R 181     131.546 115.294 169.674  1.00  0.00           H  
ATOM   2407  HA  SER R 181     130.710 115.737 167.140  1.00  0.00           H  
ATOM   2408  HB3 SER R 181     132.040 113.874 167.680  1.00  0.00           H  
ATOM   2409  HB2 SER R 181     130.548 113.125 167.239  1.00  0.00           H  
ATOM   2410  HG  SER R 181     130.036 112.970 169.475  1.00  0.00           H  
ATOM   2411  N   SER R 182     128.040 115.799 168.658  1.00 52.93           N  
ATOM   2412  CA  SER R 182     126.594 115.924 168.605  1.00 52.93           C  
ATOM   2413  C   SER R 182     126.092 117.268 169.150  1.00 52.93           C  
ATOM   2414  O   SER R 182     124.902 117.385 169.441  1.00 52.93           O  
ATOM   2415  CB  SER R 182     125.929 114.655 169.185  1.00 52.93           C  
ATOM   2416  OG  SER R 182     126.308 114.428 170.532  1.00 52.93           O  
ATOM   2417  H   SER R 182     128.525 116.321 169.377  1.00  0.00           H  
ATOM   2418  HA  SER R 182     126.312 115.973 167.556  1.00  0.00           H  
ATOM   2419  HB3 SER R 182     126.202 113.780 168.593  1.00  0.00           H  
ATOM   2420  HB2 SER R 182     124.842 114.735 169.131  1.00  0.00           H  
ATOM   2421  HG  SER R 182     125.973 115.130 171.073  1.00  0.00           H  
ATOM   2422  N   ILE R 183     126.970 118.273 169.303  1.00162.43           N  
ATOM   2423  CA  ILE R 183     126.685 119.539 169.979  1.00162.43           C  
ATOM   2424  C   ILE R 183     126.860 120.730 169.002  1.00162.43           C  
ATOM   2425  O   ILE R 183     127.858 121.444 169.089  1.00162.43           O  
ATOM   2426  CB  ILE R 183     127.572 119.649 171.266  1.00162.43           C  
ATOM   2427  CG1 ILE R 183     127.579 118.379 172.158  1.00162.43           C  
ATOM   2428  CG2 ILE R 183     127.247 120.893 172.123  1.00162.43           C  
ATOM   2429  CD1 ILE R 183     126.229 118.025 172.802  1.00162.43           C  
ATOM   2430  H   ILE R 183     127.935 118.136 169.016  1.00  0.00           H  
ATOM   2431  HA  ILE R 183     125.648 119.567 170.313  1.00  0.00           H  
ATOM   2432  HB  ILE R 183     128.605 119.769 170.931  1.00  0.00           H  
ATOM   2433 HG13 ILE R 183     128.314 118.512 172.954  1.00  0.00           H  
ATOM   2434 HG12 ILE R 183     127.945 117.520 171.595  1.00  0.00           H  
ATOM   2435 HG21 ILE R 183     127.855 120.914 173.027  1.00  0.00           H  
ATOM   2436 HG22 ILE R 183     127.449 121.824 171.592  1.00  0.00           H  
ATOM   2437 HG23 ILE R 183     126.200 120.911 172.426  1.00  0.00           H  
ATOM   2438 HD11 ILE R 183     126.315 117.107 173.384  1.00  0.00           H  
ATOM   2439 HD12 ILE R 183     125.891 118.805 173.483  1.00  0.00           H  
ATOM   2440 HD13 ILE R 183     125.449 117.868 172.057  1.00  0.00           H  
ATOM   2441  N   PRO R 184     125.899 121.000 168.087  1.00173.08           N  
ATOM   2442  CA  PRO R 184     125.792 122.297 167.402  1.00173.08           C  
ATOM   2443  C   PRO R 184     125.206 123.313 168.405  1.00173.08           C  
ATOM   2444  O   PRO R 184     124.033 123.216 168.791  1.00173.08           O  
ATOM   2445  CD  PRO R 184     124.868 120.065 167.632  1.00173.08           C  
ATOM   2446  CB  PRO R 184     124.861 122.019 166.213  1.00173.08           C  
ATOM   2447  CG  PRO R 184     124.017 120.819 166.616  1.00173.08           C  
ATOM   2448  HA  PRO R 184     126.765 122.644 167.045  1.00  0.00           H  
ATOM   2449  HD2 PRO R 184     124.252 119.703 168.455  1.00  0.00           H  
ATOM   2450  HD3 PRO R 184     125.346 119.210 167.153  1.00  0.00           H  
ATOM   2451  HB3 PRO R 184     125.468 121.742 165.351  1.00  0.00           H  
ATOM   2452  HB2 PRO R 184     124.256 122.878 165.921  1.00  0.00           H  
ATOM   2453  HG2 PRO R 184     123.095 121.136 167.090  1.00  0.00           H  
ATOM   2454  HG3 PRO R 184     123.744 120.205 165.761  1.00  0.00           H  
ATOM   2455  N   GLU R 185     126.054 124.215 168.915  1.00257.85           N  
ATOM   2456  CA  GLU R 185     125.902 124.803 170.246  1.00257.85           C  
ATOM   2457  C   GLU R 185     124.728 125.791 170.389  1.00257.85           C  
ATOM   2458  O   GLU R 185     124.067 125.806 171.430  1.00257.85           O  
ATOM   2459  CB  GLU R 185     127.201 125.522 170.696  1.00257.85           C  
ATOM   2460  CG  GLU R 185     128.545 124.952 170.180  1.00257.85           C  
ATOM   2461  CD  GLU R 185     128.930 125.529 168.827  1.00257.85           C  
ATOM   2462  OE1 GLU R 185     129.428 126.680 168.820  1.00257.85           O  
ATOM   2463  OE2 GLU R 185     128.597 124.872 167.817  1.00257.85           O1-
ATOM   2464  H   GLU R 185     126.995 124.278 168.507  1.00  0.00           H  
ATOM   2465  HA  GLU R 185     125.729 123.974 170.935  1.00  0.00           H  
ATOM   2466  HB3 GLU R 185     127.223 125.525 171.786  1.00  0.00           H  
ATOM   2467  HB2 GLU R 185     127.149 126.575 170.419  1.00  0.00           H  
ATOM   2468  HG3 GLU R 185     128.531 123.862 170.139  1.00  0.00           H  
ATOM   2469  HG2 GLU R 185     129.342 125.215 170.872  1.00  0.00           H  
ATOM   2470  N   GLY R 186     124.434 126.601 169.368  1.00258.99           N  
ATOM   2471  CA  GLY R 186     123.667 127.837 169.522  1.00258.99           C  
ATOM   2472  C   GLY R 186     122.763 128.156 168.337  1.00258.99           C  
ATOM   2473  O   GLY R 186     121.573 127.832 168.380  1.00258.99           O  
ATOM   2474  H   GLY R 186     124.922 126.457 168.491  1.00  0.00           H  
ATOM   2475  HA3 GLY R 186     124.351 128.666 169.695  1.00  0.00           H  
ATOM   2476  HA2 GLY R 186     123.034 127.810 170.409  1.00  0.00           H  
ATOM   2477  N   HIS R 187     123.280 128.878 167.335  1.00395.43           N  
ATOM   2478  CA  HIS R 187     122.508 129.564 166.293  1.00395.43           C  
ATOM   2479  C   HIS R 187     123.026 129.281 164.874  1.00395.43           C  
ATOM   2480  O   HIS R 187     123.664 130.130 164.268  1.00395.43           O  
ATOM   2481  ND1 HIS R 187     120.902 130.703 168.615  1.00395.43           N  
ATOM   2482  CG  HIS R 187     121.644 131.537 167.796  1.00395.43           C  
ATOM   2483  CB  HIS R 187     122.418 131.081 166.579  1.00395.43           C  
ATOM   2484  NE2 HIS R 187     120.623 132.740 169.428  1.00395.43           N  
ATOM   2485  CD2 HIS R 187     121.487 132.793 168.330  1.00395.43           C  
ATOM   2486  CE1 HIS R 187     120.379 131.445 169.590  1.00395.43           C  
ATOM   2487  H   HIS R 187     124.267 129.110 167.366  1.00  0.00           H  
ATOM   2488  HA  HIS R 187     121.487 129.193 166.287  1.00  0.00           H  
ATOM   2489  HD1 HIS R 187     120.869 129.686 168.525  1.00  0.00           H  
ATOM   2490  HB3 HIS R 187     121.936 131.559 165.726  1.00  0.00           H  
ATOM   2491  HB2 HIS R 187     123.418 131.516 166.624  1.00  0.00           H  
ATOM   2492  HD2 HIS R 187     121.926 133.723 167.994  1.00  0.00           H  
ATOM   2493  HE1 HIS R 187     119.785 131.043 170.400  1.00  0.00           H  
ATOM   2494  N   CYS R 188     122.761 128.121 164.273  1.00391.02           N  
ATOM   2495  CA  CYS R 188     122.421 126.850 164.902  1.00391.02           C  
ATOM   2496  C   CYS R 188     123.728 126.078 165.178  1.00391.02           C  
ATOM   2497  O   CYS R 188     123.874 125.502 166.255  1.00391.02           O  
ATOM   2498  CB  CYS R 188     121.486 126.052 163.966  1.00391.02           C  
ATOM   2499  SG  CYS R 188     121.547 126.333 162.174  1.00391.02           S  
ATOM   2500  H   CYS R 188     122.962 128.098 163.284  1.00  0.00           H  
ATOM   2501  HA  CYS R 188     121.904 126.985 165.851  1.00  0.00           H  
ATOM   2502  HB3 CYS R 188     121.625 124.984 164.116  1.00  0.00           H  
ATOM   2503  HB2 CYS R 188     120.462 126.279 164.261  1.00  0.00           H  
ATOM   2504  N   TYR R 189     124.682 126.141 164.240  1.00348.59           N  
ATOM   2505  CA  TYR R 189     126.070 125.676 164.276  1.00348.59           C  
ATOM   2506  C   TYR R 189     126.233 124.224 163.805  1.00348.59           C  
ATOM   2507  O   TYR R 189     125.255 123.576 163.434  1.00348.59           O  
ATOM   2508  CB  TYR R 189     126.826 126.054 165.561  1.00348.59           C  
ATOM   2509  CG  TYR R 189     126.676 127.494 166.023  1.00348.59           C  
ATOM   2510  CD1 TYR R 189     126.576 128.579 165.124  1.00348.59           C  
ATOM   2511  CD2 TYR R 189     126.625 127.738 167.403  1.00348.59           C  
ATOM   2512  CE1 TYR R 189     126.390 129.885 165.615  1.00348.59           C  
ATOM   2513  CE2 TYR R 189     126.424 129.035 167.890  1.00348.59           C  
ATOM   2514  CZ  TYR R 189     126.298 130.111 166.997  1.00348.59           C  
ATOM   2515  OH  TYR R 189     126.072 131.357 167.485  1.00348.59           O  
ATOM   2516  H   TYR R 189     124.403 126.556 163.364  1.00  0.00           H  
ATOM   2517  HA  TYR R 189     126.543 126.249 163.482  1.00  0.00           H  
ATOM   2518  HB3 TYR R 189     127.894 125.867 165.441  1.00  0.00           H  
ATOM   2519  HB2 TYR R 189     126.505 125.389 166.362  1.00  0.00           H  
ATOM   2520  HD1 TYR R 189     126.620 128.431 164.056  1.00  0.00           H  
ATOM   2521  HD2 TYR R 189     126.753 126.925 168.096  1.00  0.00           H  
ATOM   2522  HE1 TYR R 189     126.270 130.707 164.927  1.00  0.00           H  
ATOM   2523  HE2 TYR R 189     126.406 129.193 168.958  1.00  0.00           H  
ATOM   2524  HH  TYR R 189     125.716 131.280 168.390  1.00  0.00           H  
ATOM   2525  N   ALA R 190     127.480 123.739 163.738  1.00 45.50           N  
ATOM   2526  CA  ALA R 190     127.860 122.566 162.951  1.00 45.50           C  
ATOM   2527  C   ALA R 190     128.967 121.715 163.585  1.00131.33           C  
ATOM   2528  O   ALA R 190     129.680 121.013 162.869  1.00131.33           O  
ATOM   2529  CB  ALA R 190     128.183 123.024 161.521  1.00131.33           C  
ATOM   2530  H   ALA R 190     128.232 124.313 164.092  1.00  0.00           H  
ATOM   2531  HA  ALA R 190     127.009 121.882 162.892  1.00  0.00           H  
ATOM   2532  HB1 ALA R 190     128.527 122.204 160.892  1.00  0.00           H  
ATOM   2533  HB2 ALA R 190     127.309 123.475 161.051  1.00  0.00           H  
ATOM   2534  HB3 ALA R 190     128.972 123.771 161.529  1.00  0.00           H  
ATOM   2535  N   GLU R 191     129.169 121.828 164.905  1.00 45.51           N  
ATOM   2536  CA  GLU R 191     130.083 121.042 165.746  1.00 45.51           C  
ATOM   2537  C   GLU R 191     131.565 121.428 165.587  1.00256.41           C  
ATOM   2538  O   GLU R 191     132.287 121.483 166.580  1.00256.41           O  
ATOM   2539  CB  GLU R 191     129.848 119.515 165.658  1.00256.41           C  
ATOM   2540  CG  GLU R 191     128.419 119.081 166.067  1.00256.41           C  
ATOM   2541  CD  GLU R 191     127.591 118.385 164.996  1.00256.41           C  
ATOM   2542  OE1 GLU R 191     127.905 118.506 163.794  1.00256.41           O  
ATOM   2543  OE2 GLU R 191     126.642 117.674 165.391  1.00256.41           O1-
ATOM   2544  H   GLU R 191     128.559 122.457 165.406  1.00  0.00           H  
ATOM   2545  HA  GLU R 191     129.830 121.333 166.768  1.00  0.00           H  
ATOM   2546  HB3 GLU R 191     130.550 119.021 166.332  1.00  0.00           H  
ATOM   2547  HB2 GLU R 191     130.120 119.147 164.669  1.00  0.00           H  
ATOM   2548  HG3 GLU R 191     127.844 119.938 166.408  1.00  0.00           H  
ATOM   2549  HG2 GLU R 191     128.488 118.406 166.919  1.00  0.00           H  
ATOM   2550  N   PHE R 192     132.027 121.763 164.370  1.00 45.52           N  
ATOM   2551  CA  PHE R 192     133.420 122.126 164.051  1.00 45.52           C  
ATOM   2552  C   PHE R 192     133.931 123.415 164.732  1.00114.08           C  
ATOM   2553  O   PHE R 192     135.089 123.791 164.558  1.00114.08           O  
ATOM   2554  CB  PHE R 192     133.650 122.205 162.520  1.00114.08           C  
ATOM   2555  CG  PHE R 192     133.215 123.454 161.766  1.00114.08           C  
ATOM   2556  CD1 PHE R 192     134.178 124.415 161.389  1.00114.08           C  
ATOM   2557  CD2 PHE R 192     131.876 123.613 161.354  1.00114.08           C  
ATOM   2558  CE1 PHE R 192     133.816 125.505 160.576  1.00114.08           C  
ATOM   2559  CE2 PHE R 192     131.517 124.701 160.534  1.00114.08           C  
ATOM   2560  CZ  PHE R 192     132.489 125.636 160.132  1.00114.08           C  
ATOM   2561  H   PHE R 192     131.379 121.627 163.600  1.00  0.00           H  
ATOM   2562  HA  PHE R 192     134.028 121.304 164.430  1.00  0.00           H  
ATOM   2563  HB3 PHE R 192     133.192 121.357 162.018  1.00  0.00           H  
ATOM   2564  HB2 PHE R 192     134.718 122.081 162.336  1.00  0.00           H  
ATOM   2565  HD1 PHE R 192     135.207 124.305 161.704  1.00  0.00           H  
ATOM   2566  HD2 PHE R 192     131.140 122.866 161.612  1.00  0.00           H  
ATOM   2567  HE1 PHE R 192     134.557 126.233 160.276  1.00  0.00           H  
ATOM   2568  HE2 PHE R 192     130.504 124.799 160.176  1.00  0.00           H  
ATOM   2569  HZ  PHE R 192     132.222 126.459 159.484  1.00  0.00           H  
ATOM   2570  N   PHE R 193     133.090 124.053 165.551  1.00123.65           N  
ATOM   2571  CA  PHE R 193     133.239 125.368 166.143  1.00123.65           C  
ATOM   2572  C   PHE R 193     133.773 125.144 167.589  1.00123.65           C  
ATOM   2573  O   PHE R 193     134.120 126.118 168.247  1.00123.65           O  
ATOM   2574  CB  PHE R 193     131.826 125.982 166.309  1.00123.65           C  
ATOM   2575  CG  PHE R 193     131.316 126.771 165.120  1.00123.65           C  
ATOM   2576  CD1 PHE R 193     131.903 126.763 163.845  1.00123.65           C  
ATOM   2577  CD2 PHE R 193     130.413 127.808 165.410  1.00123.65           C  
ATOM   2578  CE1 PHE R 193     131.527 127.697 162.877  1.00123.65           C  
ATOM   2579  CE2 PHE R 193     130.026 128.733 164.444  1.00123.65           C  
ATOM   2580  CZ  PHE R 193     130.585 128.681 163.166  1.00123.65           C  
ATOM   2581  H   PHE R 193     132.220 123.561 165.714  1.00  0.00           H  
ATOM   2582  HA  PHE R 193     133.916 126.018 165.581  1.00  0.00           H  
ATOM   2583  HB3 PHE R 193     131.815 126.649 167.178  1.00  0.00           H  
ATOM   2584  HB2 PHE R 193     131.109 125.204 166.604  1.00  0.00           H  
ATOM   2585  HD1 PHE R 193     132.650 126.024 163.572  1.00  0.00           H  
ATOM   2586  HD2 PHE R 193     129.972 127.833 166.402  1.00  0.00           H  
ATOM   2587  HE1 PHE R 193     131.999 127.671 161.902  1.00  0.00           H  
ATOM   2588  HE2 PHE R 193     129.304 129.506 164.694  1.00  0.00           H  
ATOM   2589  HZ  PHE R 193     130.286 129.396 162.408  1.00  0.00           H  
ATOM   2590  N   TYR R 194     133.943 123.896 168.040  1.00167.61           N  
ATOM   2591  CA  TYR R 194     134.661 123.560 169.269  1.00167.61           C  
ATOM   2592  C   TYR R 194     136.190 123.618 169.038  1.00167.61           C  
ATOM   2593  O   TYR R 194     136.974 123.729 169.981  1.00167.61           O  
ATOM   2594  CB  TYR R 194     134.253 122.123 169.664  1.00167.61           C  
ATOM   2595  CG  TYR R 194     134.324 121.837 171.149  1.00167.61           C  
ATOM   2596  CD1 TYR R 194     133.180 122.038 171.947  1.00167.61           C  
ATOM   2597  CD2 TYR R 194     135.526 121.398 171.744  1.00167.61           C  
ATOM   2598  CE1 TYR R 194     133.248 121.840 173.336  1.00167.61           C  
ATOM   2599  CE2 TYR R 194     135.595 121.211 173.138  1.00167.61           C  
ATOM   2600  CZ  TYR R 194     134.463 121.458 173.936  1.00167.61           C  
ATOM   2601  OH  TYR R 194     134.552 121.375 175.292  1.00167.61           O  
ATOM   2602  H   TYR R 194     133.608 123.133 167.466  1.00  0.00           H  
ATOM   2603  HA  TYR R 194     134.381 124.260 170.060  1.00  0.00           H  
ATOM   2604  HB3 TYR R 194     134.854 121.385 169.132  1.00  0.00           H  
ATOM   2605  HB2 TYR R 194     133.223 121.936 169.357  1.00  0.00           H  
ATOM   2606  HD1 TYR R 194     132.252 122.367 171.503  1.00  0.00           H  
ATOM   2607  HD2 TYR R 194     136.409 121.237 171.143  1.00  0.00           H  
ATOM   2608  HE1 TYR R 194     132.374 122.018 173.944  1.00  0.00           H  
ATOM   2609  HE2 TYR R 194     136.523 120.908 173.599  1.00  0.00           H  
ATOM   2610  HH  TYR R 194     133.944 121.975 175.713  1.00  0.00           H  
ATOM   2611  N   ASN R 195     136.635 123.561 167.773  1.00 62.01           N  
ATOM   2612  CA  ASN R 195     138.041 123.482 167.381  1.00 62.01           C  
ATOM   2613  C   ASN R 195     138.675 124.886 167.410  1.00 62.01           C  
ATOM   2614  O   ASN R 195     138.934 125.482 166.362  1.00 62.01           O  
ATOM   2615  CB  ASN R 195     138.177 122.949 165.934  1.00 62.01           C  
ATOM   2616  CG  ASN R 195     137.732 121.519 165.682  1.00 62.01           C  
ATOM   2617  OD1 ASN R 195     138.359 120.571 166.143  1.00 62.01           O  
ATOM   2618  ND2 ASN R 195     136.677 121.359 164.899  1.00 62.01           N  
ATOM   2619  H   ASN R 195     135.936 123.592 167.045  1.00  0.00           H  
ATOM   2620  HA  ASN R 195     138.583 122.825 168.064  1.00  0.00           H  
ATOM   2621  HB3 ASN R 195     139.229 122.970 165.654  1.00  0.00           H  
ATOM   2622  HB2 ASN R 195     137.646 123.605 165.243  1.00  0.00           H  
ATOM   2623 HD22 ASN R 195     136.395 120.417 164.606  1.00  0.00           H  
ATOM   2624 HD21 ASN R 195     136.196 122.179 164.543  1.00  0.00           H  
ATOM   2625  N   TRP R 196     138.964 125.416 168.605  1.00186.37           N  
ATOM   2626  CA  TRP R 196     139.595 126.725 168.852  1.00186.37           C  
ATOM   2627  C   TRP R 196     140.864 126.953 167.999  1.00186.37           C  
ATOM   2628  O   TRP R 196     141.032 127.985 167.353  1.00186.37           O  
ATOM   2629  CB  TRP R 196     139.877 126.859 170.366  1.00186.37           C  
ATOM   2630  CG  TRP R 196     140.139 128.243 170.888  1.00186.37           C  
ATOM   2631  CD2 TRP R 196     141.351 129.059 170.810  1.00186.37           C  
ATOM   2632  CD1 TRP R 196     139.250 128.980 171.590  1.00186.37           C  
ATOM   2633  NE1 TRP R 196     139.793 130.210 171.889  1.00186.37           N  
ATOM   2634  CE2 TRP R 196     141.094 130.313 171.446  1.00186.37           C  
ATOM   2635  CE3 TRP R 196     142.652 128.869 170.283  1.00186.37           C  
ATOM   2636  CZ2 TRP R 196     142.063 131.328 171.533  1.00186.37           C  
ATOM   2637  CZ3 TRP R 196     143.636 129.875 170.373  1.00186.37           C  
ATOM   2638  CH2 TRP R 196     143.341 131.106 170.990  1.00186.37           C  
ATOM   2639  H   TRP R 196     138.600 124.899 169.401  1.00  0.00           H  
ATOM   2640  HA  TRP R 196     138.869 127.486 168.562  1.00  0.00           H  
ATOM   2641  HB3 TRP R 196     140.712 126.222 170.660  1.00  0.00           H  
ATOM   2642  HB2 TRP R 196     139.014 126.479 170.916  1.00  0.00           H  
ATOM   2643  HD1 TRP R 196     138.259 128.642 171.857  1.00  0.00           H  
ATOM   2644  HE1 TRP R 196     139.278 130.921 172.391  1.00  0.00           H  
ATOM   2645  HE3 TRP R 196     142.898 127.933 169.807  1.00  0.00           H  
ATOM   2646  HZ2 TRP R 196     141.834 132.263 172.021  1.00  0.00           H  
ATOM   2647  HZ3 TRP R 196     144.620 129.700 169.963  1.00  0.00           H  
ATOM   2648  HH2 TRP R 196     144.097 131.874 171.056  1.00  0.00           H  
ATOM   2649  N   TYR R 197     141.721 125.928 167.947  1.00  5.35           N  
ATOM   2650  CA  TYR R 197     142.949 125.832 167.157  1.00  5.36           C  
ATOM   2651  C   TYR R 197     142.708 125.861 165.634  1.00 34.13           C  
ATOM   2652  O   TYR R 197     143.531 126.412 164.899  1.00 34.13           O  
ATOM   2653  CB  TYR R 197     143.683 124.531 167.572  1.00 34.13           C  
ATOM   2654  CG  TYR R 197     142.776 123.320 167.761  1.00 34.13           C  
ATOM   2655  CD1 TYR R 197     142.297 123.001 169.051  1.00 34.13           C  
ATOM   2656  CD2 TYR R 197     142.361 122.547 166.655  1.00 34.13           C  
ATOM   2657  CE1 TYR R 197     141.375 121.952 169.225  1.00 34.13           C  
ATOM   2658  CE2 TYR R 197     141.433 121.503 166.830  1.00 34.13           C  
ATOM   2659  CZ  TYR R 197     140.928 121.218 168.113  1.00 34.13           C  
ATOM   2660  OH  TYR R 197     139.980 120.256 168.284  1.00 34.13           O  
ATOM   2661  H   TYR R 197     141.453 125.094 168.451  1.00  0.00           H  
ATOM   2662  HA  TYR R 197     143.583 126.688 167.397  1.00  0.00           H  
ATOM   2663  HB3 TYR R 197     144.215 124.708 168.508  1.00  0.00           H  
ATOM   2664  HB2 TYR R 197     144.462 124.284 166.847  1.00  0.00           H  
ATOM   2665  HD1 TYR R 197     142.616 123.566 169.915  1.00  0.00           H  
ATOM   2666  HD2 TYR R 197     142.731 122.764 165.663  1.00  0.00           H  
ATOM   2667  HE1 TYR R 197     140.993 121.720 170.209  1.00  0.00           H  
ATOM   2668  HE2 TYR R 197     141.102 120.928 165.977  1.00  0.00           H  
ATOM   2669  HH  TYR R 197     139.440 120.117 167.504  1.00  0.00           H  
ATOM   2670  N   PHE R 198     141.579 125.317 165.153  1.00  5.36           N  
ATOM   2671  CA  PHE R 198     141.203 125.372 163.741  1.00  5.37           C  
ATOM   2672  C   PHE R 198     140.709 126.784 163.434  1.00 14.88           C  
ATOM   2673  O   PHE R 198     141.197 127.381 162.491  1.00 14.88           O  
ATOM   2674  CB  PHE R 198     140.081 124.367 163.397  1.00 14.88           C  
ATOM   2675  CG  PHE R 198     139.569 124.423 161.963  1.00 14.88           C  
ATOM   2676  CD1 PHE R 198     140.404 124.043 160.892  1.00 14.88           C  
ATOM   2677  CD2 PHE R 198     138.265 124.900 161.695  1.00 14.88           C  
ATOM   2678  CE1 PHE R 198     139.946 124.150 159.564  1.00 14.88           C  
ATOM   2679  CE2 PHE R 198     137.811 125.008 160.367  1.00 14.88           C  
ATOM   2680  CZ  PHE R 198     138.651 124.638 159.301  1.00 14.88           C  
ATOM   2681  H   PHE R 198     140.877 125.014 165.815  1.00  0.00           H  
ATOM   2682  HA  PHE R 198     142.071 125.149 163.118  1.00  0.00           H  
ATOM   2683  HB3 PHE R 198     139.228 124.556 164.039  1.00  0.00           H  
ATOM   2684  HB2 PHE R 198     140.415 123.349 163.601  1.00  0.00           H  
ATOM   2685  HD1 PHE R 198     141.406 123.685 161.081  1.00  0.00           H  
ATOM   2686  HD2 PHE R 198     137.613 125.204 162.502  1.00  0.00           H  
ATOM   2687  HE1 PHE R 198     140.591 123.867 158.745  1.00  0.00           H  
ATOM   2688  HE2 PHE R 198     136.821 125.388 160.160  1.00  0.00           H  
ATOM   2689  HZ  PHE R 198     138.299 124.729 158.283  1.00  0.00           H  
ATOM   2690  N   LEU R 199     139.802 127.350 164.239  1.00  5.37           N  
ATOM   2691  CA  LEU R 199     139.152 128.633 163.963  1.00  5.38           C  
ATOM   2692  C   LEU R 199     140.136 129.809 163.778  1.00  8.40           C  
ATOM   2693  O   LEU R 199     139.945 130.641 162.891  1.00  8.40           O  
ATOM   2694  CB  LEU R 199     138.118 128.923 165.065  1.00  8.40           C  
ATOM   2695  CG  LEU R 199     136.921 127.942 165.103  1.00  8.40           C  
ATOM   2696  CD1 LEU R 199     136.165 128.117 166.418  1.00  8.40           C  
ATOM   2697  CD2 LEU R 199     135.949 128.081 163.919  1.00  8.40           C  
ATOM   2698  H   LEU R 199     139.463 126.811 165.030  1.00  0.00           H  
ATOM   2699  HA  LEU R 199     138.633 128.522 163.012  1.00  0.00           H  
ATOM   2700  HB3 LEU R 199     137.746 129.941 164.958  1.00  0.00           H  
ATOM   2701  HB2 LEU R 199     138.631 128.907 166.028  1.00  0.00           H  
ATOM   2702  HG  LEU R 199     137.292 126.919 165.082  1.00  0.00           H  
ATOM   2703 HD11 LEU R 199     135.262 127.515 166.443  1.00  0.00           H  
ATOM   2704 HD12 LEU R 199     136.782 127.802 167.258  1.00  0.00           H  
ATOM   2705 HD13 LEU R 199     135.863 129.153 166.571  1.00  0.00           H  
ATOM   2706 HD21 LEU R 199     135.166 127.323 163.971  1.00  0.00           H  
ATOM   2707 HD22 LEU R 199     135.453 129.051 163.919  1.00  0.00           H  
ATOM   2708 HD23 LEU R 199     136.444 127.946 162.958  1.00  0.00           H  
ATOM   2709  N   ILE R 200     141.234 129.838 164.546  1.00  5.38           N  
ATOM   2710  CA  ILE R 200     142.320 130.814 164.401  1.00  5.39           C  
ATOM   2711  C   ILE R 200     143.104 130.597 163.083  1.00  2.55           C  
ATOM   2712  O   ILE R 200     143.391 131.559 162.365  1.00  2.55           O  
ATOM   2713  CB  ILE R 200     143.249 130.720 165.649  1.00  2.55           C  
ATOM   2714  CG1 ILE R 200     142.514 131.054 166.972  1.00  2.55           C  
ATOM   2715  CG2 ILE R 200     144.549 131.548 165.540  1.00  2.55           C  
ATOM   2716  CD1 ILE R 200     142.066 132.515 167.132  1.00  2.55           C  
ATOM   2717  H   ILE R 200     141.310 129.137 165.272  1.00  0.00           H  
ATOM   2718  HA  ILE R 200     141.887 131.814 164.353  1.00  0.00           H  
ATOM   2719  HB  ILE R 200     143.565 129.678 165.734  1.00  0.00           H  
ATOM   2720 HG13 ILE R 200     143.168 130.802 167.806  1.00  0.00           H  
ATOM   2721 HG12 ILE R 200     141.641 130.416 167.096  1.00  0.00           H  
ATOM   2722 HG21 ILE R 200     145.107 131.531 166.476  1.00  0.00           H  
ATOM   2723 HG22 ILE R 200     145.216 131.160 164.770  1.00  0.00           H  
ATOM   2724 HG23 ILE R 200     144.340 132.590 165.296  1.00  0.00           H  
ATOM   2725 HD11 ILE R 200     141.608 132.658 168.111  1.00  0.00           H  
ATOM   2726 HD12 ILE R 200     142.902 133.210 167.065  1.00  0.00           H  
ATOM   2727 HD13 ILE R 200     141.327 132.797 166.382  1.00  0.00           H  
ATOM   2728  N   THR R 201     143.452 129.348 162.745  1.00  5.39           N  
ATOM   2729  CA  THR R 201     144.208 129.022 161.533  1.00  5.40           C  
ATOM   2730  C   THR R 201     143.309 129.057 160.274  1.00  2.10           C  
ATOM   2731  O   THR R 201     143.778 129.436 159.200  1.00  2.10           O  
ATOM   2732  CB  THR R 201     144.928 127.660 161.722  1.00  2.10           C  
ATOM   2733  OG1 THR R 201     144.066 126.604 162.098  1.00  2.10           O  
ATOM   2734  CG2 THR R 201     146.058 127.727 162.760  1.00  2.10           C  
ATOM   2735  H   THR R 201     143.078 128.575 163.277  1.00  0.00           H  
ATOM   2736  HA  THR R 201     144.977 129.782 161.381  1.00  0.00           H  
ATOM   2737  HB  THR R 201     145.370 127.380 160.763  1.00  0.00           H  
ATOM   2738  HG1 THR R 201     143.896 126.642 163.037  1.00  0.00           H  
ATOM   2739 HG21 THR R 201     146.584 126.774 162.829  1.00  0.00           H  
ATOM   2740 HG22 THR R 201     146.792 128.487 162.492  1.00  0.00           H  
ATOM   2741 HG23 THR R 201     145.681 127.970 163.755  1.00  0.00           H  
ATOM   2742  N   ALA R 202     142.008 128.776 160.418  1.00  5.40           N  
ATOM   2743  CA  ALA R 202     140.969 128.906 159.409  1.00  5.41           C  
ATOM   2744  C   ALA R 202     140.765 130.383 159.071  1.00  2.99           C  
ATOM   2745  O   ALA R 202     140.974 130.746 157.921  1.00  2.99           O  
ATOM   2746  CB  ALA R 202     139.654 128.290 159.907  1.00  2.99           C  
ATOM   2747  H   ALA R 202     141.723 128.352 161.304  1.00  0.00           H  
ATOM   2748  HA  ALA R 202     141.288 128.376 158.510  1.00  0.00           H  
ATOM   2749  HB1 ALA R 202     138.889 128.327 159.131  1.00  0.00           H  
ATOM   2750  HB2 ALA R 202     139.787 127.243 160.178  1.00  0.00           H  
ATOM   2751  HB3 ALA R 202     139.255 128.813 160.775  1.00  0.00           H  
ATOM   2752  N   SER R 203     140.462 131.258 160.043  1.00  5.41           N  
ATOM   2753  CA  SER R 203     140.254 132.696 159.814  1.00  5.42           C  
ATOM   2754  C   SER R 203     141.466 133.424 159.203  1.00  2.20           C  
ATOM   2755  O   SER R 203     141.309 134.376 158.426  1.00  2.20           O  
ATOM   2756  CB  SER R 203     139.718 133.377 161.084  1.00  2.20           C  
ATOM   2757  OG  SER R 203     140.588 133.228 162.191  1.00  2.20           O  
ATOM   2758  H   SER R 203     140.273 130.901 160.974  1.00  0.00           H  
ATOM   2759  HA  SER R 203     139.483 132.790 159.063  1.00  0.00           H  
ATOM   2760  HB3 SER R 203     138.738 132.971 161.330  1.00  0.00           H  
ATOM   2761  HB2 SER R 203     139.564 134.440 160.895  1.00  0.00           H  
ATOM   2762  HG  SER R 203     140.422 132.355 162.547  1.00  0.00           H  
ATOM   2763  N   THR R 204     142.675 132.913 159.474  1.00  5.42           N  
ATOM   2764  CA  THR R 204     143.919 133.298 158.819  1.00  5.43           C  
ATOM   2765  C   THR R 204     143.874 133.048 157.291  1.00  6.00           C  
ATOM   2766  O   THR R 204     144.389 133.875 156.533  1.00  6.00           O  
ATOM   2767  CB  THR R 204     145.112 132.608 159.529  1.00  6.00           C  
ATOM   2768  OG1 THR R 204     145.166 133.067 160.868  1.00  6.00           O  
ATOM   2769  CG2 THR R 204     146.489 132.936 158.929  1.00  6.00           C  
ATOM   2770  H   THR R 204     142.702 132.157 160.147  1.00  0.00           H  
ATOM   2771  HA  THR R 204     144.036 134.365 158.960  1.00  0.00           H  
ATOM   2772  HB  THR R 204     144.989 131.529 159.533  1.00  0.00           H  
ATOM   2773  HG1 THR R 204     144.467 132.652 161.378  1.00  0.00           H  
ATOM   2774 HG21 THR R 204     147.286 132.489 159.525  1.00  0.00           H  
ATOM   2775 HG22 THR R 204     146.593 132.544 157.917  1.00  0.00           H  
ATOM   2776 HG23 THR R 204     146.666 134.011 158.897  1.00  0.00           H  
ATOM   2777  N   LEU R 205     143.220 131.968 156.841  1.00  5.43           N  
ATOM   2778  CA  LEU R 205     143.034 131.589 155.441  1.00  5.44           C  
ATOM   2779  C   LEU R 205     141.715 132.144 154.871  1.00 37.44           C  
ATOM   2780  O   LEU R 205     141.722 132.574 153.720  1.00 37.44           O  
ATOM   2781  CB  LEU R 205     142.967 130.047 155.327  1.00 37.44           C  
ATOM   2782  CG  LEU R 205     144.256 129.305 155.743  1.00 37.44           C  
ATOM   2783  CD1 LEU R 205     143.976 127.806 155.930  1.00 37.44           C  
ATOM   2784  CD2 LEU R 205     145.401 129.521 154.740  1.00 37.44           C  
ATOM   2785  H   LEU R 205     142.738 131.384 157.521  1.00  0.00           H  
ATOM   2786  HA  LEU R 205     143.855 131.972 154.833  1.00  0.00           H  
ATOM   2787  HB3 LEU R 205     142.714 129.765 154.303  1.00  0.00           H  
ATOM   2788  HB2 LEU R 205     142.138 129.677 155.932  1.00  0.00           H  
ATOM   2789  HG  LEU R 205     144.584 129.684 156.711  1.00  0.00           H  
ATOM   2790 HD11 LEU R 205     144.871 127.273 156.252  1.00  0.00           H  
ATOM   2791 HD12 LEU R 205     143.216 127.644 156.696  1.00  0.00           H  
ATOM   2792 HD13 LEU R 205     143.622 127.344 155.008  1.00  0.00           H  
ATOM   2793 HD21 LEU R 205     146.292 128.970 155.043  1.00  0.00           H  
ATOM   2794 HD22 LEU R 205     145.125 129.180 153.742  1.00  0.00           H  
ATOM   2795 HD23 LEU R 205     145.683 130.572 154.672  1.00  0.00           H  
ATOM   2796  N   GLU R 206     140.614 132.170 155.647  1.00  5.44           N  
ATOM   2797  CA  GLU R 206     139.277 132.619 155.225  1.00  5.45           C  
ATOM   2798  C   GLU R 206     139.277 134.117 154.874  1.00150.68           C  
ATOM   2799  O   GLU R 206     138.571 134.553 153.966  1.00150.68           O  
ATOM   2800  CB  GLU R 206     138.247 132.489 156.371  1.00150.68           C  
ATOM   2801  CG  GLU R 206     137.886 131.092 156.937  1.00150.68           C  
ATOM   2802  CD  GLU R 206     137.283 131.157 158.352  1.00150.68           C  
ATOM   2803  OE1 GLU R 206     137.159 132.272 158.901  1.00150.68           O  
ATOM   2804  OE2 GLU R 206     136.905 130.098 158.889  1.00150.68           O1-
ATOM   2805  H   GLU R 206     140.679 131.712 156.557  1.00  0.00           H  
ATOM   2806  HA  GLU R 206     138.949 132.041 154.360  1.00  0.00           H  
ATOM   2807  HB3 GLU R 206     137.311 132.920 156.017  1.00  0.00           H  
ATOM   2808  HB2 GLU R 206     138.570 133.149 157.172  1.00  0.00           H  
ATOM   2809  HG3 GLU R 206     138.748 130.434 156.960  1.00  0.00           H  
ATOM   2810  HG2 GLU R 206     137.164 130.605 156.283  1.00  0.00           H  
ATOM   2811  N   PHE R 207     140.036 134.913 155.637  1.00  5.45           N  
ATOM   2812  CA  PHE R 207     139.987 136.361 155.564  1.00  5.46           C  
ATOM   2813  C   PHE R 207     141.357 137.004 155.726  1.00 67.03           C  
ATOM   2814  O   PHE R 207     141.764 137.741 154.830  1.00 67.03           O  
ATOM   2815  CB  PHE R 207     138.909 136.926 156.505  1.00 67.03           C  
ATOM   2816  CG  PHE R 207     138.700 138.427 156.387  1.00 67.03           C  
ATOM   2817  CD1 PHE R 207     137.820 138.943 155.416  1.00 67.03           C  
ATOM   2818  CD2 PHE R 207     139.382 139.309 157.250  1.00 67.03           C  
ATOM   2819  CE1 PHE R 207     137.592 140.330 155.338  1.00 67.03           C  
ATOM   2820  CE2 PHE R 207     139.164 140.697 157.159  1.00 67.03           C  
ATOM   2821  CZ  PHE R 207     138.258 141.208 156.212  1.00 67.03           C  
ATOM   2822  H   PHE R 207     140.571 134.476 156.379  1.00  0.00           H  
ATOM   2823  HA  PHE R 207     139.680 136.638 154.553  1.00  0.00           H  
ATOM   2824  HB3 PHE R 207     139.156 136.679 157.538  1.00  0.00           H  
ATOM   2825  HB2 PHE R 207     137.954 136.437 156.305  1.00  0.00           H  
ATOM   2826  HD1 PHE R 207     137.297 138.273 154.746  1.00  0.00           H  
ATOM   2827  HD2 PHE R 207     140.053 138.921 158.002  1.00  0.00           H  
ATOM   2828  HE1 PHE R 207     136.887 140.724 154.622  1.00  0.00           H  
ATOM   2829  HE2 PHE R 207     139.667 141.368 157.839  1.00  0.00           H  
ATOM   2830  HZ  PHE R 207     138.069 142.270 156.163  1.00  0.00           H  
ATOM   2831  N   PHE R 208     142.053 136.800 156.858  1.00  5.46           N  
ATOM   2832  CA  PHE R 208     143.140 137.697 157.266  1.00 -5.46           C  
ATOM   2833  C   PHE R 208     144.312 137.749 156.272  1.00  9.73           C  
ATOM   2834  O   PHE R 208     144.655 138.848 155.846  1.00  9.73           O  
ATOM   2835  CB  PHE R 208     143.642 137.418 158.695  1.00  9.73           C  
ATOM   2836  CG  PHE R 208     142.613 137.619 159.797  1.00  9.73           C  
ATOM   2837  CD1 PHE R 208     141.989 138.874 159.974  1.00  9.73           C  
ATOM   2838  CD2 PHE R 208     142.294 136.561 160.673  1.00  9.73           C  
ATOM   2839  CE1 PHE R 208     141.040 139.058 160.998  1.00  9.73           C  
ATOM   2840  CE2 PHE R 208     141.342 136.743 161.694  1.00  9.73           C  
ATOM   2841  CZ  PHE R 208     140.712 137.990 161.856  1.00  9.73           C  
ATOM   2842  H   PHE R 208     141.698 136.136 157.543  1.00  0.00           H  
ATOM   2843  HA  PHE R 208     142.714 138.702 157.269  1.00  0.00           H  
ATOM   2844  HB3 PHE R 208     144.471 138.092 158.919  1.00  0.00           H  
ATOM   2845  HB2 PHE R 208     144.072 136.425 158.755  1.00  0.00           H  
ATOM   2846  HD1 PHE R 208     142.233 139.705 159.329  1.00  0.00           H  
ATOM   2847  HD2 PHE R 208     142.775 135.598 160.581  1.00  0.00           H  
ATOM   2848  HE1 PHE R 208     140.564 140.019 161.129  1.00  0.00           H  
ATOM   2849  HE2 PHE R 208     141.103 135.920 162.355  1.00  0.00           H  
ATOM   2850  HZ  PHE R 208     139.985 138.125 162.643  1.00  0.00           H  
ATOM   2851  N   THR R 209     144.881 136.618 155.830  1.00  5.47           N  
ATOM   2852  CA  THR R 209     145.947 136.595 154.815  1.00  5.47           C  
ATOM   2853  C   THR R 209     145.480 137.160 153.440  1.00  2.40           C  
ATOM   2854  O   THR R 209     146.156 138.065 152.926  1.00  2.40           O  
ATOM   2855  CB  THR R 209     146.589 135.185 154.723  1.00  2.40           C  
ATOM   2856  OG1 THR R 209     147.019 134.802 156.013  1.00  2.40           O  
ATOM   2857  CG2 THR R 209     147.829 135.122 153.818  1.00  2.40           C  
ATOM   2858  H   THR R 209     144.535 135.722 156.164  1.00  0.00           H  
ATOM   2859  HA  THR R 209     146.727 137.270 155.173  1.00  0.00           H  
ATOM   2860  HB  THR R 209     145.879 134.430 154.396  1.00  0.00           H  
ATOM   2861  HG1 THR R 209     146.259 134.456 156.473  1.00  0.00           H  
ATOM   2862 HG21 THR R 209     148.279 134.129 153.846  1.00  0.00           H  
ATOM   2863 HG22 THR R 209     147.584 135.336 152.778  1.00  0.00           H  
ATOM   2864 HG23 THR R 209     148.589 135.836 154.137  1.00  0.00           H  
ATOM   2865  N   PRO R 210     144.327 136.728 152.860  1.00  5.48           N  
ATOM   2866  CA  PRO R 210     143.673 137.410 151.727  1.00  5.48           C  
ATOM   2867  C   PRO R 210     143.503 138.936 151.892  1.00  2.40           C  
ATOM   2868  O   PRO R 210     143.904 139.703 151.016  1.00  2.40           O  
ATOM   2869  CD  PRO R 210     143.600 135.493 153.196  1.00  2.40           C  
ATOM   2870  CB  PRO R 210     142.307 136.720 151.560  1.00  2.40           C  
ATOM   2871  CG  PRO R 210     142.460 135.352 152.191  1.00  2.40           C  
ATOM   2872  HA  PRO R 210     144.288 137.220 150.846  1.00  0.00           H  
ATOM   2873  HD2 PRO R 210     143.199 135.518 154.207  1.00  0.00           H  
ATOM   2874  HD3 PRO R 210     144.231 134.611 153.113  1.00  0.00           H  
ATOM   2875  HB3 PRO R 210     141.999 136.640 150.518  1.00  0.00           H  
ATOM   2876  HB2 PRO R 210     141.518 137.255 152.092  1.00  0.00           H  
ATOM   2877  HG2 PRO R 210     141.536 135.009 152.660  1.00  0.00           H  
ATOM   2878  HG3 PRO R 210     142.726 134.617 151.430  1.00  0.00           H  
ATOM   2879  N   PHE R 211     142.935 139.383 153.019  1.00  5.49           N  
ATOM   2880  CA  PHE R 211     142.674 140.782 153.345  1.00  5.49           C  
ATOM   2881  C   PHE R 211     143.982 141.568 153.507  1.00  1.55           C  
ATOM   2882  O   PHE R 211     144.127 142.620 152.884  1.00  1.55           O  
ATOM   2883  CB  PHE R 211     141.822 140.863 154.628  1.00  1.55           C  
ATOM   2884  CG  PHE R 211     141.427 142.262 155.079  1.00  1.55           C  
ATOM   2885  CD1 PHE R 211     140.596 143.062 154.268  1.00  1.55           C  
ATOM   2886  CD2 PHE R 211     141.851 142.746 156.335  1.00  1.55           C  
ATOM   2887  CE1 PHE R 211     140.166 144.325 154.719  1.00  1.55           C  
ATOM   2888  CE2 PHE R 211     141.417 144.006 156.789  1.00  1.55           C  
ATOM   2889  CZ  PHE R 211     140.566 144.789 155.986  1.00  1.55           C  
ATOM   2890  H   PHE R 211     142.596 138.689 153.691  1.00  0.00           H  
ATOM   2891  HA  PHE R 211     142.112 141.219 152.518  1.00  0.00           H  
ATOM   2892  HB3 PHE R 211     142.336 140.360 155.448  1.00  0.00           H  
ATOM   2893  HB2 PHE R 211     140.896 140.304 154.484  1.00  0.00           H  
ATOM   2894  HD1 PHE R 211     140.262 142.697 153.310  1.00  0.00           H  
ATOM   2895  HD2 PHE R 211     142.482 142.139 156.969  1.00  0.00           H  
ATOM   2896  HE1 PHE R 211     139.512 144.921 154.097  1.00  0.00           H  
ATOM   2897  HE2 PHE R 211     141.721 144.355 157.765  1.00  0.00           H  
ATOM   2898  HZ  PHE R 211     140.217 145.742 156.351  1.00  0.00           H  
ATOM   2899  N   LEU R 212     144.958 141.048 154.271  1.00  5.50           N  
ATOM   2900  CA  LEU R 212     146.282 141.635 154.496  1.00  5.50           C  
ATOM   2901  C   LEU R 212     147.006 141.960 153.186  1.00  1.35           C  
ATOM   2902  O   LEU R 212     147.517 143.070 153.036  1.00  1.35           O  
ATOM   2903  CB  LEU R 212     147.159 140.749 155.407  1.00  1.35           C  
ATOM   2904  CG  LEU R 212     146.839 140.865 156.914  1.00  1.35           C  
ATOM   2905  CD1 LEU R 212     147.431 139.677 157.689  1.00  1.35           C  
ATOM   2906  CD2 LEU R 212     147.343 142.190 157.514  1.00  1.35           C  
ATOM   2907  H   LEU R 212     144.767 140.169 154.758  1.00  0.00           H  
ATOM   2908  HA  LEU R 212     146.115 142.582 155.002  1.00  0.00           H  
ATOM   2909  HB3 LEU R 212     148.214 140.994 155.266  1.00  0.00           H  
ATOM   2910  HB2 LEU R 212     147.067 139.712 155.081  1.00  0.00           H  
ATOM   2911  HG  LEU R 212     145.757 140.831 157.046  1.00  0.00           H  
ATOM   2912 HD11 LEU R 212     147.172 139.726 158.747  1.00  0.00           H  
ATOM   2913 HD12 LEU R 212     147.055 138.726 157.311  1.00  0.00           H  
ATOM   2914 HD13 LEU R 212     148.519 139.653 157.615  1.00  0.00           H  
ATOM   2915 HD21 LEU R 212     147.123 142.242 158.581  1.00  0.00           H  
ATOM   2916 HD22 LEU R 212     148.422 142.295 157.396  1.00  0.00           H  
ATOM   2917 HD23 LEU R 212     146.874 143.058 157.051  1.00  0.00           H  
ATOM   2918  N   SER R 213     146.926 141.053 152.204  1.00  5.51           N  
ATOM   2919  CA  SER R 213     147.460 141.226 150.854  1.00  5.51           C  
ATOM   2920  C   SER R 213     146.883 142.474 150.147  1.00  1.08           C  
ATOM   2921  O   SER R 213     147.616 143.212 149.491  1.00  1.08           O  
ATOM   2922  CB  SER R 213     147.187 139.950 150.035  1.00  1.08           C  
ATOM   2923  OG  SER R 213     147.781 138.814 150.642  1.00  1.08           O  
ATOM   2924  H   SER R 213     146.456 140.181 152.418  1.00  0.00           H  
ATOM   2925  HA  SER R 213     148.538 141.361 150.934  1.00  0.00           H  
ATOM   2926  HB3 SER R 213     147.613 140.061 149.037  1.00  0.00           H  
ATOM   2927  HB2 SER R 213     146.121 139.777 149.897  1.00  0.00           H  
ATOM   2928  HG  SER R 213     147.306 138.589 151.439  1.00  0.00           H  
ATOM   2929  N   VAL R 214     145.586 142.759 150.344  1.00  5.52           N  
ATOM   2930  CA  VAL R 214     144.910 143.947 149.830  1.00  5.52           C  
ATOM   2931  C   VAL R 214     145.235 145.185 150.694  1.00  1.28           C  
ATOM   2932  O   VAL R 214     145.310 146.293 150.148  1.00  1.28           O  
ATOM   2933  CB  VAL R 214     143.378 143.684 149.768  1.00  1.28           C  
ATOM   2934  CG1 VAL R 214     142.546 144.901 149.318  1.00  1.28           C  
ATOM   2935  CG2 VAL R 214     143.060 142.494 148.847  1.00  1.28           C  
ATOM   2936  H   VAL R 214     145.061 142.157 150.969  1.00  0.00           H  
ATOM   2937  HA  VAL R 214     145.271 144.145 148.821  1.00  0.00           H  
ATOM   2938  HB  VAL R 214     143.024 143.421 150.766  1.00  0.00           H  
ATOM   2939 HG11 VAL R 214     141.497 144.630 149.198  1.00  0.00           H  
ATOM   2940 HG12 VAL R 214     142.575 145.699 150.059  1.00  0.00           H  
ATOM   2941 HG13 VAL R 214     142.903 145.301 148.370  1.00  0.00           H  
ATOM   2942 HG21 VAL R 214     141.985 142.324 148.796  1.00  0.00           H  
ATOM   2943 HG22 VAL R 214     143.430 142.658 147.835  1.00  0.00           H  
ATOM   2944 HG23 VAL R 214     143.511 141.572 149.213  1.00  0.00           H  
ATOM   2945  N   THR R 215     145.456 145.036 152.014  1.00  5.53           N  
ATOM   2946  CA  THR R 215     145.874 146.140 152.882  1.00  5.53           C  
ATOM   2947  C   THR R 215     147.227 146.723 152.438  1.00  0.51           C  
ATOM   2948  O   THR R 215     147.366 147.941 152.431  1.00  0.51           O  
ATOM   2949  CB  THR R 215     145.870 145.799 154.399  1.00  0.51           C  
ATOM   2950  OG1 THR R 215     146.976 145.036 154.837  1.00  0.51           O  
ATOM   2951  CG2 THR R 215     144.566 145.209 154.949  1.00  0.51           C  
ATOM   2952  H   THR R 215     145.322 144.114 152.422  1.00  0.00           H  
ATOM   2953  HA  THR R 215     145.130 146.924 152.742  1.00  0.00           H  
ATOM   2954  HB  THR R 215     145.993 146.756 154.911  1.00  0.00           H  
ATOM   2955  HG1 THR R 215     147.125 144.295 154.246  1.00  0.00           H  
ATOM   2956 HG21 THR R 215     144.533 145.287 156.036  1.00  0.00           H  
ATOM   2957 HG22 THR R 215     143.691 145.721 154.554  1.00  0.00           H  
ATOM   2958 HG23 THR R 215     144.456 144.158 154.715  1.00  0.00           H  
ATOM   2959  N   PHE R 216     148.182 145.896 151.984  1.00  5.54           N  
ATOM   2960  CA  PHE R 216     149.521 146.312 151.556  1.00  5.54           C  
ATOM   2961  C   PHE R 216     149.479 147.334 150.402  1.00  0.34           C  
ATOM   2962  O   PHE R 216     150.185 148.344 150.447  1.00  0.34           O  
ATOM   2963  CB  PHE R 216     150.355 145.076 151.156  1.00  0.34           C  
ATOM   2964  CG  PHE R 216     150.542 143.991 152.211  1.00  0.34           C  
ATOM   2965  CD1 PHE R 216     150.485 144.269 153.597  1.00  0.34           C  
ATOM   2966  CD2 PHE R 216     150.781 142.666 151.787  1.00  0.34           C  
ATOM   2967  CE1 PHE R 216     150.635 143.231 154.538  1.00  0.34           C  
ATOM   2968  CE2 PHE R 216     150.933 141.629 152.728  1.00  0.34           C  
ATOM   2969  CZ  PHE R 216     150.857 141.911 154.104  1.00  0.34           C  
ATOM   2970  H   PHE R 216     148.016 144.895 152.060  1.00  0.00           H  
ATOM   2971  HA  PHE R 216     150.005 146.810 152.397  1.00  0.00           H  
ATOM   2972  HB3 PHE R 216     151.351 145.398 150.849  1.00  0.00           H  
ATOM   2973  HB2 PHE R 216     149.908 144.614 150.273  1.00  0.00           H  
ATOM   2974  HD1 PHE R 216     150.307 145.267 153.966  1.00  0.00           H  
ATOM   2975  HD2 PHE R 216     150.836 142.432 150.733  1.00  0.00           H  
ATOM   2976  HE1 PHE R 216     150.574 143.445 155.595  1.00  0.00           H  
ATOM   2977  HE2 PHE R 216     151.105 140.616 152.394  1.00  0.00           H  
ATOM   2978  HZ  PHE R 216     150.971 141.114 154.826  1.00  0.00           H  
ATOM   2979  N   PHE R 217     148.572 147.137 149.433  1.00  5.55           N  
ATOM   2980  CA  PHE R 217     148.352 148.035 148.293  1.00  5.55           C  
ATOM   2981  C   PHE R 217     147.773 149.385 148.761  1.00  1.22           C  
ATOM   2982  O   PHE R 217     148.142 150.445 148.262  1.00  1.22           O  
ATOM   2983  CB  PHE R 217     147.323 147.399 147.327  1.00  1.22           C  
ATOM   2984  CG  PHE R 217     147.553 145.964 146.874  1.00  1.22           C  
ATOM   2985  CD1 PHE R 217     148.851 145.421 146.751  1.00  1.22           C  
ATOM   2986  CD2 PHE R 217     146.436 145.161 146.562  1.00  1.22           C  
ATOM   2987  CE1 PHE R 217     149.024 144.084 146.345  1.00  1.22           C  
ATOM   2988  CE2 PHE R 217     146.609 143.822 146.167  1.00  1.22           C  
ATOM   2989  CZ  PHE R 217     147.903 143.282 146.059  1.00  1.22           C  
ATOM   2990  H   PHE R 217     148.040 146.276 149.457  1.00  0.00           H  
ATOM   2991  HA  PHE R 217     149.298 148.210 147.775  1.00  0.00           H  
ATOM   2992  HB3 PHE R 217     147.251 148.016 146.431  1.00  0.00           H  
ATOM   2993  HB2 PHE R 217     146.331 147.434 147.781  1.00  0.00           H  
ATOM   2994  HD1 PHE R 217     149.724 146.019 146.966  1.00  0.00           H  
ATOM   2995  HD2 PHE R 217     145.435 145.560 146.638  1.00  0.00           H  
ATOM   2996  HE1 PHE R 217     150.019 143.671 146.265  1.00  0.00           H  
ATOM   2997  HE2 PHE R 217     145.745 143.209 145.959  1.00  0.00           H  
ATOM   2998  HZ  PHE R 217     148.038 142.250 145.768  1.00  0.00           H  
ATOM   2999  N   ASN R 218     146.878 149.329 149.754  1.00  5.56           N  
ATOM   3000  CA  ASN R 218     146.159 150.463 150.333  1.00  5.56           C  
ATOM   3001  C   ASN R 218     147.056 151.258 151.296  1.00  0.97           C  
ATOM   3002  O   ASN R 218     147.036 152.488 151.307  1.00  0.97           O  
ATOM   3003  CB  ASN R 218     144.943 149.917 151.120  1.00  0.97           C  
ATOM   3004  CG  ASN R 218     143.726 149.635 150.240  1.00  0.97           C  
ATOM   3005  OD1 ASN R 218     142.830 150.465 150.122  1.00  0.97           O  
ATOM   3006  ND2 ASN R 218     143.633 148.447 149.657  1.00  0.97           N  
ATOM   3007  H   ASN R 218     146.732 148.416 150.164  1.00  0.00           H  
ATOM   3008  HA  ASN R 218     145.827 151.141 149.543  1.00  0.00           H  
ATOM   3009  HB3 ASN R 218     144.641 150.622 151.889  1.00  0.00           H  
ATOM   3010  HB2 ASN R 218     145.201 149.014 151.668  1.00  0.00           H  
ATOM   3011 HD22 ASN R 218     142.834 148.255 149.076  1.00  0.00           H  
ATOM   3012 HD21 ASN R 218     144.331 147.715 149.814  1.00  0.00           H  
ATOM   3013  N   LEU R 219     147.872 150.559 152.094  1.00  5.57           N  
ATOM   3014  CA  LEU R 219     148.818 151.128 153.044  1.00  5.57           C  
ATOM   3015  C   LEU R 219     149.975 151.829 152.323  1.00  1.20           C  
ATOM   3016  O   LEU R 219     150.411 152.871 152.801  1.00  1.20           O  
ATOM   3017  CB  LEU R 219     149.382 150.024 153.966  1.00  1.20           C  
ATOM   3018  CG  LEU R 219     148.392 149.521 155.041  1.00  1.20           C  
ATOM   3019  CD1 LEU R 219     148.856 148.174 155.619  1.00  1.20           C  
ATOM   3020  CD2 LEU R 219     148.191 150.545 156.171  1.00  1.20           C  
ATOM   3021  H   LEU R 219     147.789 149.541 152.082  1.00  0.00           H  
ATOM   3022  HA  LEU R 219     148.304 151.882 153.640  1.00  0.00           H  
ATOM   3023  HB3 LEU R 219     150.283 150.379 154.470  1.00  0.00           H  
ATOM   3024  HB2 LEU R 219     149.714 149.188 153.348  1.00  0.00           H  
ATOM   3025  HG  LEU R 219     147.422 149.351 154.574  1.00  0.00           H  
ATOM   3026 HD11 LEU R 219     148.141 147.785 156.345  1.00  0.00           H  
ATOM   3027 HD12 LEU R 219     148.956 147.417 154.840  1.00  0.00           H  
ATOM   3028 HD13 LEU R 219     149.821 148.261 156.118  1.00  0.00           H  
ATOM   3029 HD21 LEU R 219     147.504 150.159 156.926  1.00  0.00           H  
ATOM   3030 HD22 LEU R 219     149.132 150.773 156.672  1.00  0.00           H  
ATOM   3031 HD23 LEU R 219     147.770 151.481 155.806  1.00  0.00           H  
ATOM   3032  N   SER R 220     150.423 151.327 151.162  1.00  5.58           N  
ATOM   3033  CA  SER R 220     151.490 151.914 150.338  1.00  5.58           C  
ATOM   3034  C   SER R 220     151.249 153.398 149.980  1.00  1.57           C  
ATOM   3035  O   SER R 220     152.181 154.205 149.984  1.00  1.57           O  
ATOM   3036  CB  SER R 220     151.687 151.063 149.069  1.00  1.57           C  
ATOM   3037  OG  SER R 220     152.245 149.805 149.399  1.00  1.57           O  
ATOM   3038  H   SER R 220     150.038 150.443 150.851  1.00  0.00           H  
ATOM   3039  HA  SER R 220     152.414 151.882 150.918  1.00  0.00           H  
ATOM   3040  HB3 SER R 220     152.380 151.562 148.389  1.00  0.00           H  
ATOM   3041  HB2 SER R 220     150.753 150.928 148.522  1.00  0.00           H  
ATOM   3042  HG  SER R 220     151.576 149.255 149.808  1.00  0.00           H  
ATOM   3043  N   ILE R 221     149.978 153.769 149.765  1.00  5.59           N  
ATOM   3044  CA  ILE R 221     149.508 155.130 149.505  1.00  5.59           C  
ATOM   3045  C   ILE R 221     149.782 156.010 150.747  1.00  3.77           C  
ATOM   3046  O   ILE R 221     150.421 157.059 150.655  1.00  3.77           O  
ATOM   3047  CB  ILE R 221     147.986 155.087 149.150  1.00  3.77           C  
ATOM   3048  CG1 ILE R 221     147.653 154.071 148.026  1.00  3.77           C  
ATOM   3049  CG2 ILE R 221     147.434 156.481 148.784  1.00  3.77           C  
ATOM   3050  CD1 ILE R 221     146.150 153.798 147.856  1.00  3.77           C  
ATOM   3051  H   ILE R 221     149.273 153.045 149.814  1.00  0.00           H  
ATOM   3052  HA  ILE R 221     150.069 155.533 148.660  1.00  0.00           H  
ATOM   3053  HB  ILE R 221     147.447 154.759 150.041  1.00  0.00           H  
ATOM   3054 HG13 ILE R 221     148.112 153.105 148.229  1.00  0.00           H  
ATOM   3055 HG12 ILE R 221     148.078 154.404 147.078  1.00  0.00           H  
ATOM   3056 HG21 ILE R 221     146.363 156.455 148.591  1.00  0.00           H  
ATOM   3057 HG22 ILE R 221     147.575 157.195 149.591  1.00  0.00           H  
ATOM   3058 HG23 ILE R 221     147.922 156.881 147.895  1.00  0.00           H  
ATOM   3059 HD11 ILE R 221     145.988 152.971 147.164  1.00  0.00           H  
ATOM   3060 HD12 ILE R 221     145.684 153.528 148.804  1.00  0.00           H  
ATOM   3061 HD13 ILE R 221     145.618 154.660 147.454  1.00  0.00           H  
ATOM   3062  N   TYR R 222     149.344 155.540 151.922  1.00  5.60           N  
ATOM   3063  CA  TYR R 222     149.501 156.211 153.210  1.00  5.60           C  
ATOM   3064  C   TYR R 222     150.974 156.277 153.655  1.00 17.13           C  
ATOM   3065  O   TYR R 222     151.431 157.336 154.090  1.00 17.13           O  
ATOM   3066  CB  TYR R 222     148.643 155.478 154.268  1.00 17.13           C  
ATOM   3067  CG  TYR R 222     148.789 156.021 155.680  1.00 17.13           C  
ATOM   3068  CD1 TYR R 222     149.288 155.200 156.714  1.00 17.13           C  
ATOM   3069  CD2 TYR R 222     148.500 157.375 155.941  1.00 17.13           C  
ATOM   3070  CE1 TYR R 222     149.515 155.741 157.994  1.00 17.13           C  
ATOM   3071  CE2 TYR R 222     148.720 157.914 157.218  1.00 17.13           C  
ATOM   3072  CZ  TYR R 222     149.237 157.098 158.240  1.00 17.13           C  
ATOM   3073  OH  TYR R 222     149.468 157.632 159.468  1.00 17.13           O  
ATOM   3074  H   TYR R 222     148.928 154.618 151.914  1.00  0.00           H  
ATOM   3075  HA  TYR R 222     149.144 157.236 153.105  1.00  0.00           H  
ATOM   3076  HB3 TYR R 222     148.885 154.415 154.276  1.00  0.00           H  
ATOM   3077  HB2 TYR R 222     147.590 155.541 153.992  1.00  0.00           H  
ATOM   3078  HD1 TYR R 222     149.528 154.163 156.526  1.00  0.00           H  
ATOM   3079  HD2 TYR R 222     148.145 158.019 155.155  1.00  0.00           H  
ATOM   3080  HE1 TYR R 222     149.911 155.112 158.778  1.00  0.00           H  
ATOM   3081  HE2 TYR R 222     148.506 158.958 157.392  1.00  0.00           H  
ATOM   3082  HH  TYR R 222     149.270 158.579 159.461  1.00  0.00           H  
ATOM   3083  N   LEU R 223     151.719 155.172 153.515  1.00  5.61           N  
ATOM   3084  CA  LEU R 223     153.123 155.036 153.901  1.00  5.61           C  
ATOM   3085  C   LEU R 223     154.038 156.011 153.140  1.00 56.33           C  
ATOM   3086  O   LEU R 223     155.016 156.496 153.710  1.00 56.33           O  
ATOM   3087  CB  LEU R 223     153.599 153.581 153.690  1.00 56.33           C  
ATOM   3088  CG  LEU R 223     153.020 152.549 154.687  1.00 56.33           C  
ATOM   3089  CD1 LEU R 223     153.271 151.117 154.187  1.00 56.33           C  
ATOM   3090  CD2 LEU R 223     153.579 152.718 156.108  1.00 56.33           C  
ATOM   3091  H   LEU R 223     151.257 154.335 153.155  1.00  0.00           H  
ATOM   3092  HA  LEU R 223     153.201 155.286 154.958  1.00  0.00           H  
ATOM   3093  HB3 LEU R 223     154.688 153.536 153.744  1.00  0.00           H  
ATOM   3094  HB2 LEU R 223     153.353 153.283 152.670  1.00  0.00           H  
ATOM   3095  HG  LEU R 223     151.941 152.682 154.754  1.00  0.00           H  
ATOM   3096 HD11 LEU R 223     152.839 150.378 154.863  1.00  0.00           H  
ATOM   3097 HD12 LEU R 223     152.826 150.952 153.205  1.00  0.00           H  
ATOM   3098 HD13 LEU R 223     154.337 150.903 154.104  1.00  0.00           H  
ATOM   3099 HD21 LEU R 223     153.212 151.931 156.768  1.00  0.00           H  
ATOM   3100 HD22 LEU R 223     154.669 152.670 156.118  1.00  0.00           H  
ATOM   3101 HD23 LEU R 223     153.273 153.665 156.549  1.00  0.00           H  
ATOM   3102  N   ASN R 224     153.690 156.351 151.891  1.00  5.62           N  
ATOM   3103  CA  ASN R 224     154.387 157.377 151.122  1.00  5.62           C  
ATOM   3104  C   ASN R 224     153.910 158.780 151.549  1.00 79.48           C  
ATOM   3105  O   ASN R 224     154.742 159.653 151.791  1.00 79.48           O  
ATOM   3106  CB  ASN R 224     154.123 157.166 149.613  1.00 79.48           C  
ATOM   3107  CG  ASN R 224     155.024 158.040 148.730  1.00 79.48           C  
ATOM   3108  OD1 ASN R 224     156.222 158.173 148.979  1.00 79.48           O  
ATOM   3109  ND2 ASN R 224     154.462 158.684 147.714  1.00 79.48           N  
ATOM   3110  H   ASN R 224     152.899 155.875 151.470  1.00  0.00           H  
ATOM   3111  HA  ASN R 224     155.456 157.285 151.314  1.00  0.00           H  
ATOM   3112  HB3 ASN R 224     153.071 157.335 149.377  1.00  0.00           H  
ATOM   3113  HB2 ASN R 224     154.328 156.127 149.350  1.00  0.00           H  
ATOM   3114 HD22 ASN R 224     155.036 159.255 147.113  1.00  0.00           H  
ATOM   3115 HD21 ASN R 224     153.485 158.551 147.495  1.00  0.00           H  
ATOM   3116  N   ILE R 225     152.594 159.017 151.666  1.00  5.63           N  
ATOM   3117  CA  ILE R 225     152.018 160.325 152.010  1.00  5.63           C  
ATOM   3118  C   ILE R 225     152.436 160.829 153.412  1.00 27.82           C  
ATOM   3119  O   ILE R 225     152.648 162.034 153.579  1.00 27.82           O  
ATOM   3120  CB  ILE R 225     150.477 160.300 151.761  1.00 27.82           C  
ATOM   3121  CG1 ILE R 225     150.217 160.310 150.232  1.00 27.82           C  
ATOM   3122  CG2 ILE R 225     149.696 161.448 152.444  1.00 27.82           C  
ATOM   3123  CD1 ILE R 225     148.758 160.088 149.814  1.00 27.82           C  
ATOM   3124  H   ILE R 225     151.948 158.259 151.468  1.00  0.00           H  
ATOM   3125  HA  ILE R 225     152.449 161.050 151.316  1.00  0.00           H  
ATOM   3126  HB  ILE R 225     150.086 159.368 152.171  1.00  0.00           H  
ATOM   3127 HG13 ILE R 225     150.813 159.532 149.754  1.00  0.00           H  
ATOM   3128 HG12 ILE R 225     150.567 161.250 149.803  1.00  0.00           H  
ATOM   3129 HG21 ILE R 225     148.629 161.394 152.233  1.00  0.00           H  
ATOM   3130 HG22 ILE R 225     149.784 161.413 153.530  1.00  0.00           H  
ATOM   3131 HG23 ILE R 225     150.051 162.423 152.108  1.00  0.00           H  
ATOM   3132 HD11 ILE R 225     148.679 159.986 148.731  1.00  0.00           H  
ATOM   3133 HD12 ILE R 225     148.368 159.176 150.254  1.00  0.00           H  
ATOM   3134 HD13 ILE R 225     148.110 160.914 150.105  1.00  0.00           H  
ATOM   3135  N   GLN R 226     152.636 159.942 154.403  1.00  5.64           N  
ATOM   3136  CA  GLN R 226     153.096 160.316 155.749  1.00  5.64           C  
ATOM   3137  C   GLN R 226     154.526 160.908 155.783  1.00 86.67           C  
ATOM   3138  O   GLN R 226     154.921 161.454 156.808  1.00 86.67           O  
ATOM   3139  CB  GLN R 226     152.947 159.143 156.748  1.00 86.67           C  
ATOM   3140  CG  GLN R 226     153.915 157.960 156.546  1.00 86.67           C  
ATOM   3141  CD  GLN R 226     153.950 156.967 157.711  1.00 86.67           C  
ATOM   3142  OE1 GLN R 226     153.387 157.187 158.784  1.00 86.67           O  
ATOM   3143  NE2 GLN R 226     154.642 155.853 157.515  1.00 86.67           N  
ATOM   3144  H   GLN R 226     152.405 158.966 154.224  1.00  0.00           H  
ATOM   3145  HA  GLN R 226     152.433 161.111 156.096  1.00  0.00           H  
ATOM   3146  HB3 GLN R 226     151.920 158.774 156.734  1.00  0.00           H  
ATOM   3147  HB2 GLN R 226     153.094 159.549 157.751  1.00  0.00           H  
ATOM   3148  HG3 GLN R 226     154.937 158.305 156.395  1.00  0.00           H  
ATOM   3149  HG2 GLN R 226     153.627 157.435 155.640  1.00  0.00           H  
ATOM   3150 HE22 GLN R 226     154.708 155.165 158.250  1.00  0.00           H  
ATOM   3151 HE21 GLN R 226     155.119 155.701 156.636  1.00  0.00           H  
ATOM   3152  N   ARG R 227     155.287 160.886 154.675  1.00  5.65           N  
ATOM   3153  CA  ARG R 227     156.570 161.591 154.527  1.00  5.65           C  
ATOM   3154  C   ARG R 227     156.396 163.127 154.644  1.00121.96           C  
ATOM   3155  O   ARG R 227     157.312 163.831 155.071  1.00121.96           O  
ATOM   3156  CB  ARG R 227     157.214 161.223 153.169  1.00121.96           C  
ATOM   3157  CG  ARG R 227     157.595 159.730 153.032  1.00121.96           C  
ATOM   3158  CD  ARG R 227     157.847 159.284 151.576  1.00121.96           C  
ATOM   3159  NE  ARG R 227     159.272 159.285 151.198  1.00121.96           N  
ATOM   3160  CZ  ARG R 227     159.762 158.810 150.040  1.00121.96           C  
ATOM   3161  NH1 ARG R 227     158.952 158.328 149.092  1.00121.96           N  
ATOM   3162  NH2 ARG R 227     161.081 158.818 149.829  1.00121.96           N1+
ATOM   3163  H   ARG R 227     154.902 160.429 153.856  1.00  0.00           H  
ATOM   3164  HA  ARG R 227     157.234 161.273 155.334  1.00  0.00           H  
ATOM   3165  HB3 ARG R 227     158.109 161.827 153.008  1.00  0.00           H  
ATOM   3166  HB2 ARG R 227     156.525 161.504 152.370  1.00  0.00           H  
ATOM   3167  HG3 ARG R 227     156.787 159.109 153.424  1.00  0.00           H  
ATOM   3168  HG2 ARG R 227     158.453 159.506 153.667  1.00  0.00           H  
ATOM   3169  HD3 ARG R 227     157.267 159.877 150.867  1.00  0.00           H  
ATOM   3170  HD2 ARG R 227     157.502 158.255 151.471  1.00  0.00           H  
ATOM   3171  HE  ARG R 227     159.895 159.655 151.902  1.00  0.00           H  
ATOM   3172 HH12 ARG R 227     159.286 157.941 148.221  1.00  0.00           H  
ATOM   3173 HH11 ARG R 227     157.926 158.316 149.193  1.00  0.00           H  
ATOM   3174 HH22 ARG R 227     161.490 158.466 148.972  1.00  0.00           H  
ATOM   3175 HH21 ARG R 227     161.743 159.148 150.518  1.00  0.00           H  
ATOM   3176  N   ARG R 228     155.189 163.642 154.364  1.00  5.66           N  
ATOM   3177  CA  ARG R 228     154.783 165.040 154.520  1.00  5.66           C  
ATOM   3178  C   ARG R 228     154.373 165.331 155.995  1.00186.16           C  
ATOM   3179  O   ARG R 228     153.537 166.206 156.235  1.00186.16           O  
ATOM   3180  CB  ARG R 228     153.595 165.281 153.541  1.00186.16           C  
ATOM   3181  CG  ARG R 228     153.261 166.752 153.176  1.00186.16           C  
ATOM   3182  CD  ARG R 228     154.119 167.360 152.041  1.00186.16           C  
ATOM   3183  NE  ARG R 228     154.920 168.498 152.516  1.00186.16           N  
ATOM   3184  CZ  ARG R 228     155.092 169.713 151.966  1.00186.16           C  
ATOM   3185  NH1 ARG R 228     154.390 170.148 150.928  1.00186.16           N  
ATOM   3186  NH2 ARG R 228     155.991 170.541 152.486  1.00186.16           N1+
ATOM   3187  H   ARG R 228     154.466 162.984 154.087  1.00  0.00           H  
ATOM   3188  HA  ARG R 228     155.616 165.693 154.253  1.00  0.00           H  
ATOM   3189  HB3 ARG R 228     152.701 164.821 153.967  1.00  0.00           H  
ATOM   3190  HB2 ARG R 228     153.764 164.734 152.612  1.00  0.00           H  
ATOM   3191  HG3 ARG R 228     153.273 167.391 154.058  1.00  0.00           H  
ATOM   3192  HG2 ARG R 228     152.225 166.773 152.836  1.00  0.00           H  
ATOM   3193  HD3 ARG R 228     153.470 167.688 151.229  1.00  0.00           H  
ATOM   3194  HD2 ARG R 228     154.792 166.619 151.608  1.00  0.00           H  
ATOM   3195  HE  ARG R 228     155.251 168.391 153.481  1.00  0.00           H  
ATOM   3196 HH12 ARG R 228     154.449 171.194 150.780  1.00  0.00           H  
ATOM   3197 HH11 ARG R 228     153.730 169.631 150.378  1.00  0.00           H  
ATOM   3198 HH22 ARG R 228     156.061 171.525 152.123  1.00  0.00           H  
ATOM   3199 HH21 ARG R 228     156.629 170.325 153.226  1.00  0.00           H  
ATOM   3200  N   THR R 229     154.918 164.601 156.986  1.00  5.67           N  
ATOM   3201  CA  THR R 229     154.726 164.867 158.417  1.00  5.67           C  
ATOM   3202  C   THR R 229     155.863 165.746 158.974  1.00156.66           C  
ATOM   3203  O   THR R 229     155.627 166.508 159.912  1.00156.66           O  
ATOM   3204  CB  THR R 229     154.615 163.539 159.224  1.00156.66           C  
ATOM   3205  OG1 THR R 229     154.060 163.808 160.498  1.00156.66           O  
ATOM   3206  CG2 THR R 229     155.925 162.756 159.442  1.00156.66           C  
ATOM   3207  H   THR R 229     155.485 163.803 156.733  1.00  0.00           H  
ATOM   3208  HA  THR R 229     153.798 165.422 158.557  1.00  0.00           H  
ATOM   3209  HB  THR R 229     153.900 162.889 158.717  1.00  0.00           H  
ATOM   3210  HG1 THR R 229     153.137 164.061 160.312  1.00  0.00           H  
ATOM   3211 HG21 THR R 229     155.717 161.777 159.872  1.00  0.00           H  
ATOM   3212 HG22 THR R 229     156.459 162.591 158.507  1.00  0.00           H  
ATOM   3213 HG23 THR R 229     156.603 163.269 160.125  1.00  0.00           H  
ATOM   3214  N   ARG R 230     157.086 165.689 158.413  1.00  5.68           N  
ATOM   3215  CA  ARG R 230     158.130 166.670 158.729  1.00  5.68           C  
ATOM   3216  C   ARG R 230     157.823 167.897 157.871  1.00149.49           C  
ATOM   3217  O   ARG R 230     157.437 168.931 158.402  1.00149.49           O  
ATOM   3218  CB  ARG R 230     159.559 166.140 158.434  1.00149.49           C  
ATOM   3219  CG  ARG R 230     160.688 167.159 158.773  1.00149.49           C  
ATOM   3220  CD  ARG R 230     161.490 167.694 157.563  1.00149.49           C  
ATOM   3221  NE  ARG R 230     161.787 169.135 157.667  1.00149.49           N  
ATOM   3222  CZ  ARG R 230     162.923 169.758 158.007  1.00149.49           C  
ATOM   3223  NH1 ARG R 230     164.015 169.089 158.385  1.00149.49           N  
ATOM   3224  NH2 ARG R 230     162.923 171.087 157.958  1.00149.49           N1+
ATOM   3225  H   ARG R 230     157.223 165.057 157.638  1.00  0.00           H  
ATOM   3226  HA  ARG R 230     158.083 166.954 159.783  1.00  0.00           H  
ATOM   3227  HB3 ARG R 230     159.652 165.787 157.406  1.00  0.00           H  
ATOM   3228  HB2 ARG R 230     159.715 165.252 159.048  1.00  0.00           H  
ATOM   3229  HG3 ARG R 230     161.395 166.667 159.443  1.00  0.00           H  
ATOM   3230  HG2 ARG R 230     160.290 167.985 159.366  1.00  0.00           H  
ATOM   3231  HD3 ARG R 230     160.905 167.578 156.653  1.00  0.00           H  
ATOM   3232  HD2 ARG R 230     162.401 167.116 157.406  1.00  0.00           H  
ATOM   3233  HE  ARG R 230     161.045 169.785 157.358  1.00  0.00           H  
ATOM   3234 HH12 ARG R 230     164.875 169.565 158.633  1.00  0.00           H  
ATOM   3235 HH11 ARG R 230     164.032 168.082 158.427  1.00  0.00           H  
ATOM   3236 HH22 ARG R 230     163.691 171.691 158.220  1.00  0.00           H  
ATOM   3237 HH21 ARG R 230     162.046 171.540 157.642  1.00  0.00           H  
ATOM   3238  N   LEU R 231     157.930 167.743 156.547  1.00  5.69           N  
ATOM   3239  CA  LEU R 231     157.737 168.795 155.562  1.00  5.69           C  
ATOM   3240  C   LEU R 231     156.294 169.330 155.614  1.00 50.88           C  
ATOM   3241  O   LEU R 231     155.370 168.640 155.188  1.00 50.88           O  
ATOM   3242  CB  LEU R 231     158.068 168.227 154.161  1.00 50.88           C  
ATOM   3243  CG  LEU R 231     159.526 167.763 153.955  1.00 50.88           C  
ATOM   3244  CD1 LEU R 231     159.666 167.015 152.621  1.00 50.88           C  
ATOM   3245  CD2 LEU R 231     160.523 168.935 154.013  1.00 50.88           C  
ATOM   3246  H   LEU R 231     158.166 166.829 156.195  1.00  0.00           H  
ATOM   3247  HA  LEU R 231     158.425 169.610 155.786  1.00  0.00           H  
ATOM   3248  HB3 LEU R 231     157.858 168.978 153.402  1.00  0.00           H  
ATOM   3249  HB2 LEU R 231     157.398 167.393 153.945  1.00  0.00           H  
ATOM   3250  HG  LEU R 231     159.787 167.050 154.736  1.00  0.00           H  
ATOM   3251 HD11 LEU R 231     160.686 166.657 152.474  1.00  0.00           H  
ATOM   3252 HD12 LEU R 231     159.009 166.146 152.579  1.00  0.00           H  
ATOM   3253 HD13 LEU R 231     159.421 167.658 151.774  1.00  0.00           H  
ATOM   3254 HD21 LEU R 231     161.544 168.591 153.843  1.00  0.00           H  
ATOM   3255 HD22 LEU R 231     160.304 169.685 153.251  1.00  0.00           H  
ATOM   3256 HD23 LEU R 231     160.518 169.441 154.978  1.00  0.00           H  
ATOM   3257  N   ARG R 232     156.155 170.567 156.090  1.00  5.70           N  
ATOM   3258  CA  ARG R 232     154.995 171.436 156.288  1.00  5.70           C  
ATOM   3259  C   ARG R 232     154.596 171.581 157.761  1.00 70.85           C  
ATOM   3260  O   ARG R 232     153.738 172.397 158.079  1.00 70.85           O  
ATOM   3261  CB  ARG R 232     153.852 171.311 155.240  1.00 70.85           C  
ATOM   3262  CG  ARG R 232     152.867 172.507 155.171  1.00 70.85           C  
ATOM   3263  CD  ARG R 232     151.526 172.300 155.901  1.00 70.85           C  
ATOM   3264  NE  ARG R 232     150.790 173.567 156.086  1.00 70.85           N  
ATOM   3265  CZ  ARG R 232     150.877 174.393 157.142  1.00 70.85           C  
ATOM   3266  NH1 ARG R 232     151.785 174.196 158.091  1.00 70.85           N  
ATOM   3267  NH2 ARG R 232     150.054 175.437 157.252  1.00 70.85           N1+
ATOM   3268  H   ARG R 232     157.006 170.952 156.528  1.00  0.00           H  
ATOM   3269  HA  ARG R 232     155.440 172.405 156.086  1.00  0.00           H  
ATOM   3270  HB3 ARG R 232     153.309 170.376 155.376  1.00  0.00           H  
ATOM   3271  HB2 ARG R 232     154.310 171.246 154.257  1.00  0.00           H  
ATOM   3272  HG3 ARG R 232     152.648 172.699 154.119  1.00  0.00           H  
ATOM   3273  HG2 ARG R 232     153.354 173.419 155.518  1.00  0.00           H  
ATOM   3274  HD3 ARG R 232     151.653 171.817 156.869  1.00  0.00           H  
ATOM   3275  HD2 ARG R 232     150.903 171.620 155.320  1.00  0.00           H  
ATOM   3276  HE  ARG R 232     150.157 173.794 155.329  1.00  0.00           H  
ATOM   3277 HH12 ARG R 232     151.959 174.887 158.843  1.00  0.00           H  
ATOM   3278 HH11 ARG R 232     152.466 173.426 158.068  1.00  0.00           H  
ATOM   3279 HH22 ARG R 232     149.999 175.961 158.134  1.00  0.00           H  
ATOM   3280 HH21 ARG R 232     149.366 175.687 156.557  1.00  0.00           H  
ATOM   3281  N   LEU R 233     155.237 170.847 158.671  1.00  5.71           N  
ATOM   3282  CA  LEU R 233     155.096 170.968 160.119  1.00  5.71           C  
ATOM   3283  C   LEU R 233     156.519 171.116 160.691  1.00120.35           C  
ATOM   3284  O   LEU R 233     156.921 170.370 161.592  1.00120.35           O  
ATOM   3285  CB  LEU R 233     154.309 169.768 160.708  1.00120.35           C  
ATOM   3286  CG  LEU R 233     152.809 169.592 160.369  1.00120.35           C  
ATOM   3287  CD1 LEU R 233     151.961 170.844 160.649  1.00120.35           C  
ATOM   3288  CD2 LEU R 233     152.551 168.994 158.976  1.00120.35           C  
ATOM   3289  H   LEU R 233     155.992 170.242 158.353  1.00  0.00           H  
ATOM   3290  HA  LEU R 233     154.577 171.891 160.384  1.00  0.00           H  
ATOM   3291  HB3 LEU R 233     154.381 169.823 161.795  1.00  0.00           H  
ATOM   3292  HB2 LEU R 233     154.823 168.855 160.420  1.00  0.00           H  
ATOM   3293  HG  LEU R 233     152.451 168.831 161.065  1.00  0.00           H  
ATOM   3294 HD11 LEU R 233     150.898 170.640 160.516  1.00  0.00           H  
ATOM   3295 HD12 LEU R 233     152.098 171.195 161.671  1.00  0.00           H  
ATOM   3296 HD13 LEU R 233     152.207 171.668 159.982  1.00  0.00           H  
ATOM   3297 HD21 LEU R 233     151.532 168.617 158.907  1.00  0.00           H  
ATOM   3298 HD22 LEU R 233     152.670 169.724 158.180  1.00  0.00           H  
ATOM   3299 HD23 LEU R 233     153.218 168.157 158.770  1.00  0.00           H  
ATOM   3300  N   ASP R 234     157.293 172.029 160.091  1.00  5.72           N  
ATOM   3301  CA  ASP R 234     158.742 172.193 160.231  1.00  5.72           C  
ATOM   3302  C   ASP R 234     159.207 173.661 160.252  1.00 88.63           C  
ATOM   3303  O   ASP R 234     160.395 173.917 160.073  1.00 88.63           O  
ATOM   3304  CB  ASP R 234     159.530 171.283 159.254  1.00 88.63           C  
ATOM   3305  CG  ASP R 234     159.402 171.571 157.755  1.00 88.63           C  
ATOM   3306  OD1 ASP R 234     160.437 171.460 157.060  1.00 88.63           O  
ATOM   3307  OD2 ASP R 234     158.287 171.750 157.216  1.00 88.63           O1-
ATOM   3308  H   ASP R 234     156.882 172.527 159.313  1.00  0.00           H  
ATOM   3309  HA  ASP R 234     159.000 171.844 161.232  1.00  0.00           H  
ATOM   3310  HB3 ASP R 234     159.267 170.245 159.436  1.00  0.00           H  
ATOM   3311  HB2 ASP R 234     160.586 171.349 159.515  1.00  0.00           H  
ATOM   3312  N   GLY R 235     158.309 174.615 160.534  1.00  5.73           N  
ATOM   3313  CA  GLY R 235     158.655 175.990 160.890  1.00  5.73           C  
ATOM   3314  C   GLY R 235     159.077 176.867 159.708  1.00182.62           C  
ATOM   3315  O   GLY R 235     158.228 177.337 158.954  1.00182.62           O  
ATOM   3316  H   GLY R 235     157.331 174.374 160.598  1.00  0.00           H  
ATOM   3317  HA3 GLY R 235     159.432 175.993 161.657  1.00  0.00           H  
ATOM   3318  HA2 GLY R 235     157.778 176.451 161.347  1.00  0.00           H  
ATOM   3319  N   ALA R 236     160.384 177.124 159.582  1.00  5.74           N  
ATOM   3320  CA  ALA R 236     160.996 178.114 158.693  1.00  5.74           C  
ATOM   3321  C   ALA R 236     161.084 177.615 157.235  1.00 66.49           C  
ATOM   3322  O   ALA R 236     162.165 177.467 156.670  1.00 66.49           O  
ATOM   3323  CB  ALA R 236     162.404 178.423 159.236  1.00 66.49           C  
ATOM   3324  H   ALA R 236     161.014 176.610 160.181  1.00  0.00           H  
ATOM   3325  HA  ALA R 236     160.403 179.031 158.704  1.00  0.00           H  
ATOM   3326  HB1 ALA R 236     162.902 179.178 158.624  1.00  0.00           H  
ATOM   3327  HB2 ALA R 236     162.360 178.818 160.251  1.00  0.00           H  
ATOM   3328  HB3 ALA R 236     163.044 177.540 159.245  1.00  0.00           H  
ATOM   3329  N   ARG R 237     159.929 177.347 156.625  1.00  5.75           N  
ATOM   3330  CA  ARG R 237     159.711 177.105 155.204  1.00  5.75           C  
ATOM   3331  C   ARG R 237     158.235 177.444 154.909  1.00252.35           C  
ATOM   3332  O   ARG R 237     157.550 178.079 155.713  1.00252.35           O  
ATOM   3333  CB  ARG R 237     160.016 175.637 154.801  1.00252.35           C  
ATOM   3334  CG  ARG R 237     161.389 175.003 155.099  1.00252.35           C  
ATOM   3335  CD  ARG R 237     161.526 173.612 154.437  1.00252.35           C  
ATOM   3336  NE  ARG R 237     160.340 172.789 154.737  1.00252.35           N  
ATOM   3337  CZ  ARG R 237     159.184 172.805 154.060  1.00252.35           C  
ATOM   3338  NH1 ARG R 237     159.072 173.233 152.804  1.00252.35           N  
ATOM   3339  NH2 ARG R 237     158.078 172.422 154.679  1.00252.35           N1+
ATOM   3340  H   ARG R 237     159.087 177.535 157.169  1.00  0.00           H  
ATOM   3341  HA  ARG R 237     160.340 177.790 154.631  1.00  0.00           H  
ATOM   3342  HB3 ARG R 237     159.887 175.565 153.722  1.00  0.00           H  
ATOM   3343  HB2 ARG R 237     159.242 175.016 155.254  1.00  0.00           H  
ATOM   3344  HG3 ARG R 237     161.536 174.913 156.176  1.00  0.00           H  
ATOM   3345  HG2 ARG R 237     162.183 175.656 154.733  1.00  0.00           H  
ATOM   3346  HD3 ARG R 237     162.418 173.110 154.812  1.00  0.00           H  
ATOM   3347  HD2 ARG R 237     161.657 173.710 153.359  1.00  0.00           H  
ATOM   3348  HE  ARG R 237     160.372 172.318 155.668  1.00  0.00           H  
ATOM   3349 HH12 ARG R 237     158.113 173.238 152.363  1.00  0.00           H  
ATOM   3350 HH11 ARG R 237     159.857 173.488 152.227  1.00  0.00           H  
ATOM   3351 HH22 ARG R 237     157.184 172.750 154.303  1.00  0.00           H  
ATOM   3352 HH21 ARG R 237     158.144 172.210 155.700  1.00  0.00           H  
ATOM   3353  N   GLU R 238     157.697 176.874 153.821  1.00275.58           N  
ATOM   3354  CA  GLU R 238     156.302 176.478 153.600  1.00275.58           C  
ATOM   3355  C   GLU R 238     155.821 175.522 154.730  1.00275.58           C  
ATOM   3356  O   GLU R 238     155.667 174.316 154.543  1.00275.58           O  
ATOM   3357  CB  GLU R 238     156.211 175.970 152.123  1.00275.58           C  
ATOM   3358  CG  GLU R 238     155.099 174.978 151.691  1.00275.58           C  
ATOM   3359  CD  GLU R 238     155.509 173.506 151.609  1.00275.58           C  
ATOM   3360  OE1 GLU R 238     156.611 173.111 152.062  1.00275.58           O  
ATOM   3361  OE2 GLU R 238     154.697 172.684 151.139  1.00275.58           O1-
ATOM   3362  H   GLU R 238     158.355 176.438 153.197  1.00  0.00           H  
ATOM   3363  HA  GLU R 238     155.682 177.373 153.677  1.00  0.00           H  
ATOM   3364  HB3 GLU R 238     157.169 175.547 151.822  1.00  0.00           H  
ATOM   3365  HB2 GLU R 238     156.114 176.854 151.492  1.00  0.00           H  
ATOM   3366  HG3 GLU R 238     154.771 175.248 150.686  1.00  0.00           H  
ATOM   3367  HG2 GLU R 238     154.216 175.076 152.321  1.00  0.00           H  
ATOM   3368  N   ALA R 239     155.723 176.033 155.965  1.00273.08           N  
ATOM   3369  CA  ALA R 239     155.637 175.232 157.183  1.00273.08           C  
ATOM   3370  C   ALA R 239     155.084 175.978 158.403  1.00273.08           C  
ATOM   3371  O   ALA R 239     155.306 175.544 159.535  1.00273.08           O  
ATOM   3372  CB  ALA R 239     156.986 174.556 157.449  1.00273.08           C  
ATOM   3373  H   ALA R 239     156.072 176.987 156.072  1.00  0.00           H  
ATOM   3374  HA  ALA R 239     154.898 174.456 157.001  1.00  0.00           H  
ATOM   3375  HB1 ALA R 239     156.920 173.885 158.297  1.00  0.00           H  
ATOM   3376  HB2 ALA R 239     157.310 173.971 156.598  1.00  0.00           H  
ATOM   3377  HB3 ALA R 239     157.773 175.280 157.644  1.00  0.00           H  
ATOM   3378  N   ALA R 240     154.343 177.064 158.155  1.00235.70           N  
ATOM   3379  CA  ALA R 240     153.722 177.962 159.131  1.00235.70           C  
ATOM   3380  C   ALA R 240     152.521 177.307 159.863  1.00235.70           C  
ATOM   3381  O   ALA R 240     152.354 176.086 159.825  1.00235.70           O  
ATOM   3382  CB  ALA R 240     153.260 179.196 158.330  1.00235.70           C  
ATOM   3383  H   ALA R 240     154.246 177.319 157.186  1.00  0.00           H  
ATOM   3384  HA  ALA R 240     154.469 178.256 159.872  1.00  0.00           H  
ATOM   3385  HB1 ALA R 240     152.906 179.997 158.977  1.00  0.00           H  
ATOM   3386  HB2 ALA R 240     154.084 179.621 157.755  1.00  0.00           H  
ATOM   3387  HB3 ALA R 240     152.456 178.957 157.634  1.00  0.00           H  
ATOM   3388  N   GLN R 342     151.682 178.118 160.524  1.00  7.31           N  
ATOM   3389  CA  GLN R 342     150.521 177.811 161.371  1.00  7.30           C  
ATOM   3390  C   GLN R 342     149.735 176.521 161.041  1.00262.46           C  
ATOM   3391  O   GLN R 342     149.461 176.217 159.874  1.00262.46           O  
ATOM   3392  CB  GLN R 342     149.600 179.052 161.515  1.00262.46           C  
ATOM   3393  CG  GLN R 342     150.066 180.154 162.501  1.00262.46           C  
ATOM   3394  CD  GLN R 342     151.119 181.118 161.948  1.00262.46           C  
ATOM   3395  OE1 GLN R 342     151.992 180.726 161.185  1.00262.46           O  
ATOM   3396  NE2 GLN R 342     151.057 182.391 162.314  1.00262.46           N  
ATOM   3397  H   GLN R 342     151.938 179.108 160.531  1.00  0.00           H  
ATOM   3398  HA  GLN R 342     150.961 177.633 162.354  1.00  0.00           H  
ATOM   3399  HB3 GLN R 342     148.622 178.719 161.865  1.00  0.00           H  
ATOM   3400  HB2 GLN R 342     149.409 179.487 160.532  1.00  0.00           H  
ATOM   3401  HG3 GLN R 342     150.445 179.711 163.423  1.00  0.00           H  
ATOM   3402  HG2 GLN R 342     149.193 180.742 162.789  1.00  0.00           H  
ATOM   3403 HE22 GLN R 342     151.749 183.030 161.947  1.00  0.00           H  
ATOM   3404 HE21 GLN R 342     150.341 182.734 162.937  1.00  0.00           H  
ATOM   3405  N   SER R 343     149.389 175.759 162.083  1.00  7.32           N  
ATOM   3406  CA  SER R 343     148.662 174.493 162.098  1.00  7.31           C  
ATOM   3407  C   SER R 343     148.271 174.189 163.556  1.00213.51           C  
ATOM   3408  O   SER R 343     148.792 174.832 164.469  1.00213.51           O  
ATOM   3409  CB  SER R 343     149.518 173.379 161.456  1.00213.51           C  
ATOM   3410  OG  SER R 343     149.354 173.410 160.053  1.00213.51           O  
ATOM   3411  H   SER R 343     149.622 176.083 163.016  1.00  0.00           H  
ATOM   3412  HA  SER R 343     147.729 174.617 161.544  1.00  0.00           H  
ATOM   3413  HB3 SER R 343     149.218 172.391 161.808  1.00  0.00           H  
ATOM   3414  HB2 SER R 343     150.573 173.493 161.713  1.00  0.00           H  
ATOM   3415  HG  SER R 343     149.476 174.317 159.784  1.00  0.00           H  
ATOM   3416  N   PHE R 344     147.354 173.235 163.781  1.00  7.33           N  
ATOM   3417  CA  PHE R 344     146.794 172.880 165.093  1.00  7.32           C  
ATOM   3418  C   PHE R 344     147.883 172.443 166.093  1.00261.79           C  
ATOM   3419  O   PHE R 344     148.645 171.513 165.817  1.00261.79           O  
ATOM   3420  CB  PHE R 344     145.758 171.744 164.932  1.00261.79           C  
ATOM   3421  CG  PHE R 344     144.675 171.957 163.884  1.00261.79           C  
ATOM   3422  CD1 PHE R 344     144.009 173.198 163.772  1.00261.79           C  
ATOM   3423  CD2 PHE R 344     144.315 170.898 163.022  1.00261.79           C  
ATOM   3424  CE1 PHE R 344     143.013 173.382 162.794  1.00261.79           C  
ATOM   3425  CE2 PHE R 344     143.321 171.084 162.043  1.00261.79           C  
ATOM   3426  CZ  PHE R 344     142.671 172.328 161.927  1.00261.79           C  
ATOM   3427  H   PHE R 344     146.922 172.797 162.982  1.00  0.00           H  
ATOM   3428  HA  PHE R 344     146.295 173.768 165.485  1.00  0.00           H  
ATOM   3429  HB3 PHE R 344     145.257 171.581 165.887  1.00  0.00           H  
ATOM   3430  HB2 PHE R 344     146.271 170.808 164.710  1.00  0.00           H  
ATOM   3431  HD1 PHE R 344     144.244 174.020 164.433  1.00  0.00           H  
ATOM   3432  HD2 PHE R 344     144.795 169.933 163.104  1.00  0.00           H  
ATOM   3433  HE1 PHE R 344     142.502 174.332 162.713  1.00  0.00           H  
ATOM   3434  HE2 PHE R 344     143.045 170.273 161.384  1.00  0.00           H  
ATOM   3435  HZ  PHE R 344     141.900 172.472 161.183  1.00  0.00           H  
ATOM   3436  N   THR R 345     147.943 173.116 167.246  1.00  7.34           N  
ATOM   3437  CA  THR R 345     148.912 172.959 168.323  1.00  7.33           C  
ATOM   3438  C   THR R 345     148.975 171.506 168.839  1.00266.18           C  
ATOM   3439  O   THR R 345     147.995 170.974 169.371  1.00266.18           O  
ATOM   3440  CB  THR R 345     148.554 174.006 169.413  1.00266.18           C  
ATOM   3441  OG1 THR R 345     147.168 173.957 169.720  1.00266.18           O  
ATOM   3442  CG2 THR R 345     148.885 175.443 168.981  1.00266.18           C  
ATOM   3443  H   THR R 345     147.234 173.806 167.454  1.00  0.00           H  
ATOM   3444  HA  THR R 345     149.894 173.213 167.920  1.00  0.00           H  
ATOM   3445  HB  THR R 345     149.116 173.785 170.323  1.00  0.00           H  
ATOM   3446  HG1 THR R 345     146.972 174.622 170.369  1.00  0.00           H  
ATOM   3447 HG21 THR R 345     148.658 176.160 169.771  1.00  0.00           H  
ATOM   3448 HG22 THR R 345     149.945 175.549 168.748  1.00  0.00           H  
ATOM   3449 HG23 THR R 345     148.325 175.744 168.094  1.00  0.00           H  
ATOM   3450  N   GLN R 346     150.119 170.839 168.615  1.00  7.35           N  
ATOM   3451  CA  GLN R 346     150.482 169.462 168.981  1.00  7.34           C  
ATOM   3452  C   GLN R 346     149.702 168.409 168.165  1.00217.92           C  
ATOM   3453  O   GLN R 346     150.277 167.547 167.500  1.00217.92           O  
ATOM   3454  CB  GLN R 346     150.373 169.188 170.507  1.00217.92           C  
ATOM   3455  CG  GLN R 346     151.310 170.019 171.420  1.00217.92           C  
ATOM   3456  CD  GLN R 346     150.723 171.332 171.956  1.00217.92           C  
ATOM   3457  OE1 GLN R 346     149.516 171.564 171.926  1.00217.92           O  
ATOM   3458  NE2 GLN R 346     151.572 172.216 172.461  1.00217.92           N  
ATOM   3459  H   GLN R 346     150.815 171.341 168.085  1.00  0.00           H  
ATOM   3460  HA  GLN R 346     151.529 169.342 168.700  1.00  0.00           H  
ATOM   3461  HB3 GLN R 346     150.631 168.139 170.668  1.00  0.00           H  
ATOM   3462  HB2 GLN R 346     149.340 169.261 170.849  1.00  0.00           H  
ATOM   3463  HG3 GLN R 346     152.257 170.211 170.915  1.00  0.00           H  
ATOM   3464  HG2 GLN R 346     151.554 169.419 172.298  1.00  0.00           H  
ATOM   3465 HE22 GLN R 346     151.218 173.069 172.871  1.00  0.00           H  
ATOM   3466 HE21 GLN R 346     152.556 172.005 172.543  1.00  0.00           H  
ATOM   3467  N   ARG R 347     148.374 168.508 168.236  1.00  7.36           N  
ATOM   3468  CA  ARG R 347     147.346 167.543 167.865  1.00  7.35           C  
ATOM   3469  C   ARG R 347     147.293 167.208 166.363  1.00 66.09           C  
ATOM   3470  O   ARG R 347     146.781 166.149 166.006  1.00 66.09           O  
ATOM   3471  CB  ARG R 347     145.995 168.123 168.345  1.00 66.09           C  
ATOM   3472  CG  ARG R 347     145.864 168.156 169.889  1.00 66.09           C  
ATOM   3473  CD  ARG R 347     145.106 169.377 170.456  1.00 66.09           C  
ATOM   3474  NE  ARG R 347     146.034 170.309 171.129  1.00 66.09           N  
ATOM   3475  CZ  ARG R 347     145.920 170.883 172.336  1.00 66.09           C  
ATOM   3476  NH1 ARG R 347     144.818 170.733 173.077  1.00 66.09           N  
ATOM   3477  NH2 ARG R 347     146.935 171.606 172.810  1.00 66.09           N1+
ATOM   3478  H   ARG R 347     148.058 169.339 168.734  1.00  0.00           H  
ATOM   3479  HA  ARG R 347     147.546 166.610 168.394  1.00  0.00           H  
ATOM   3480  HB3 ARG R 347     145.165 167.542 167.936  1.00  0.00           H  
ATOM   3481  HB2 ARG R 347     145.877 169.127 167.933  1.00  0.00           H  
ATOM   3482  HG3 ARG R 347     146.849 168.099 170.355  1.00  0.00           H  
ATOM   3483  HG2 ARG R 347     145.364 167.241 170.210  1.00  0.00           H  
ATOM   3484  HD3 ARG R 347     144.367 169.019 171.173  1.00  0.00           H  
ATOM   3485  HD2 ARG R 347     144.547 169.907 169.683  1.00  0.00           H  
ATOM   3486  HE  ARG R 347     146.810 170.624 170.526  1.00  0.00           H  
ATOM   3487 HH12 ARG R 347     144.714 171.145 173.996  1.00  0.00           H  
ATOM   3488 HH11 ARG R 347     144.023 170.215 172.732  1.00  0.00           H  
ATOM   3489 HH22 ARG R 347     146.904 172.080 173.701  1.00  0.00           H  
ATOM   3490 HH21 ARG R 347     147.851 171.632 172.336  1.00  0.00           H  
ATOM   3491  N   PHE R 348     147.849 168.063 165.487  1.00  7.37           N  
ATOM   3492  CA  PHE R 348     147.842 167.912 164.024  1.00  7.36           C  
ATOM   3493  C   PHE R 348     148.353 166.539 163.550  1.00 85.81           C  
ATOM   3494  O   PHE R 348     147.727 165.908 162.700  1.00 85.81           O  
ATOM   3495  CB  PHE R 348     148.637 169.060 163.367  1.00 85.81           C  
ATOM   3496  CG  PHE R 348     148.356 169.283 161.891  1.00 85.81           C  
ATOM   3497  CD1 PHE R 348     147.426 170.268 161.498  1.00 85.81           C  
ATOM   3498  CD2 PHE R 348     149.024 168.527 160.903  1.00 85.81           C  
ATOM   3499  CE1 PHE R 348     147.174 170.509 160.136  1.00 85.81           C  
ATOM   3500  CE2 PHE R 348     148.768 168.768 159.540  1.00 85.81           C  
ATOM   3501  CZ  PHE R 348     147.849 169.762 159.154  1.00 85.81           C  
ATOM   3502  H   PHE R 348     148.280 168.892 165.875  1.00  0.00           H  
ATOM   3503  HA  PHE R 348     146.800 167.999 163.712  1.00  0.00           H  
ATOM   3504  HB3 PHE R 348     149.710 168.910 163.503  1.00  0.00           H  
ATOM   3505  HB2 PHE R 348     148.411 169.996 163.872  1.00  0.00           H  
ATOM   3506  HD1 PHE R 348     146.910 170.856 162.239  1.00  0.00           H  
ATOM   3507  HD2 PHE R 348     149.732 167.757 161.176  1.00  0.00           H  
ATOM   3508  HE1 PHE R 348     146.470 171.277 159.843  1.00  0.00           H  
ATOM   3509  HE2 PHE R 348     149.282 168.187 158.790  1.00  0.00           H  
ATOM   3510  HZ  PHE R 348     147.661 169.956 158.108  1.00  0.00           H  
ATOM   3511  N   ARG R 349     149.436 166.035 164.161  1.00  7.38           N  
ATOM   3512  CA  ARG R 349     150.046 164.752 163.800  1.00  7.37           C  
ATOM   3513  C   ARG R 349     149.232 163.519 164.252  1.00101.31           C  
ATOM   3514  O   ARG R 349     149.597 162.397 163.906  1.00101.31           O  
ATOM   3515  CB  ARG R 349     151.498 164.683 164.325  1.00101.31           C  
ATOM   3516  CG  ARG R 349     152.447 165.618 163.547  1.00101.31           C  
ATOM   3517  CD  ARG R 349     153.931 165.417 163.902  1.00101.31           C  
ATOM   3518  NE  ARG R 349     154.804 166.142 162.961  1.00101.31           N  
ATOM   3519  CZ  ARG R 349     155.624 167.178 163.205  1.00101.31           C  
ATOM   3520  NH1 ARG R 349     155.763 167.693 164.428  1.00101.31           N  
ATOM   3521  NH2 ARG R 349     156.301 167.709 162.193  1.00101.31           N1+
ATOM   3522  H   ARG R 349     149.822 166.550 164.940  1.00  0.00           H  
ATOM   3523  HA  ARG R 349     150.075 164.701 162.716  1.00  0.00           H  
ATOM   3524  HB3 ARG R 349     151.869 163.662 164.216  1.00  0.00           H  
ATOM   3525  HB2 ARG R 349     151.529 164.901 165.393  1.00  0.00           H  
ATOM   3526  HG3 ARG R 349     152.165 166.656 163.725  1.00  0.00           H  
ATOM   3527  HG2 ARG R 349     152.313 165.450 162.476  1.00  0.00           H  
ATOM   3528  HD3 ARG R 349     154.185 164.358 163.825  1.00  0.00           H  
ATOM   3529  HD2 ARG R 349     154.122 165.705 164.935  1.00  0.00           H  
ATOM   3530  HE  ARG R 349     154.772 165.747 162.018  1.00  0.00           H  
ATOM   3531 HH12 ARG R 349     156.407 168.453 164.610  1.00  0.00           H  
ATOM   3532 HH11 ARG R 349     155.293 167.286 165.222  1.00  0.00           H  
ATOM   3533 HH22 ARG R 349     156.762 168.625 162.213  1.00  0.00           H  
ATOM   3534 HH21 ARG R 349     156.147 167.326 161.250  1.00  0.00           H  
ATOM   3535  N   LEU R 350     148.117 163.711 164.964  1.00  7.39           N  
ATOM   3536  CA  LEU R 350     147.098 162.692 165.178  1.00  7.38           C  
ATOM   3537  C   LEU R 350     145.934 163.003 164.221  1.00 86.41           C  
ATOM   3538  O   LEU R 350     145.611 162.188 163.352  1.00 86.41           O  
ATOM   3539  CB  LEU R 350     146.592 162.722 166.644  1.00 86.41           C  
ATOM   3540  CG  LEU R 350     147.601 162.291 167.738  1.00 86.41           C  
ATOM   3541  CD1 LEU R 350     148.263 160.932 167.452  1.00 86.41           C  
ATOM   3542  CD2 LEU R 350     148.646 163.366 168.079  1.00 86.41           C  
ATOM   3543  H   LEU R 350     147.865 164.662 165.206  1.00  0.00           H  
ATOM   3544  HA  LEU R 350     147.467 161.693 164.943  1.00  0.00           H  
ATOM   3545  HB3 LEU R 350     145.736 162.049 166.713  1.00  0.00           H  
ATOM   3546  HB2 LEU R 350     146.195 163.706 166.899  1.00  0.00           H  
ATOM   3547  HG  LEU R 350     147.009 162.159 168.645  1.00  0.00           H  
ATOM   3548 HD11 LEU R 350     148.835 160.591 168.316  1.00  0.00           H  
ATOM   3549 HD12 LEU R 350     147.518 160.166 167.235  1.00  0.00           H  
ATOM   3550 HD13 LEU R 350     148.952 160.987 166.608  1.00  0.00           H  
ATOM   3551 HD21 LEU R 350     149.196 163.097 168.982  1.00  0.00           H  
ATOM   3552 HD22 LEU R 350     149.381 163.495 167.286  1.00  0.00           H  
ATOM   3553 HD23 LEU R 350     148.175 164.331 168.264  1.00  0.00           H  
ATOM   3554  N   SER R 351     145.344 164.200 164.358  1.00  7.40           N  
ATOM   3555  CA  SER R 351     144.104 164.646 163.725  1.00  7.39           C  
ATOM   3556  C   SER R 351     144.159 164.697 162.187  1.00 29.14           C  
ATOM   3557  O   SER R 351     143.132 164.504 161.542  1.00 29.14           O  
ATOM   3558  CB  SER R 351     143.776 166.047 164.278  1.00 29.14           C  
ATOM   3559  OG  SER R 351     143.667 166.012 165.694  1.00 29.14           O  
ATOM   3560  H   SER R 351     145.686 164.823 165.086  1.00  0.00           H  
ATOM   3561  HA  SER R 351     143.310 163.949 164.002  1.00  0.00           H  
ATOM   3562  HB3 SER R 351     142.840 166.419 163.856  1.00  0.00           H  
ATOM   3563  HB2 SER R 351     144.553 166.761 164.002  1.00  0.00           H  
ATOM   3564  HG  SER R 351     142.876 165.547 165.933  1.00  0.00           H  
ATOM   3565  N   ARG R 352     145.341 164.919 161.600  1.00  7.41           N  
ATOM   3566  CA  ARG R 352     145.585 164.817 160.169  1.00  7.40           C  
ATOM   3567  C   ARG R 352     146.361 163.508 159.956  1.00188.53           C  
ATOM   3568  O   ARG R 352     145.822 162.553 159.399  1.00188.53           O  
ATOM   3569  CB  ARG R 352     146.370 166.073 159.697  1.00188.53           C  
ATOM   3570  CG  ARG R 352     146.454 166.310 158.171  1.00188.53           C  
ATOM   3571  CD  ARG R 352     147.479 165.473 157.380  1.00188.53           C  
ATOM   3572  NE  ARG R 352     148.875 165.738 157.775  1.00188.53           N  
ATOM   3573  CZ  ARG R 352     149.932 166.089 157.033  1.00188.53           C  
ATOM   3574  NH1 ARG R 352     149.790 166.468 155.762  1.00188.53           N  
ATOM   3575  NH2 ARG R 352     151.148 166.048 157.571  1.00188.53           N1+
ATOM   3576  H   ARG R 352     146.151 165.091 162.192  1.00  0.00           H  
ATOM   3577  HA  ARG R 352     144.647 164.759 159.613  1.00  0.00           H  
ATOM   3578  HB3 ARG R 352     147.364 166.118 160.135  1.00  0.00           H  
ATOM   3579  HB2 ARG R 352     145.860 166.943 160.112  1.00  0.00           H  
ATOM   3580  HG3 ARG R 352     146.683 167.363 158.005  1.00  0.00           H  
ATOM   3581  HG2 ARG R 352     145.464 166.168 157.736  1.00  0.00           H  
ATOM   3582  HD3 ARG R 352     147.352 165.675 156.318  1.00  0.00           H  
ATOM   3583  HD2 ARG R 352     147.285 164.408 157.499  1.00  0.00           H  
ATOM   3584  HE  ARG R 352     149.100 165.555 158.791  1.00  0.00           H  
ATOM   3585 HH12 ARG R 352     150.591 166.739 155.213  1.00  0.00           H  
ATOM   3586 HH11 ARG R 352     148.873 166.537 155.349  1.00  0.00           H  
ATOM   3587 HH22 ARG R 352     152.022 166.245 157.076  1.00  0.00           H  
ATOM   3588 HH21 ARG R 352     151.284 165.590 158.503  1.00  0.00           H  
ATOM   3589  N   ASP R 353     147.627 163.460 160.390  1.00  7.42           N  
ATOM   3590  CA  ASP R 353     148.646 162.509 159.924  1.00  7.41           C  
ATOM   3591  C   ASP R 353     148.375 161.041 160.270  1.00 17.01           C  
ATOM   3592  O   ASP R 353     148.952 160.175 159.616  1.00 17.01           O  
ATOM   3593  CB  ASP R 353     150.075 162.871 160.414  1.00 17.01           C  
ATOM   3594  CG  ASP R 353     150.534 164.286 160.092  1.00 17.01           C  
ATOM   3595  OD1 ASP R 353     149.712 165.219 160.151  1.00 17.01           O  
ATOM   3596  OD2 ASP R 353     151.690 164.484 159.673  1.00 17.01           O1-
ATOM   3597  H   ASP R 353     148.007 164.308 160.809  1.00  0.00           H  
ATOM   3598  HA  ASP R 353     148.652 162.573 158.834  1.00  0.00           H  
ATOM   3599  HB3 ASP R 353     150.798 162.184 159.972  1.00  0.00           H  
ATOM   3600  HB2 ASP R 353     150.158 162.726 161.487  1.00  0.00           H  
ATOM   3601  N   ARG R 354     147.503 160.734 161.240  1.00  7.43           N  
ATOM   3602  CA  ARG R 354     147.102 159.363 161.570  1.00  7.42           C  
ATOM   3603  C   ARG R 354     145.644 159.090 161.167  1.00  3.48           C  
ATOM   3604  O   ARG R 354     145.356 157.986 160.707  1.00  3.48           O  
ATOM   3605  CB  ARG R 354     147.379 159.062 163.059  1.00  3.48           C  
ATOM   3606  CG  ARG R 354     148.885 159.012 163.411  1.00  3.48           C  
ATOM   3607  CD  ARG R 354     149.583 157.705 162.975  1.00  3.48           C  
ATOM   3608  NE  ARG R 354     151.049 157.764 163.151  1.00  3.48           N  
ATOM   3609  CZ  ARG R 354     152.008 157.581 162.224  1.00  3.48           C  
ATOM   3610  NH1 ARG R 354     151.728 157.386 160.934  1.00  3.48           N  
ATOM   3611  NH2 ARG R 354     153.289 157.594 162.597  1.00  3.48           N1+
ATOM   3612  H   ARG R 354     147.063 161.499 161.737  1.00  0.00           H  
ATOM   3613  HA  ARG R 354     147.673 158.644 160.988  1.00  0.00           H  
ATOM   3614  HB3 ARG R 354     146.915 158.115 163.340  1.00  0.00           H  
ATOM   3615  HB2 ARG R 354     146.888 159.817 163.672  1.00  0.00           H  
ATOM   3616  HG3 ARG R 354     148.985 159.116 164.493  1.00  0.00           H  
ATOM   3617  HG2 ARG R 354     149.400 159.875 162.988  1.00  0.00           H  
ATOM   3618  HD3 ARG R 354     149.339 157.462 161.947  1.00  0.00           H  
ATOM   3619  HD2 ARG R 354     149.201 156.872 163.568  1.00  0.00           H  
ATOM   3620  HE  ARG R 354     151.315 157.893 164.119  1.00  0.00           H  
ATOM   3621 HH12 ARG R 354     152.436 157.282 160.193  1.00  0.00           H  
ATOM   3622 HH11 ARG R 354     150.772 157.384 160.559  1.00  0.00           H  
ATOM   3623 HH22 ARG R 354     154.025 157.446 161.917  1.00  0.00           H  
ATOM   3624 HH21 ARG R 354     153.579 157.698 163.559  1.00  0.00           H  
ATOM   3625  N   LYS R 355     144.737 160.080 161.229  1.00  7.44           N  
ATOM   3626  CA  LYS R 355     143.353 159.948 160.747  1.00  7.43           C  
ATOM   3627  C   LYS R 355     143.278 159.658 159.233  1.00  2.44           C  
ATOM   3628  O   LYS R 355     142.362 158.963 158.786  1.00  2.44           O  
ATOM   3629  CB  LYS R 355     142.546 161.222 161.105  1.00  2.44           C  
ATOM   3630  CG  LYS R 355     141.145 161.375 160.453  1.00  2.44           C  
ATOM   3631  CD  LYS R 355     140.119 160.265 160.786  1.00  2.44           C  
ATOM   3632  CE  LYS R 355     139.105 160.014 159.648  1.00  2.44           C  
ATOM   3633  NZ  LYS R 355     139.689 159.182 158.578  1.00  2.44           N1+
ATOM   3634  H   LYS R 355     145.014 160.959 161.651  1.00  0.00           H  
ATOM   3635  HA  LYS R 355     142.909 159.096 161.264  1.00  0.00           H  
ATOM   3636  HB3 LYS R 355     143.137 162.087 160.804  1.00  0.00           H  
ATOM   3637  HB2 LYS R 355     142.449 161.296 162.189  1.00  0.00           H  
ATOM   3638  HG3 LYS R 355     141.261 161.475 159.374  1.00  0.00           H  
ATOM   3639  HG2 LYS R 355     140.727 162.336 160.762  1.00  0.00           H  
ATOM   3640  HD3 LYS R 355     139.580 160.562 161.688  1.00  0.00           H  
ATOM   3641  HD2 LYS R 355     140.611 159.328 161.047  1.00  0.00           H  
ATOM   3642  HE3 LYS R 355     138.762 160.962 159.230  1.00  0.00           H  
ATOM   3643  HE2 LYS R 355     138.220 159.505 160.031  1.00  0.00           H  
ATOM   3644  HZ1 LYS R 355     139.431 159.474 157.633  1.00  0.00           H  
ATOM   3645  HZ2 LYS R 355     140.708 159.196 158.615  1.00  0.00           H  
ATOM   3646  HZ3 LYS R 355     139.420 158.205 158.630  1.00  0.00           H  
ATOM   3647  N   VAL R 356     144.222 160.185 158.445  1.00  7.45           N  
ATOM   3648  CA  VAL R 356     144.359 159.981 157.002  1.00  7.45           C  
ATOM   3649  C   VAL R 356     144.545 158.494 156.589  1.00  5.54           C  
ATOM   3650  O   VAL R 356     144.224 158.147 155.451  1.00  5.54           O  
ATOM   3651  CB  VAL R 356     145.456 160.966 156.490  1.00  5.54           C  
ATOM   3652  CG1 VAL R 356     146.094 160.630 155.134  1.00  5.54           C  
ATOM   3653  CG2 VAL R 356     144.889 162.399 156.413  1.00  5.54           C  
ATOM   3654  H   VAL R 356     144.886 160.816 158.887  1.00  0.00           H  
ATOM   3655  HA  VAL R 356     143.414 160.281 156.547  1.00  0.00           H  
ATOM   3656  HB  VAL R 356     146.273 160.965 157.214  1.00  0.00           H  
ATOM   3657 HG11 VAL R 356     146.819 161.387 154.835  1.00  0.00           H  
ATOM   3658 HG12 VAL R 356     146.629 159.684 155.177  1.00  0.00           H  
ATOM   3659 HG13 VAL R 356     145.343 160.563 154.347  1.00  0.00           H  
ATOM   3660 HG21 VAL R 356     145.677 163.125 156.214  1.00  0.00           H  
ATOM   3661 HG22 VAL R 356     144.153 162.487 155.613  1.00  0.00           H  
ATOM   3662 HG23 VAL R 356     144.390 162.699 157.334  1.00  0.00           H  
ATOM   3663  N   ALA R 357     144.986 157.608 157.500  1.00  7.46           N  
ATOM   3664  CA  ALA R 357     145.177 156.173 157.263  1.00  7.46           C  
ATOM   3665  C   ALA R 357     143.857 155.472 156.890  1.00  2.66           C  
ATOM   3666  O   ALA R 357     143.679 155.042 155.749  1.00  2.66           O  
ATOM   3667  CB  ALA R 357     145.798 155.524 158.512  1.00  2.66           C  
ATOM   3668  H   ALA R 357     145.175 157.950 158.434  1.00  0.00           H  
ATOM   3669  HA  ALA R 357     145.869 156.054 156.427  1.00  0.00           H  
ATOM   3670  HB1 ALA R 357     146.008 154.468 158.339  1.00  0.00           H  
ATOM   3671  HB2 ALA R 357     146.740 156.001 158.775  1.00  0.00           H  
ATOM   3672  HB3 ALA R 357     145.149 155.595 159.385  1.00  0.00           H  
ATOM   3673  N   LYS R 358     142.885 155.449 157.816  1.00  7.47           N  
ATOM   3674  CA  LYS R 358     141.515 154.966 157.603  1.00  7.47           C  
ATOM   3675  C   LYS R 358     140.715 156.102 156.920  1.00  1.77           C  
ATOM   3676  O   LYS R 358     139.773 156.663 157.483  1.00  1.77           O  
ATOM   3677  CB  LYS R 358     140.911 154.566 158.978  1.00  1.77           C  
ATOM   3678  CG  LYS R 358     139.576 153.778 158.929  1.00  1.77           C  
ATOM   3679  CD  LYS R 358     139.724 152.255 158.723  1.00  1.77           C  
ATOM   3680  CE  LYS R 358     138.372 151.510 158.817  1.00  1.77           C  
ATOM   3681  NZ  LYS R 358     138.524 150.048 158.681  1.00  1.77           N1+
ATOM   3682  H   LYS R 358     143.090 155.896 158.696  1.00  0.00           H  
ATOM   3683  HA  LYS R 358     141.525 154.092 156.947  1.00  0.00           H  
ATOM   3684  HB3 LYS R 358     140.761 155.467 159.576  1.00  0.00           H  
ATOM   3685  HB2 LYS R 358     141.637 153.976 159.539  1.00  0.00           H  
ATOM   3686  HG3 LYS R 358     138.914 154.192 158.166  1.00  0.00           H  
ATOM   3687  HG2 LYS R 358     139.062 153.940 159.878  1.00  0.00           H  
ATOM   3688  HD3 LYS R 358     140.410 151.858 159.472  1.00  0.00           H  
ATOM   3689  HD2 LYS R 358     140.182 152.063 157.751  1.00  0.00           H  
ATOM   3690  HE3 LYS R 358     137.696 151.865 158.037  1.00  0.00           H  
ATOM   3691  HE2 LYS R 358     137.894 151.722 159.773  1.00  0.00           H  
ATOM   3692  HZ1 LYS R 358     137.634 149.551 158.649  1.00  0.00           H  
ATOM   3693  HZ2 LYS R 358     138.952 149.841 157.771  1.00  0.00           H  
ATOM   3694  HZ3 LYS R 358     139.085 149.639 159.408  1.00  0.00           H  
ATOM   3695  N   SER R 359     141.182 156.479 155.728  1.00  7.48           N  
ATOM   3696  CA  SER R 359     140.611 157.394 154.752  1.00  7.48           C  
ATOM   3697  C   SER R 359     141.233 157.094 153.377  1.00  4.56           C  
ATOM   3698  O   SER R 359     140.500 156.925 152.410  1.00  4.56           O  
ATOM   3699  CB  SER R 359     140.733 158.876 155.187  1.00  4.56           C  
ATOM   3700  OG  SER R 359     139.569 159.347 155.862  1.00  4.56           O  
ATOM   3701  H   SER R 359     142.004 155.971 155.418  1.00  0.00           H  
ATOM   3702  HA  SER R 359     139.553 157.143 154.650  1.00  0.00           H  
ATOM   3703  HB3 SER R 359     140.882 159.514 154.313  1.00  0.00           H  
ATOM   3704  HB2 SER R 359     141.609 159.018 155.818  1.00  0.00           H  
ATOM   3705  HG  SER R 359     138.859 159.345 155.225  1.00  0.00           H  
ATOM   3706  N   LEU R 360     142.570 156.961 153.296  1.00  7.49           N  
ATOM   3707  CA  LEU R 360     143.265 156.564 152.062  1.00  7.49           C  
ATOM   3708  C   LEU R 360     143.181 155.050 151.825  1.00  5.83           C  
ATOM   3709  O   LEU R 360     143.232 154.604 150.681  1.00  5.83           O  
ATOM   3710  CB  LEU R 360     144.769 156.895 152.173  1.00  5.83           C  
ATOM   3711  CG  LEU R 360     145.126 158.391 152.120  1.00  5.83           C  
ATOM   3712  CD1 LEU R 360     146.605 158.560 152.482  1.00  5.83           C  
ATOM   3713  CD2 LEU R 360     144.839 159.023 150.749  1.00  5.83           C  
ATOM   3714  H   LEU R 360     143.147 157.181 154.103  1.00  0.00           H  
ATOM   3715  HA  LEU R 360     142.822 157.061 151.197  1.00  0.00           H  
ATOM   3716  HB3 LEU R 360     145.314 156.393 151.369  1.00  0.00           H  
ATOM   3717  HB2 LEU R 360     145.155 156.460 153.097  1.00  0.00           H  
ATOM   3718  HG  LEU R 360     144.532 158.918 152.867  1.00  0.00           H  
ATOM   3719 HD11 LEU R 360     146.910 159.607 152.463  1.00  0.00           H  
ATOM   3720 HD12 LEU R 360     146.793 158.170 153.478  1.00  0.00           H  
ATOM   3721 HD13 LEU R 360     147.244 158.007 151.795  1.00  0.00           H  
ATOM   3722 HD21 LEU R 360     145.151 160.068 150.724  1.00  0.00           H  
ATOM   3723 HD22 LEU R 360     145.368 158.505 149.948  1.00  0.00           H  
ATOM   3724 HD23 LEU R 360     143.776 159.006 150.508  1.00  0.00           H  
ATOM   3725  N   ALA R 361     143.061 154.248 152.890  1.00  7.50           N  
ATOM   3726  CA  ALA R 361     142.949 152.799 152.809  1.00  7.50           C  
ATOM   3727  C   ALA R 361     141.480 152.415 152.544  1.00  1.54           C  
ATOM   3728  O   ALA R 361     140.783 151.898 153.422  1.00  1.54           O  
ATOM   3729  CB  ALA R 361     143.457 152.213 154.138  1.00  1.54           C  
ATOM   3730  H   ALA R 361     143.081 154.667 153.810  1.00  0.00           H  
ATOM   3731  HA  ALA R 361     143.563 152.442 151.984  1.00  0.00           H  
ATOM   3732  HB1 ALA R 361     143.511 151.128 154.086  1.00  0.00           H  
ATOM   3733  HB2 ALA R 361     144.465 152.565 154.359  1.00  0.00           H  
ATOM   3734  HB3 ALA R 361     142.820 152.481 154.981  1.00  0.00           H  
ATOM   3735  N   VAL R 362     141.009 152.718 151.328  1.00  7.51           N  
ATOM   3736  CA  VAL R 362     139.636 152.577 150.843  1.00  7.51           C  
ATOM   3737  C   VAL R 362     139.117 151.130 150.946  1.00  0.83           C  
ATOM   3738  O   VAL R 362     138.033 150.923 151.485  1.00  0.83           O  
ATOM   3739  CB  VAL R 362     139.523 153.147 149.399  1.00  0.83           C  
ATOM   3740  CG1 VAL R 362     138.118 152.982 148.780  1.00  0.83           C  
ATOM   3741  CG2 VAL R 362     139.918 154.636 149.340  1.00  0.83           C  
ATOM   3742  H   VAL R 362     141.668 153.174 150.705  1.00  0.00           H  
ATOM   3743  HA  VAL R 362     139.007 153.185 151.497  1.00  0.00           H  
ATOM   3744  HB  VAL R 362     140.219 152.598 148.762  1.00  0.00           H  
ATOM   3745 HG11 VAL R 362     138.065 153.443 147.793  1.00  0.00           H  
ATOM   3746 HG12 VAL R 362     137.845 151.935 148.649  1.00  0.00           H  
ATOM   3747 HG13 VAL R 362     137.353 153.449 149.402  1.00  0.00           H  
ATOM   3748 HG21 VAL R 362     139.807 155.035 148.331  1.00  0.00           H  
ATOM   3749 HG22 VAL R 362     139.298 155.241 150.003  1.00  0.00           H  
ATOM   3750 HG23 VAL R 362     140.954 154.800 149.624  1.00  0.00           H  
ATOM   3751  N   ILE R 363     139.891 150.128 150.504  1.00  7.52           N  
ATOM   3752  CA  ILE R 363     139.477 148.711 150.505  1.00  7.52           C  
ATOM   3753  C   ILE R 363     139.790 148.064 151.884  1.00  4.83           C  
ATOM   3754  O   ILE R 363     139.646 146.859 152.073  1.00  4.83           O  
ATOM   3755  CB  ILE R 363     140.163 147.914 149.343  1.00  4.83           C  
ATOM   3756  CG1 ILE R 363     140.450 148.762 148.073  1.00  4.83           C  
ATOM   3757  CG2 ILE R 363     139.313 146.679 148.954  1.00  4.83           C  
ATOM   3758  CD1 ILE R 363     141.201 148.013 146.959  1.00  4.83           C  
ATOM   3759  H   ILE R 363     140.827 150.351 150.176  1.00  0.00           H  
ATOM   3760  HA  ILE R 363     138.395 148.664 150.359  1.00  0.00           H  
ATOM   3761  HB  ILE R 363     141.117 147.544 149.715  1.00  0.00           H  
ATOM   3762 HG13 ILE R 363     141.057 149.631 148.324  1.00  0.00           H  
ATOM   3763 HG12 ILE R 363     139.514 149.159 147.677  1.00  0.00           H  
ATOM   3764 HG21 ILE R 363     139.822 146.034 148.239  1.00  0.00           H  
ATOM   3765 HG22 ILE R 363     139.078 146.046 149.809  1.00  0.00           H  
ATOM   3766 HG23 ILE R 363     138.363 146.977 148.510  1.00  0.00           H  
ATOM   3767 HD11 ILE R 363     141.483 148.700 146.160  1.00  0.00           H  
ATOM   3768 HD12 ILE R 363     142.113 147.546 147.328  1.00  0.00           H  
ATOM   3769 HD13 ILE R 363     140.584 147.235 146.511  1.00  0.00           H  
ATOM   3770  N   VAL R 364     140.192 148.878 152.867  1.00  7.53           N  
ATOM   3771  CA  VAL R 364     140.319 148.544 154.282  1.00  7.53           C  
ATOM   3772  C   VAL R 364     139.292 149.408 155.057  1.00  0.26           C  
ATOM   3773  O   VAL R 364     139.436 149.606 156.264  1.00  0.26           O  
ATOM   3774  CB  VAL R 364     141.787 148.793 154.757  1.00  0.26           C  
ATOM   3775  CG1 VAL R 364     142.149 148.041 156.052  1.00  0.26           C  
ATOM   3776  CG2 VAL R 364     142.841 148.450 153.686  1.00  0.26           C  
ATOM   3777  H   VAL R 364     140.289 149.857 152.634  1.00  0.00           H  
ATOM   3778  HA  VAL R 364     140.062 147.496 154.446  1.00  0.00           H  
ATOM   3779  HB  VAL R 364     141.885 149.856 154.975  1.00  0.00           H  
ATOM   3780 HG11 VAL R 364     143.136 148.333 156.412  1.00  0.00           H  
ATOM   3781 HG12 VAL R 364     141.446 148.228 156.862  1.00  0.00           H  
ATOM   3782 HG13 VAL R 364     142.177 146.966 155.886  1.00  0.00           H  
ATOM   3783 HG21 VAL R 364     143.855 148.544 154.076  1.00  0.00           H  
ATOM   3784 HG22 VAL R 364     142.711 147.432 153.316  1.00  0.00           H  
ATOM   3785 HG23 VAL R 364     142.765 149.121 152.833  1.00  0.00           H  
ATOM   3786  N   SER R 365     138.275 149.958 154.376  1.00  7.54           N  
ATOM   3787  CA  SER R 365     137.238 150.840 154.909  1.00  7.54           C  
ATOM   3788  C   SER R 365     135.880 150.460 154.304  1.00  0.19           C  
ATOM   3789  O   SER R 365     134.957 150.132 155.039  1.00  0.19           O  
ATOM   3790  CB  SER R 365     137.619 152.325 154.731  1.00  0.19           C  
ATOM   3791  OG  SER R 365     138.851 152.626 155.372  1.00  0.19           O  
ATOM   3792  H   SER R 365     138.175 149.690 153.403  1.00  0.00           H  
ATOM   3793  HA  SER R 365     137.137 150.650 155.978  1.00  0.00           H  
ATOM   3794  HB3 SER R 365     136.837 152.958 155.155  1.00  0.00           H  
ATOM   3795  HB2 SER R 365     137.692 152.585 153.674  1.00  0.00           H  
ATOM   3796  HG  SER R 365     139.540 152.254 154.820  1.00  0.00           H  
ATOM   3797  N   ILE R 366     135.791 150.389 152.970  1.00  7.55           N  
ATOM   3798  CA  ILE R 366     134.823 149.557 152.256  1.00  7.55           C  
ATOM   3799  C   ILE R 366     135.418 148.137 152.338  1.00  0.35           C  
ATOM   3800  O   ILE R 366     136.644 147.996 152.293  1.00  0.35           O  
ATOM   3801  CB  ILE R 366     134.721 150.017 150.769  1.00  0.35           C  
ATOM   3802  CG1 ILE R 366     134.385 151.526 150.653  1.00  0.35           C  
ATOM   3803  CG2 ILE R 366     133.694 149.172 149.980  1.00  0.35           C  
ATOM   3804  CD1 ILE R 366     134.380 152.069 149.216  1.00  0.35           C  
ATOM   3805  H   ILE R 366     136.616 150.625 152.422  1.00  0.00           H  
ATOM   3806  HA  ILE R 366     133.845 149.597 152.741  1.00  0.00           H  
ATOM   3807  HB  ILE R 366     135.695 149.862 150.301  1.00  0.00           H  
ATOM   3808 HG13 ILE R 366     135.113 152.113 151.212  1.00  0.00           H  
ATOM   3809 HG12 ILE R 366     133.419 151.726 151.121  1.00  0.00           H  
ATOM   3810 HG21 ILE R 366     133.678 149.437 148.924  1.00  0.00           H  
ATOM   3811 HG22 ILE R 366     133.914 148.105 150.014  1.00  0.00           H  
ATOM   3812 HG23 ILE R 366     132.683 149.308 150.368  1.00  0.00           H  
ATOM   3813 HD11 ILE R 366     134.283 153.155 149.217  1.00  0.00           H  
ATOM   3814 HD12 ILE R 366     135.301 151.819 148.692  1.00  0.00           H  
ATOM   3815 HD13 ILE R 366     133.543 151.678 148.637  1.00  0.00           H  
ATOM   3816  N   PHE R 367     134.584 147.115 152.557  1.00  7.56           N  
ATOM   3817  CA  PHE R 367     134.953 145.734 152.878  1.00  7.56           C  
ATOM   3818  C   PHE R 367     135.332 145.669 154.364  1.00  2.24           C  
ATOM   3819  O   PHE R 367     134.536 145.218 155.182  1.00  2.24           O  
ATOM   3820  CB  PHE R 367     135.965 145.116 151.875  1.00  2.24           C  
ATOM   3821  CG  PHE R 367     136.247 143.626 151.981  1.00  2.24           C  
ATOM   3822  CD1 PHE R 367     135.190 142.692 152.030  1.00  2.24           C  
ATOM   3823  CD2 PHE R 367     137.582 143.163 151.964  1.00  2.24           C  
ATOM   3824  CE1 PHE R 367     135.464 141.311 152.048  1.00  2.24           C  
ATOM   3825  CE2 PHE R 367     137.854 141.781 151.975  1.00  2.24           C  
ATOM   3826  CZ  PHE R 367     136.795 140.857 152.008  1.00  2.24           C  
ATOM   3827  H   PHE R 367     133.590 147.301 152.595  1.00  0.00           H  
ATOM   3828  HA  PHE R 367     134.024 145.172 152.785  1.00  0.00           H  
ATOM   3829  HB3 PHE R 367     136.926 145.625 151.935  1.00  0.00           H  
ATOM   3830  HB2 PHE R 367     135.599 145.289 150.863  1.00  0.00           H  
ATOM   3831  HD1 PHE R 367     134.158 143.015 152.035  1.00  0.00           H  
ATOM   3832  HD2 PHE R 367     138.404 143.863 151.925  1.00  0.00           H  
ATOM   3833  HE1 PHE R 367     134.650 140.600 152.084  1.00  0.00           H  
ATOM   3834  HE2 PHE R 367     138.872 141.421 151.955  1.00  0.00           H  
ATOM   3835  HZ  PHE R 367     137.005 139.798 152.026  1.00  0.00           H  
ATOM   3836  N   GLY R 368     136.475 146.257 154.739  1.00  8.47           N  
ATOM   3837  CA  GLY R 368     137.039 146.301 156.093  1.00  8.47           C  
ATOM   3838  C   GLY R 368     136.320 147.223 157.097  1.00  1.25           C  
ATOM   3839  O   GLY R 368     136.981 147.959 157.838  1.00  1.25           O  
ATOM   3840  H   GLY R 368     137.000 146.691 153.990  1.00  0.00           H  
ATOM   3841  HA3 GLY R 368     138.078 146.614 156.014  1.00  0.00           H  
ATOM   3842  HA2 GLY R 368     137.055 145.289 156.506  1.00  0.00           H  
ATOM   3843  N   LEU R 369     134.986 147.193 157.110  1.00  8.48           N  
ATOM   3844  CA  LEU R 369     134.072 147.711 158.132  1.00  8.48           C  
ATOM   3845  C   LEU R 369     132.815 146.837 158.198  1.00  3.13           C  
ATOM   3846  O   LEU R 369     132.326 146.550 159.285  1.00  3.13           O  
ATOM   3847  CB  LEU R 369     133.706 149.208 157.953  1.00  3.13           C  
ATOM   3848  CG  LEU R 369     134.765 150.253 158.369  1.00  3.13           C  
ATOM   3849  CD1 LEU R 369     134.281 151.672 158.029  1.00  3.13           C  
ATOM   3850  CD2 LEU R 369     135.113 150.162 159.865  1.00  3.13           C  
ATOM   3851  H   LEU R 369     134.600 146.481 156.493  1.00  0.00           H  
ATOM   3852  HA  LEU R 369     134.551 147.572 159.101  1.00  0.00           H  
ATOM   3853  HB3 LEU R 369     132.804 149.412 158.535  1.00  0.00           H  
ATOM   3854  HB2 LEU R 369     133.407 149.369 156.918  1.00  0.00           H  
ATOM   3855  HG  LEU R 369     135.661 150.082 157.779  1.00  0.00           H  
ATOM   3856 HD11 LEU R 369     135.036 152.422 158.260  1.00  0.00           H  
ATOM   3857 HD12 LEU R 369     134.042 151.764 156.968  1.00  0.00           H  
ATOM   3858 HD13 LEU R 369     133.378 151.925 158.587  1.00  0.00           H  
ATOM   3859 HD21 LEU R 369     135.733 150.996 160.191  1.00  0.00           H  
ATOM   3860 HD22 LEU R 369     134.209 150.183 160.477  1.00  0.00           H  
ATOM   3861 HD23 LEU R 369     135.645 149.242 160.107  1.00  0.00           H  
ATOM   3862  N   CYS R 370     132.302 146.415 157.036  1.00  8.49           N  
ATOM   3863  CA  CYS R 370     131.180 145.486 156.888  1.00  8.49           C  
ATOM   3864  C   CYS R 370     131.683 144.073 157.243  1.00 26.09           C  
ATOM   3865  O   CYS R 370     131.173 143.432 158.159  1.00 26.09           O  
ATOM   3866  CB  CYS R 370     130.629 145.530 155.429  1.00 26.09           C  
ATOM   3867  SG  CYS R 370     131.546 146.609 154.267  1.00 26.09           S  
ATOM   3868  H   CYS R 370     132.738 146.702 156.173  1.00  0.00           H  
ATOM   3869  HA  CYS R 370     130.381 145.749 157.586  1.00  0.00           H  
ATOM   3870  HB3 CYS R 370     129.590 145.863 155.443  1.00  0.00           H  
ATOM   3871  HB2 CYS R 370     130.598 144.530 154.995  1.00  0.00           H  
ATOM   3872  HG  CYS R 370     131.020 147.750 154.725  1.00  0.00           H  
ATOM   3873  N   TRP R 371     132.774 143.636 156.608  1.00  8.50           N  
ATOM   3874  CA  TRP R 371     133.539 142.469 157.011  1.00  8.50           C  
ATOM   3875  C   TRP R 371     134.528 142.942 158.085  1.00139.89           C  
ATOM   3876  O   TRP R 371     135.677 143.285 157.807  1.00139.89           O  
ATOM   3877  CB  TRP R 371     134.267 141.875 155.791  1.00139.89           C  
ATOM   3878  CG  TRP R 371     133.397 141.060 154.880  1.00139.89           C  
ATOM   3879  CD2 TRP R 371     133.482 139.631 154.605  1.00139.89           C  
ATOM   3880  CD1 TRP R 371     132.331 141.506 154.176  1.00139.89           C  
ATOM   3881  NE1 TRP R 371     131.747 140.453 153.498  1.00139.89           N  
ATOM   3882  CE2 TRP R 371     132.423 139.271 153.718  1.00139.89           C  
ATOM   3883  CE3 TRP R 371     134.340 138.594 155.036  1.00139.89           C  
ATOM   3884  CZ2 TRP R 371     132.237 137.950 153.274  1.00139.89           C  
ATOM   3885  CZ3 TRP R 371     134.158 137.266 154.612  1.00139.89           C  
ATOM   3886  CH2 TRP R 371     133.112 136.946 153.729  1.00139.89           C  
ATOM   3887  H   TRP R 371     133.238 144.255 155.949  1.00  0.00           H  
ATOM   3888  HA  TRP R 371     132.897 141.697 157.438  1.00  0.00           H  
ATOM   3889  HB3 TRP R 371     135.051 141.208 156.147  1.00  0.00           H  
ATOM   3890  HB2 TRP R 371     134.780 142.639 155.209  1.00  0.00           H  
ATOM   3891  HD1 TRP R 371     131.980 142.527 154.187  1.00  0.00           H  
ATOM   3892  HE1 TRP R 371     130.875 140.531 152.981  1.00  0.00           H  
ATOM   3893  HE3 TRP R 371     135.140 138.823 155.721  1.00  0.00           H  
ATOM   3894  HZ2 TRP R 371     131.428 137.703 152.601  1.00  0.00           H  
ATOM   3895  HZ3 TRP R 371     134.822 136.488 154.965  1.00  0.00           H  
ATOM   3896  HH2 TRP R 371     132.988 135.924 153.411  1.00  0.00           H  
ATOM   3897  N   ALA R 372     134.022 142.998 159.321  1.00  8.51           N  
ATOM   3898  CA  ALA R 372     134.741 143.283 160.557  1.00  8.51           C  
ATOM   3899  C   ALA R 372     134.237 142.602 161.858  1.00 26.05           C  
ATOM   3900  O   ALA R 372     134.973 142.701 162.838  1.00 26.05           O  
ATOM   3901  CB  ALA R 372     134.942 144.800 160.724  1.00 26.05           C  
ATOM   3902  H   ALA R 372     133.024 142.839 159.392  1.00  0.00           H  
ATOM   3903  HA  ALA R 372     135.739 142.866 160.422  1.00  0.00           H  
ATOM   3904  HB1 ALA R 372     135.568 145.018 161.590  1.00  0.00           H  
ATOM   3905  HB2 ALA R 372     135.430 145.235 159.852  1.00  0.00           H  
ATOM   3906  HB3 ALA R 372     133.989 145.307 160.872  1.00  0.00           H  
ATOM   3907  N   PRO R 373     133.049 141.947 161.974  1.00  8.52           N  
ATOM   3908  CA  PRO R 373     132.553 141.507 163.294  1.00  8.52           C  
ATOM   3909  C   PRO R 373     133.208 140.217 163.822  1.00  5.85           C  
ATOM   3910  O   PRO R 373     133.559 140.160 164.997  1.00  5.85           O  
ATOM   3911  CD  PRO R 373     132.033 141.692 160.943  1.00  5.85           C  
ATOM   3912  CB  PRO R 373     131.044 141.298 163.096  1.00  5.85           C  
ATOM   3913  CG  PRO R 373     130.898 140.932 161.626  1.00  5.85           C  
ATOM   3914  HA  PRO R 373     132.708 142.290 164.039  1.00  0.00           H  
ATOM   3915  HD2 PRO R 373     132.421 141.114 160.103  1.00  0.00           H  
ATOM   3916  HD3 PRO R 373     131.652 142.646 160.577  1.00  0.00           H  
ATOM   3917  HB3 PRO R 373     130.525 142.237 163.290  1.00  0.00           H  
ATOM   3918  HB2 PRO R 373     130.615 140.551 163.768  1.00  0.00           H  
ATOM   3919  HG2 PRO R 373     131.035 139.858 161.490  1.00  0.00           H  
ATOM   3920  HG3 PRO R 373     129.920 141.183 161.214  1.00  0.00           H  
ATOM   3921  N   TYR R 374     133.375 139.205 162.955  1.00  8.53           N  
ATOM   3922  CA  TYR R 374     133.723 137.797 163.228  1.00  8.53           C  
ATOM   3923  C   TYR R 374     134.883 137.576 164.222  1.00 15.14           C  
ATOM   3924  O   TYR R 374     134.837 136.632 165.000  1.00 15.14           O  
ATOM   3925  CB  TYR R 374     133.967 137.102 161.872  1.00 15.14           C  
ATOM   3926  CG  TYR R 374     133.582 135.639 161.707  1.00 15.14           C  
ATOM   3927  CD1 TYR R 374     132.223 135.257 161.685  1.00 15.14           C  
ATOM   3928  CD2 TYR R 374     134.572 134.673 161.428  1.00 15.14           C  
ATOM   3929  CE1 TYR R 374     131.865 133.934 161.355  1.00 15.14           C  
ATOM   3930  CE2 TYR R 374     134.210 133.359 161.072  1.00 15.14           C  
ATOM   3931  CZ  TYR R 374     132.856 132.982 161.040  1.00 15.14           C  
ATOM   3932  OH  TYR R 374     132.498 131.710 160.694  1.00 15.14           O  
ATOM   3933  H   TYR R 374     133.056 139.389 162.018  1.00  0.00           H  
ATOM   3934  HA  TYR R 374     132.833 137.355 163.678  1.00  0.00           H  
ATOM   3935  HB3 TYR R 374     135.017 137.218 161.607  1.00  0.00           H  
ATOM   3936  HB2 TYR R 374     133.416 137.620 161.087  1.00  0.00           H  
ATOM   3937  HD1 TYR R 374     131.443 135.978 161.883  1.00  0.00           H  
ATOM   3938  HD2 TYR R 374     135.621 134.932 161.430  1.00  0.00           H  
ATOM   3939  HE1 TYR R 374     130.822 133.662 161.317  1.00  0.00           H  
ATOM   3940  HE2 TYR R 374     134.986 132.657 160.798  1.00  0.00           H  
ATOM   3941  HH  TYR R 374     133.236 131.160 160.414  1.00  0.00           H  
ATOM   3942  N   THR R 375     135.852 138.503 164.234  1.00  8.54           N  
ATOM   3943  CA  THR R 375     137.052 138.644 165.067  1.00  8.54           C  
ATOM   3944  C   THR R 375     137.085 137.874 166.405  1.00  3.68           C  
ATOM   3945  O   THR R 375     137.456 136.705 166.457  1.00  3.68           O  
ATOM   3946  CB  THR R 375     137.383 140.156 165.188  1.00  3.68           C  
ATOM   3947  OG1 THR R 375     136.337 140.850 165.859  1.00  3.68           O  
ATOM   3948  CG2 THR R 375     137.656 140.848 163.852  1.00  3.68           C  
ATOM   3949  H   THR R 375     135.708 139.255 163.580  1.00  0.00           H  
ATOM   3950  HA  THR R 375     137.855 138.190 164.483  1.00  0.00           H  
ATOM   3951  HB  THR R 375     138.282 140.262 165.799  1.00  0.00           H  
ATOM   3952  HG1 THR R 375     135.513 140.731 165.389  1.00  0.00           H  
ATOM   3953 HG21 THR R 375     137.926 141.894 163.998  1.00  0.00           H  
ATOM   3954 HG22 THR R 375     138.483 140.368 163.327  1.00  0.00           H  
ATOM   3955 HG23 THR R 375     136.787 140.828 163.197  1.00  0.00           H  
ATOM   3956  N   LEU R 376     136.699 138.552 167.491  1.00  8.55           N  
ATOM   3957  CA  LEU R 376     136.660 138.013 168.846  1.00  8.55           C  
ATOM   3958  C   LEU R 376     135.379 137.184 169.052  1.00  1.46           C  
ATOM   3959  O   LEU R 376     135.355 136.296 169.896  1.00  1.46           O  
ATOM   3960  CB  LEU R 376     136.679 139.212 169.825  1.00  1.46           C  
ATOM   3961  CG  LEU R 376     136.938 138.865 171.308  1.00  1.46           C  
ATOM   3962  CD1 LEU R 376     138.350 138.304 171.550  1.00  1.46           C  
ATOM   3963  CD2 LEU R 376     136.690 140.090 172.201  1.00  1.46           C  
ATOM   3964  H   LEU R 376     136.430 139.519 167.336  1.00  0.00           H  
ATOM   3965  HA  LEU R 376     137.528 137.373 169.000  1.00  0.00           H  
ATOM   3966  HB3 LEU R 376     135.731 139.748 169.745  1.00  0.00           H  
ATOM   3967  HB2 LEU R 376     137.443 139.923 169.508  1.00  0.00           H  
ATOM   3968  HG  LEU R 376     136.228 138.101 171.618  1.00  0.00           H  
ATOM   3969 HD11 LEU R 376     138.518 138.115 172.611  1.00  0.00           H  
ATOM   3970 HD12 LEU R 376     138.504 137.356 171.037  1.00  0.00           H  
ATOM   3971 HD13 LEU R 376     139.121 138.998 171.213  1.00  0.00           H  
ATOM   3972 HD21 LEU R 376     136.822 139.842 173.255  1.00  0.00           H  
ATOM   3973 HD22 LEU R 376     137.376 140.904 171.964  1.00  0.00           H  
ATOM   3974 HD23 LEU R 376     135.673 140.467 172.084  1.00  0.00           H  
ATOM   3975  N   LEU R 377     134.333 137.437 168.253  1.00  8.56           N  
ATOM   3976  CA  LEU R 377     133.057 136.724 168.218  1.00  8.56           C  
ATOM   3977  C   LEU R 377     133.242 135.204 168.022  1.00  8.63           C  
ATOM   3978  O   LEU R 377     132.693 134.407 168.783  1.00  8.63           O  
ATOM   3979  CB  LEU R 377     132.196 137.398 167.124  1.00  8.63           C  
ATOM   3980  CG  LEU R 377     130.853 136.744 166.765  1.00  8.63           C  
ATOM   3981  CD1 LEU R 377     129.938 136.565 167.986  1.00  8.63           C  
ATOM   3982  CD2 LEU R 377     130.155 137.565 165.672  1.00  8.63           C  
ATOM   3983  H   LEU R 377     134.480 138.133 167.539  1.00  0.00           H  
ATOM   3984  HA  LEU R 377     132.571 136.868 169.184  1.00  0.00           H  
ATOM   3985  HB3 LEU R 377     132.778 137.468 166.208  1.00  0.00           H  
ATOM   3986  HB2 LEU R 377     132.011 138.431 167.414  1.00  0.00           H  
ATOM   3987  HG  LEU R 377     131.059 135.761 166.342  1.00  0.00           H  
ATOM   3988 HD11 LEU R 377     128.933 136.261 167.697  1.00  0.00           H  
ATOM   3989 HD12 LEU R 377     130.323 135.799 168.660  1.00  0.00           H  
ATOM   3990 HD13 LEU R 377     129.848 137.490 168.552  1.00  0.00           H  
ATOM   3991 HD21 LEU R 377     129.275 137.045 165.302  1.00  0.00           H  
ATOM   3992 HD22 LEU R 377     129.838 138.541 166.040  1.00  0.00           H  
ATOM   3993 HD23 LEU R 377     130.805 137.728 164.814  1.00  0.00           H  
ATOM   3994  N   MET R 378     134.093 134.820 167.062  1.00  8.57           N  
ATOM   3995  CA  MET R 378     134.496 133.449 166.749  1.00  8.57           C  
ATOM   3996  C   MET R 378     135.281 132.809 167.913  1.00  8.71           C  
ATOM   3997  O   MET R 378     135.121 131.623 168.185  1.00  8.71           O  
ATOM   3998  CB  MET R 378     135.379 133.532 165.486  1.00  8.71           C  
ATOM   3999  CG  MET R 378     135.709 132.217 164.772  1.00  8.71           C  
ATOM   4000  SD  MET R 378     136.840 132.557 163.393  1.00  8.71           S  
ATOM   4001  CE  MET R 378     136.615 131.113 162.320  1.00  8.71           C  
ATOM   4002  H   MET R 378     134.482 135.546 166.464  1.00  0.00           H  
ATOM   4003  HA  MET R 378     133.604 132.855 166.544  1.00  0.00           H  
ATOM   4004  HB3 MET R 378     136.307 134.057 165.721  1.00  0.00           H  
ATOM   4005  HB2 MET R 378     134.870 134.147 164.744  1.00  0.00           H  
ATOM   4006  HG3 MET R 378     134.795 131.762 164.389  1.00  0.00           H  
ATOM   4007  HG2 MET R 378     136.169 131.500 165.451  1.00  0.00           H  
ATOM   4008  HE1 MET R 378     137.057 131.298 161.342  1.00  0.00           H  
ATOM   4009  HE2 MET R 378     137.113 130.244 162.734  1.00  0.00           H  
ATOM   4010  HE3 MET R 378     135.561 130.878 162.175  1.00  0.00           H  
ATOM   4011  N   ILE R 379     136.098 133.597 168.623  1.00  8.58           N  
ATOM   4012  CA  ILE R 379     136.952 133.143 169.721  1.00  8.58           C  
ATOM   4013  C   ILE R 379     136.114 132.956 171.006  1.00  4.58           C  
ATOM   4014  O   ILE R 379     136.335 131.986 171.732  1.00  4.58           O  
ATOM   4015  CB  ILE R 379     138.112 134.168 169.928  1.00  4.58           C  
ATOM   4016  CG1 ILE R 379     138.924 134.349 168.618  1.00  4.58           C  
ATOM   4017  CG2 ILE R 379     139.057 133.772 171.085  1.00  4.58           C  
ATOM   4018  CD1 ILE R 379     140.043 135.399 168.678  1.00  4.58           C  
ATOM   4019  H   ILE R 379     136.135 134.573 168.371  1.00  0.00           H  
ATOM   4020  HA  ILE R 379     137.383 132.174 169.457  1.00  0.00           H  
ATOM   4021  HB  ILE R 379     137.673 135.130 170.190  1.00  0.00           H  
ATOM   4022 HG13 ILE R 379     138.263 134.638 167.802  1.00  0.00           H  
ATOM   4023 HG12 ILE R 379     139.345 133.389 168.316  1.00  0.00           H  
ATOM   4024 HG21 ILE R 379     139.820 134.529 171.262  1.00  0.00           H  
ATOM   4025 HG22 ILE R 379     138.531 133.652 172.032  1.00  0.00           H  
ATOM   4026 HG23 ILE R 379     139.564 132.834 170.864  1.00  0.00           H  
ATOM   4027 HD11 ILE R 379     140.469 135.552 167.686  1.00  0.00           H  
ATOM   4028 HD12 ILE R 379     139.673 136.361 169.029  1.00  0.00           H  
ATOM   4029 HD13 ILE R 379     140.859 135.087 169.330  1.00  0.00           H  
ATOM   4030  N   ILE R 380     135.130 133.831 171.277  1.00  8.59           N  
ATOM   4031  CA  ILE R 380     134.198 133.680 172.401  1.00  8.59           C  
ATOM   4032  C   ILE R 380     133.252 132.496 172.120  1.00  6.17           C  
ATOM   4033  O   ILE R 380     132.999 131.711 173.027  1.00  6.17           O  
ATOM   4034  CB  ILE R 380     133.393 134.989 172.671  1.00  6.17           C  
ATOM   4035  CG1 ILE R 380     134.310 136.198 172.975  1.00  6.17           C  
ATOM   4036  CG2 ILE R 380     132.403 134.834 173.854  1.00  6.17           C  
ATOM   4037  CD1 ILE R 380     133.633 137.551 172.702  1.00  6.17           C  
ATOM   4038  H   ILE R 380     135.029 134.641 170.671  1.00  0.00           H  
ATOM   4039  HA  ILE R 380     134.775 133.440 173.297  1.00  0.00           H  
ATOM   4040  HB  ILE R 380     132.819 135.209 171.769  1.00  0.00           H  
ATOM   4041 HG13 ILE R 380     135.225 136.150 172.390  1.00  0.00           H  
ATOM   4042 HG12 ILE R 380     134.645 136.157 174.012  1.00  0.00           H  
ATOM   4043 HG21 ILE R 380     131.822 135.739 174.023  1.00  0.00           H  
ATOM   4044 HG22 ILE R 380     131.683 134.031 173.709  1.00  0.00           H  
ATOM   4045 HG23 ILE R 380     132.930 134.613 174.783  1.00  0.00           H  
ATOM   4046 HD11 ILE R 380     134.298 138.375 172.958  1.00  0.00           H  
ATOM   4047 HD12 ILE R 380     133.370 137.650 171.648  1.00  0.00           H  
ATOM   4048 HD13 ILE R 380     132.724 137.680 173.288  1.00  0.00           H  
ATOM   4049  N   ARG R 381     132.787 132.312 170.873  1.00 11.71           N  
ATOM   4050  CA  ARG R 381     132.027 131.132 170.443  1.00 11.71           C  
ATOM   4051  C   ARG R 381     132.820 129.828 170.677  1.00 11.71           C  
ATOM   4052  O   ARG R 381     132.251 128.839 171.121  1.00 11.71           O  
ATOM   4053  CB  ARG R 381     131.621 131.306 168.960  1.00 11.71           C  
ATOM   4054  CG  ARG R 381     130.904 130.105 168.304  1.00 11.71           C  
ATOM   4055  CD  ARG R 381     129.371 130.159 168.287  1.00 11.71           C  
ATOM   4056  NE  ARG R 381     128.742 130.542 169.563  1.00 11.71           N  
ATOM   4057  CZ  ARG R 381     128.505 129.752 170.617  1.00 11.71           C  
ATOM   4058  NH1 ARG R 381     128.920 128.487 170.669  1.00 11.71           N  
ATOM   4059  NH2 ARG R 381     127.825 130.247 171.648  1.00 11.71           N1+
ATOM   4060  H   ARG R 381     133.003 133.011 170.170  1.00  0.00           H  
ATOM   4061  HA  ARG R 381     131.121 131.074 171.050  1.00  0.00           H  
ATOM   4062  HB3 ARG R 381     132.527 131.491 168.385  1.00  0.00           H  
ATOM   4063  HB2 ARG R 381     131.014 132.204 168.840  1.00  0.00           H  
ATOM   4064  HG3 ARG R 381     131.227 129.141 168.696  1.00  0.00           H  
ATOM   4065  HG2 ARG R 381     131.221 130.079 167.261  1.00  0.00           H  
ATOM   4066  HD3 ARG R 381     128.995 129.188 167.975  1.00  0.00           H  
ATOM   4067  HD2 ARG R 381     129.044 130.873 167.530  1.00  0.00           H  
ATOM   4068  HE  ARG R 381     128.275 131.440 169.554  1.00  0.00           H  
ATOM   4069 HH12 ARG R 381     128.758 127.931 171.502  1.00  0.00           H  
ATOM   4070 HH11 ARG R 381     129.256 127.933 169.844  1.00  0.00           H  
ATOM   4071 HH22 ARG R 381     127.705 129.737 172.512  1.00  0.00           H  
ATOM   4072 HH21 ARG R 381     127.211 131.092 171.526  1.00  0.00           H  
ATOM   4073  N   ALA R 382     134.132 129.838 170.418  1.00 21.50           N  
ATOM   4074  CA  ALA R 382     134.993 128.673 170.579  1.00 21.50           C  
ATOM   4075  C   ALA R 382     135.288 128.369 172.058  1.00 21.50           C  
ATOM   4076  O   ALA R 382     135.217 127.215 172.476  1.00 21.50           O  
ATOM   4077  CB  ALA R 382     136.318 128.965 169.868  1.00 21.50           C  
ATOM   4078  H   ALA R 382     134.523 130.657 169.971  1.00  0.00           H  
ATOM   4079  HA  ALA R 382     134.516 127.802 170.126  1.00  0.00           H  
ATOM   4080  HB1 ALA R 382     136.949 128.077 169.850  1.00  0.00           H  
ATOM   4081  HB2 ALA R 382     136.140 129.267 168.841  1.00  0.00           H  
ATOM   4082  HB3 ALA R 382     136.874 129.775 170.338  1.00  0.00           H  
ATOM   4083  N   ALA R 383     135.630 129.390 172.856  1.00114.85           N  
ATOM   4084  CA  ALA R 383     136.078 129.227 174.242  1.00114.85           C  
ATOM   4085  C   ALA R 383     134.908 129.166 175.239  1.00114.85           C  
ATOM   4086  O   ALA R 383     135.018 128.538 176.290  1.00114.85           O  
ATOM   4087  CB  ALA R 383     136.922 130.456 174.614  1.00114.85           C  
ATOM   4088  H   ALA R 383     135.692 130.313 172.434  1.00  0.00           H  
ATOM   4089  HA  ALA R 383     136.681 128.322 174.345  1.00  0.00           H  
ATOM   4090  HB1 ALA R 383     137.286 130.384 175.641  1.00  0.00           H  
ATOM   4091  HB2 ALA R 383     137.795 130.539 173.968  1.00  0.00           H  
ATOM   4092  HB3 ALA R 383     136.353 131.383 174.527  1.00  0.00           H  
ATOM   4093  N   CYS R 384     133.792 129.828 174.927  1.00 81.04           N  
ATOM   4094  CA  CYS R 384     132.631 129.982 175.801  1.00 81.04           C  
ATOM   4095  C   CYS R 384     131.440 129.171 175.264  1.00 81.04           C  
ATOM   4096  O   CYS R 384     130.304 129.452 175.634  1.00 81.04           O  
ATOM   4097  CB  CYS R 384     132.276 131.486 175.913  1.00 81.04           C  
ATOM   4098  SG  CYS R 384     131.912 132.092 177.582  1.00 81.04           S  
ATOM   4099  H   CYS R 384     133.740 130.312 174.034  1.00  0.00           H  
ATOM   4100  HA  CYS R 384     132.860 129.609 176.799  1.00  0.00           H  
ATOM   4101  HB3 CYS R 384     131.440 131.744 175.260  1.00  0.00           H  
ATOM   4102  HB2 CYS R 384     133.107 132.101 175.569  1.00  0.00           H  
ATOM   4103  N   HIS R 385     131.704 128.179 174.401  1.00117.10           N  
ATOM   4104  CA  HIS R 385     130.803 127.379 173.562  1.00117.10           C  
ATOM   4105  C   HIS R 385     129.359 127.161 174.038  1.00117.10           C  
ATOM   4106  O   HIS R 385     128.424 127.480 173.298  1.00117.10           O  
ATOM   4107  ND1 HIS R 385     133.762 125.543 174.040  1.00117.10           N  
ATOM   4108  CG  HIS R 385     132.386 125.393 174.030  1.00117.10           C  
ATOM   4109  CB  HIS R 385     131.497 126.104 173.037  1.00117.10           C  
ATOM   4110  NE2 HIS R 385     133.293 124.140 175.687  1.00117.10           N  
ATOM   4111  CD2 HIS R 385     132.103 124.542 175.075  1.00117.10           C  
ATOM   4112  CE1 HIS R 385     134.246 124.775 175.016  1.00117.10           C  
ATOM   4113  H   HIS R 385     132.687 128.008 174.235  1.00  0.00           H  
ATOM   4114  HA  HIS R 385     130.654 128.008 172.690  1.00  0.00           H  
ATOM   4115  HD1 HIS R 385     134.340 126.082 173.380  1.00  0.00           H  
ATOM   4116  HB3 HIS R 385     132.100 126.348 172.161  1.00  0.00           H  
ATOM   4117  HB2 HIS R 385     130.756 125.388 172.682  1.00  0.00           H  
ATOM   4118  HD2 HIS R 385     131.150 124.173 175.428  1.00  0.00           H  
ATOM   4119  HE1 HIS R 385     135.302 124.665 175.227  1.00  0.00           H  
ATOM   4120  N   GLY R 386     129.188 126.653 175.262  1.00 86.29           N  
ATOM   4121  CA  GLY R 386     127.904 126.519 175.952  1.00 86.29           C  
ATOM   4122  C   GLY R 386     127.880 127.262 177.293  1.00 86.29           C  
ATOM   4123  O   GLY R 386     126.954 127.076 178.076  1.00 86.29           O  
ATOM   4124  H   GLY R 386     130.017 126.422 175.796  1.00  0.00           H  
ATOM   4125  HA3 GLY R 386     127.716 125.462 176.139  1.00  0.00           H  
ATOM   4126  HA2 GLY R 386     127.072 126.883 175.346  1.00  0.00           H  
ATOM   4127  N   HIS R 387     128.915 128.058 177.578  1.00 84.44           N  
ATOM   4128  CA  HIS R 387     129.195 128.682 178.872  1.00 84.44           C  
ATOM   4129  C   HIS R 387     128.724 130.143 178.886  1.00 84.44           C  
ATOM   4130  O   HIS R 387     128.334 130.654 179.933  1.00 84.44           O  
ATOM   4131  ND1 HIS R 387     132.668 127.154 178.407  1.00 84.44           N  
ATOM   4132  CG  HIS R 387     131.384 127.334 178.907  1.00 84.44           C  
ATOM   4133  CB  HIS R 387     130.727 128.683 179.088  1.00 84.44           C  
ATOM   4134  NE2 HIS R 387     131.877 125.124 178.826  1.00 84.44           N  
ATOM   4135  CD2 HIS R 387     130.914 126.067 179.174  1.00 84.44           C  
ATOM   4136  CE1 HIS R 387     132.902 125.839 178.383  1.00 84.44           C  
ATOM   4137  H   HIS R 387     129.553 128.272 176.819  1.00  0.00           H  
ATOM   4138  HA  HIS R 387     128.705 128.135 179.680  1.00  0.00           H  
ATOM   4139  HD1 HIS R 387     133.348 127.846 178.115  1.00  0.00           H  
ATOM   4140  HB3 HIS R 387     130.961 129.046 180.090  1.00  0.00           H  
ATOM   4141  HB2 HIS R 387     131.198 129.381 178.398  1.00  0.00           H  
ATOM   4142  HD2 HIS R 387     129.959 125.761 179.578  1.00  0.00           H  
ATOM   4143  HE1 HIS R 387     133.825 125.397 178.035  1.00  0.00           H  
ATOM   4144  N   CYS R 388     128.747 130.826 177.737  1.00103.91           N  
ATOM   4145  CA  CYS R 388     128.212 132.167 177.557  1.00103.91           C  
ATOM   4146  C   CYS R 388     127.768 132.350 176.107  1.00103.91           C  
ATOM   4147  O   CYS R 388     128.232 131.638 175.216  1.00103.91           O  
ATOM   4148  CB  CYS R 388     129.137 133.264 178.132  1.00103.91           C  
ATOM   4149  SG  CYS R 388     130.683 133.686 177.269  1.00103.91           S  
ATOM   4150  H   CYS R 388     129.074 130.369 176.889  1.00  0.00           H  
ATOM   4151  HA  CYS R 388     127.290 132.202 178.142  1.00  0.00           H  
ATOM   4152  HB3 CYS R 388     129.387 133.032 179.167  1.00  0.00           H  
ATOM   4153  HB2 CYS R 388     128.564 134.190 178.181  1.00  0.00           H  
ATOM   4154  N   VAL R 389     126.832 133.273 175.873  1.00104.43           N  
ATOM   4155  CA  VAL R 389     126.140 133.436 174.601  1.00104.43           C  
ATOM   4156  C   VAL R 389     126.573 134.783 173.978  1.00104.43           C  
ATOM   4157  O   VAL R 389     125.922 135.798 174.236  1.00104.43           O  
ATOM   4158  CB  VAL R 389     124.604 133.365 174.882  1.00104.43           C  
ATOM   4159  CG1 VAL R 389     123.752 133.450 173.602  1.00104.43           C  
ATOM   4160  CG2 VAL R 389     124.205 132.088 175.654  1.00104.43           C  
ATOM   4161  H   VAL R 389     126.504 133.844 176.635  1.00  0.00           H  
ATOM   4162  HA  VAL R 389     126.376 132.627 173.909  1.00  0.00           H  
ATOM   4163  HB  VAL R 389     124.325 134.214 175.509  1.00  0.00           H  
ATOM   4164 HG11 VAL R 389     122.687 133.459 173.837  1.00  0.00           H  
ATOM   4165 HG12 VAL R 389     123.959 134.353 173.029  1.00  0.00           H  
ATOM   4166 HG13 VAL R 389     123.938 132.592 172.957  1.00  0.00           H  
ATOM   4167 HG21 VAL R 389     123.125 132.032 175.793  1.00  0.00           H  
ATOM   4168 HG22 VAL R 389     124.516 131.191 175.118  1.00  0.00           H  
ATOM   4169 HG23 VAL R 389     124.649 132.048 176.649  1.00  0.00           H  
ATOM   4170  N   PRO R 390     127.618 134.832 173.119  1.00182.78           N  
ATOM   4171  CA  PRO R 390     127.870 135.998 172.255  1.00182.78           C  
ATOM   4172  C   PRO R 390     126.890 136.065 171.063  1.00182.78           C  
ATOM   4173  O   PRO R 390     126.837 137.074 170.363  1.00182.78           O  
ATOM   4174  CD  PRO R 390     128.634 133.794 172.897  1.00182.78           C  
ATOM   4175  CB  PRO R 390     129.312 135.801 171.766  1.00182.78           C  
ATOM   4176  CG  PRO R 390     129.482 134.289 171.721  1.00182.78           C  
ATOM   4177  HA  PRO R 390     127.791 136.928 172.820  1.00  0.00           H  
ATOM   4178  HD2 PRO R 390     128.227 132.805 172.701  1.00  0.00           H  
ATOM   4179  HD3 PRO R 390     129.249 133.717 173.794  1.00  0.00           H  
ATOM   4180  HB3 PRO R 390     130.003 136.227 172.494  1.00  0.00           H  
ATOM   4181  HB2 PRO R 390     129.517 136.281 170.810  1.00  0.00           H  
ATOM   4182  HG2 PRO R 390     129.066 133.902 170.789  1.00  0.00           H  
ATOM   4183  HG3 PRO R 390     130.519 133.962 171.765  1.00  0.00           H  
ATOM   4184  N   ASP R 391     126.128 134.991 170.829  1.00 22.16           N  
ATOM   4185  CA  ASP R 391     125.225 134.655 169.729  1.00 22.16           C  
ATOM   4186  C   ASP R 391     124.271 135.751 169.236  1.00 22.16           C  
ATOM   4187  O   ASP R 391     123.891 135.748 168.070  1.00 22.16           O  
ATOM   4188  CB  ASP R 391     124.473 133.337 170.011  1.00 22.16           C  
ATOM   4189  CG  ASP R 391     125.341 132.156 170.435  1.00 22.16           C  
ATOM   4190  OD1 ASP R 391     126.263 132.316 171.266  1.00 22.16           O  
ATOM   4191  OD2 ASP R 391     125.150 131.074 169.853  1.00 22.16           O1-
ATOM   4192  H   ASP R 391     126.341 134.162 171.386  1.00  0.00           H  
ATOM   4193  HA  ASP R 391     125.888 134.435 168.898  1.00  0.00           H  
ATOM   4194  HB3 ASP R 391     123.965 133.039 169.097  1.00  0.00           H  
ATOM   4195  HB2 ASP R 391     123.694 133.485 170.756  1.00  0.00           H  
ATOM   4196  N   TYR R 392     123.918 136.724 170.082  1.00  8.05           N  
ATOM   4197  CA  TYR R 392     123.104 137.886 169.706  1.00  8.05           C  
ATOM   4198  C   TYR R 392     123.888 138.882 168.826  1.00  8.05           C  
ATOM   4199  O   TYR R 392     123.290 139.608 168.029  1.00  8.05           O  
ATOM   4200  CB  TYR R 392     122.598 138.593 170.982  1.00  8.05           C  
ATOM   4201  CG  TYR R 392     121.368 137.946 171.600  1.00  8.05           C  
ATOM   4202  CD1 TYR R 392     120.140 138.641 171.615  1.00  8.05           C  
ATOM   4203  CD2 TYR R 392     121.431 136.645 172.146  1.00  8.05           C  
ATOM   4204  CE1 TYR R 392     118.984 138.038 172.144  1.00  8.05           C  
ATOM   4205  CE2 TYR R 392     120.275 136.040 172.675  1.00  8.05           C  
ATOM   4206  CZ  TYR R 392     119.051 136.733 172.670  1.00  8.05           C  
ATOM   4207  OH  TYR R 392     117.935 136.128 173.165  1.00  8.05           O  
ATOM   4208  H   TYR R 392     124.300 136.679 171.015  1.00  0.00           H  
ATOM   4209  HA  TYR R 392     122.246 137.553 169.120  1.00  0.00           H  
ATOM   4210  HB3 TYR R 392     122.345 139.630 170.750  1.00  0.00           H  
ATOM   4211  HB2 TYR R 392     123.388 138.651 171.732  1.00  0.00           H  
ATOM   4212  HD1 TYR R 392     120.073 139.642 171.216  1.00  0.00           H  
ATOM   4213  HD2 TYR R 392     122.359 136.093 172.160  1.00  0.00           H  
ATOM   4214  HE1 TYR R 392     118.050 138.583 172.132  1.00  0.00           H  
ATOM   4215  HE2 TYR R 392     120.328 135.041 173.083  1.00  0.00           H  
ATOM   4216  HH  TYR R 392     117.202 136.714 173.283  1.00  0.00           H  
ATOM   4217  N   TRP R 393     125.227 138.884 168.925  1.00  4.49           N  
ATOM   4218  CA  TRP R 393     126.127 139.572 168.004  1.00  4.49           C  
ATOM   4219  C   TRP R 393     126.217 138.743 166.710  1.00  4.49           C  
ATOM   4220  O   TRP R 393     126.129 139.316 165.628  1.00  4.49           O  
ATOM   4221  CB  TRP R 393     127.522 139.689 168.662  1.00  4.49           C  
ATOM   4222  CG  TRP R 393     128.620 140.454 167.972  1.00  4.49           C  
ATOM   4223  CD2 TRP R 393     130.024 140.533 168.372  1.00  4.49           C  
ATOM   4224  CD1 TRP R 393     128.517 141.210 166.852  1.00  4.49           C  
ATOM   4225  NE1 TRP R 393     129.756 141.725 166.524  1.00  4.49           N  
ATOM   4226  CE2 TRP R 393     130.728 141.330 167.419  1.00  4.49           C  
ATOM   4227  CE3 TRP R 393     130.780 140.006 169.448  1.00  4.49           C  
ATOM   4228  CZ2 TRP R 393     132.109 141.574 167.517  1.00  4.49           C  
ATOM   4229  CZ3 TRP R 393     132.165 140.246 169.560  1.00  4.49           C  
ATOM   4230  CH2 TRP R 393     132.831 141.025 168.593  1.00  4.49           C  
ATOM   4231  H   TRP R 393     125.654 138.223 169.571  1.00  0.00           H  
ATOM   4232  HA  TRP R 393     125.736 140.567 167.781  1.00  0.00           H  
ATOM   4233  HB3 TRP R 393     127.924 138.692 168.829  1.00  0.00           H  
ATOM   4234  HB2 TRP R 393     127.412 140.133 169.651  1.00  0.00           H  
ATOM   4235  HD1 TRP R 393     127.601 141.372 166.302  1.00  0.00           H  
ATOM   4236  HE1 TRP R 393     129.901 142.342 165.740  1.00  0.00           H  
ATOM   4237  HE3 TRP R 393     130.283 139.402 170.193  1.00  0.00           H  
ATOM   4238  HZ2 TRP R 393     132.617 142.171 166.775  1.00  0.00           H  
ATOM   4239  HZ3 TRP R 393     132.718 139.826 170.389  1.00  0.00           H  
ATOM   4240  HH2 TRP R 393     133.893 141.204 168.675  1.00  0.00           H  
ATOM   4241  N   TYR R 394     126.339 137.406 166.809  1.00  8.38           N  
ATOM   4242  CA  TYR R 394     126.231 136.443 165.716  1.00  8.38           C  
ATOM   4243  C   TYR R 394     125.194 136.680 164.603  1.00  8.38           C  
ATOM   4244  O   TYR R 394     125.538 136.708 163.423  1.00  8.38           O  
ATOM   4245  CB  TYR R 394     126.452 134.939 166.015  1.00  8.38           C  
ATOM   4246  CG  TYR R 394     127.295 134.227 164.977  1.00  8.38           C  
ATOM   4247  CD1 TYR R 394     128.655 134.004 165.213  1.00  8.38           C  
ATOM   4248  CD2 TYR R 394     126.659 133.421 164.021  1.00  8.38           C  
ATOM   4249  CE1 TYR R 394     129.423 133.182 164.387  1.00  8.38           C  
ATOM   4250  CE2 TYR R 394     127.406 132.577 163.208  1.00  8.38           C  
ATOM   4251  CZ  TYR R 394     128.791 132.476 163.363  1.00  8.38           C  
ATOM   4252  OH  TYR R 394     129.463 131.649 162.495  1.00  8.38           O  
ATOM   4253  H   TYR R 394     126.357 137.041 167.753  1.00  0.00           H  
ATOM   4254  HA  TYR R 394     127.141 136.723 165.179  1.00  0.00           H  
ATOM   4255  HB3 TYR R 394     125.460 134.463 166.065  1.00  0.00           H  
ATOM   4256  HB2 TYR R 394     126.924 134.845 166.992  1.00  0.00           H  
ATOM   4257  HD1 TYR R 394     129.138 134.494 166.051  1.00  0.00           H  
ATOM   4258  HD2 TYR R 394     125.572 133.444 163.935  1.00  0.00           H  
ATOM   4259  HE1 TYR R 394     130.490 133.062 164.565  1.00  0.00           H  
ATOM   4260  HE2 TYR R 394     126.903 131.923 162.509  1.00  0.00           H  
ATOM   4261  HH  TYR R 394     130.410 131.619 162.713  1.00  0.00           H  
ATOM   4262  N   GLU R 395     123.956 136.977 165.009  1.00 19.16           N  
ATOM   4263  CA  GLU R 395     122.828 137.098 164.084  1.00 19.16           C  
ATOM   4264  C   GLU R 395     122.606 138.576 163.698  1.00 19.16           C  
ATOM   4265  O   GLU R 395     121.696 138.889 162.940  1.00 19.16           O  
ATOM   4266  CB  GLU R 395     121.487 136.585 164.653  1.00 19.16           C  
ATOM   4267  CG  GLU R 395     121.713 135.151 165.197  1.00 19.16           C  
ATOM   4268  CD  GLU R 395     122.329 134.093 164.203  1.00 19.16           C  
ATOM   4269  OE1 GLU R 395     121.533 133.728 163.299  1.00 19.16           O  
ATOM   4270  OE2 GLU R 395     123.503 133.728 164.447  1.00 19.16           O1-
ATOM   4271  H   GLU R 395     123.778 136.914 166.007  1.00  0.00           H  
ATOM   4272  HA  GLU R 395     123.043 136.572 163.152  1.00  0.00           H  
ATOM   4273  HB3 GLU R 395     120.787 136.536 163.810  1.00  0.00           H  
ATOM   4274  HB2 GLU R 395     121.093 137.269 165.408  1.00  0.00           H  
ATOM   4275  HG3 GLU R 395     120.717 134.765 165.455  1.00  0.00           H  
ATOM   4276  HG2 GLU R 395     122.307 135.192 166.110  1.00  0.00           H  
ATOM   4277  N   THR R 396     123.491 139.460 164.165  1.00  3.56           N  
ATOM   4278  CA  THR R 396     123.719 140.768 163.565  1.00  3.56           C  
ATOM   4279  C   THR R 396     124.923 140.659 162.595  1.00  3.56           C  
ATOM   4280  O   THR R 396     124.984 141.396 161.610  1.00  3.56           O  
ATOM   4281  CB  THR R 396     124.064 141.769 164.700  1.00  3.56           C  
ATOM   4282  OG1 THR R 396     123.088 141.691 165.725  1.00  3.56           O  
ATOM   4283  CG2 THR R 396     124.090 143.236 164.245  1.00  3.56           C  
ATOM   4284  H   THR R 396     124.209 139.092 164.777  1.00  0.00           H  
ATOM   4285  HA  THR R 396     122.840 141.113 163.016  1.00  0.00           H  
ATOM   4286  HB  THR R 396     125.031 141.529 165.144  1.00  0.00           H  
ATOM   4287  HG1 THR R 396     123.103 140.805 166.083  1.00  0.00           H  
ATOM   4288 HG21 THR R 396     124.284 143.905 165.085  1.00  0.00           H  
ATOM   4289 HG22 THR R 396     124.868 143.413 163.503  1.00  0.00           H  
ATOM   4290 HG23 THR R 396     123.138 143.527 163.801  1.00  0.00           H  
ATOM   4291  N   SER R 397     125.891 139.762 162.864  1.00 12.39           N  
ATOM   4292  CA  SER R 397     127.191 139.699 162.202  1.00 12.39           C  
ATOM   4293  C   SER R 397     127.080 139.362 160.709  1.00 12.39           C  
ATOM   4294  O   SER R 397     127.746 140.014 159.905  1.00 12.39           O  
ATOM   4295  CB  SER R 397     128.146 138.737 162.956  1.00 12.39           C  
ATOM   4296  OG  SER R 397     128.010 137.363 162.644  1.00 12.39           O  
ATOM   4297  H   SER R 397     125.775 139.174 163.683  1.00  0.00           H  
ATOM   4298  HA  SER R 397     127.615 140.701 162.278  1.00  0.00           H  
ATOM   4299  HB3 SER R 397     128.074 138.878 164.034  1.00  0.00           H  
ATOM   4300  HB2 SER R 397     129.170 138.994 162.696  1.00  0.00           H  
ATOM   4301  HG  SER R 397     127.151 137.049 162.947  1.00  0.00           H  
ATOM   4302  N   PHE R 398     126.202 138.414 160.333  1.00106.81           N  
ATOM   4303  CA  PHE R 398     125.966 138.022 158.942  1.00106.81           C  
ATOM   4304  C   PHE R 398     125.465 139.205 158.099  1.00106.81           C  
ATOM   4305  O   PHE R 398     125.922 139.410 156.977  1.00106.81           O  
ATOM   4306  CB  PHE R 398     125.037 136.782 158.854  1.00106.81           C  
ATOM   4307  CG  PHE R 398     123.582 136.894 159.305  1.00106.81           C  
ATOM   4308  CD1 PHE R 398     122.646 137.671 158.585  1.00106.81           C  
ATOM   4309  CD2 PHE R 398     123.130 136.157 160.419  1.00106.81           C  
ATOM   4310  CE1 PHE R 398     121.306 137.762 158.991  1.00106.81           C  
ATOM   4311  CE2 PHE R 398     121.779 136.227 160.810  1.00106.81           C  
ATOM   4312  CZ  PHE R 398     120.873 137.047 160.117  1.00106.81           C  
ATOM   4313  H   PHE R 398     125.689 137.932 161.062  1.00  0.00           H  
ATOM   4314  HA  PHE R 398     126.932 137.727 158.528  1.00  0.00           H  
ATOM   4315  HB3 PHE R 398     125.502 135.971 159.416  1.00  0.00           H  
ATOM   4316  HB2 PHE R 398     125.027 136.430 157.823  1.00  0.00           H  
ATOM   4317  HD1 PHE R 398     122.943 138.232 157.719  1.00  0.00           H  
ATOM   4318  HD2 PHE R 398     123.803 135.526 160.986  1.00  0.00           H  
ATOM   4319  HE1 PHE R 398     120.614 138.376 158.434  1.00  0.00           H  
ATOM   4320  HE2 PHE R 398     121.433 135.652 161.652  1.00  0.00           H  
ATOM   4321  HZ  PHE R 398     119.847 137.111 160.442  1.00  0.00           H  
ATOM   4322  N   TRP R 399     124.591 140.037 158.684  1.00211.15           N  
ATOM   4323  CA  TRP R 399     123.959 141.197 158.060  1.00211.15           C  
ATOM   4324  C   TRP R 399     125.014 142.239 157.652  1.00211.15           C  
ATOM   4325  O   TRP R 399     124.909 142.852 156.591  1.00211.15           O  
ATOM   4326  CB  TRP R 399     122.910 141.793 159.034  1.00211.15           C  
ATOM   4327  CG  TRP R 399     121.536 142.002 158.465  1.00211.15           C  
ATOM   4328  CD2 TRP R 399     121.100 142.939 157.432  1.00211.15           C  
ATOM   4329  CD1 TRP R 399     120.424 141.329 158.840  1.00211.15           C  
ATOM   4330  NE1 TRP R 399     119.338 141.773 158.111  1.00211.15           N  
ATOM   4331  CE2 TRP R 399     119.703 142.745 157.201  1.00211.15           C  
ATOM   4332  CE3 TRP R 399     121.743 143.936 156.659  1.00211.15           C  
ATOM   4333  CZ2 TRP R 399     119.001 143.473 156.224  1.00211.15           C  
ATOM   4334  CZ3 TRP R 399     121.044 144.685 155.692  1.00211.15           C  
ATOM   4335  CH2 TRP R 399     119.674 144.451 155.470  1.00211.15           C  
ATOM   4336  H   TRP R 399     124.317 139.811 159.631  1.00  0.00           H  
ATOM   4337  HA  TRP R 399     123.457 140.850 157.155  1.00  0.00           H  
ATOM   4338  HB3 TRP R 399     123.248 142.748 159.441  1.00  0.00           H  
ATOM   4339  HB2 TRP R 399     122.793 141.147 159.906  1.00  0.00           H  
ATOM   4340  HD1 TRP R 399     120.404 140.567 159.610  1.00  0.00           H  
ATOM   4341  HE1 TRP R 399     118.396 141.438 158.295  1.00  0.00           H  
ATOM   4342  HE3 TRP R 399     122.792 144.130 156.814  1.00  0.00           H  
ATOM   4343  HZ2 TRP R 399     117.951 143.299 156.048  1.00  0.00           H  
ATOM   4344  HZ3 TRP R 399     121.563 145.436 155.116  1.00  0.00           H  
ATOM   4345  HH2 TRP R 399     119.137 145.020 154.725  1.00  0.00           H  
ATOM   4346  N   LEU R 400     126.080 142.377 158.452  1.00 21.09           N  
ATOM   4347  CA  LEU R 400     127.217 143.245 158.165  1.00 21.09           C  
ATOM   4348  C   LEU R 400     128.081 142.694 157.012  1.00 21.09           C  
ATOM   4349  O   LEU R 400     128.627 143.489 156.250  1.00 21.09           O  
ATOM   4350  CB  LEU R 400     128.085 143.416 159.432  1.00 21.09           C  
ATOM   4351  CG  LEU R 400     127.350 143.991 160.665  1.00 21.09           C  
ATOM   4352  CD1 LEU R 400     128.241 143.919 161.913  1.00 21.09           C  
ATOM   4353  CD2 LEU R 400     126.865 145.433 160.437  1.00 21.09           C  
ATOM   4354  H   LEU R 400     126.119 141.796 159.279  1.00  0.00           H  
ATOM   4355  HA  LEU R 400     126.842 144.220 157.851  1.00  0.00           H  
ATOM   4356  HB3 LEU R 400     128.925 144.069 159.198  1.00  0.00           H  
ATOM   4357  HB2 LEU R 400     128.530 142.455 159.689  1.00  0.00           H  
ATOM   4358  HG  LEU R 400     126.473 143.378 160.870  1.00  0.00           H  
ATOM   4359 HD11 LEU R 400     127.723 144.311 162.789  1.00  0.00           H  
ATOM   4360 HD12 LEU R 400     128.514 142.889 162.135  1.00  0.00           H  
ATOM   4361 HD13 LEU R 400     129.161 144.490 161.781  1.00  0.00           H  
ATOM   4362 HD21 LEU R 400     126.379 145.827 161.330  1.00  0.00           H  
ATOM   4363 HD22 LEU R 400     127.692 146.098 160.188  1.00  0.00           H  
ATOM   4364 HD23 LEU R 400     126.133 145.488 159.631  1.00  0.00           H  
ATOM   4365  N   LEU R 401     128.158 141.367 156.821  1.00 92.38           N  
ATOM   4366  CA  LEU R 401     128.852 140.750 155.682  1.00 92.38           C  
ATOM   4367  C   LEU R 401     128.033 140.965 154.397  1.00 92.38           C  
ATOM   4368  O   LEU R 401     128.582 141.337 153.357  1.00 92.38           O  
ATOM   4369  CB  LEU R 401     129.034 139.223 155.875  1.00 92.38           C  
ATOM   4370  CG  LEU R 401     129.628 138.760 157.220  1.00 92.38           C  
ATOM   4371  CD1 LEU R 401     129.723 137.228 157.257  1.00 92.38           C  
ATOM   4372  CD2 LEU R 401     130.987 139.404 157.532  1.00 92.38           C  
ATOM   4373  H   LEU R 401     127.643 140.761 157.448  1.00  0.00           H  
ATOM   4374  HA  LEU R 401     129.829 141.220 155.565  1.00  0.00           H  
ATOM   4375  HB3 LEU R 401     129.665 138.850 155.067  1.00  0.00           H  
ATOM   4376  HB2 LEU R 401     128.078 138.714 155.737  1.00  0.00           H  
ATOM   4377  HG  LEU R 401     128.940 139.051 158.007  1.00  0.00           H  
ATOM   4378 HD11 LEU R 401     130.079 136.874 158.224  1.00  0.00           H  
ATOM   4379 HD12 LEU R 401     128.751 136.766 157.077  1.00  0.00           H  
ATOM   4380 HD13 LEU R 401     130.404 136.862 156.488  1.00  0.00           H  
ATOM   4381 HD21 LEU R 401     131.378 139.047 158.484  1.00  0.00           H  
ATOM   4382 HD22 LEU R 401     131.718 139.175 156.758  1.00  0.00           H  
ATOM   4383 HD23 LEU R 401     130.898 140.488 157.606  1.00  0.00           H  
ATOM   4384  N   TRP R 402     126.709 140.781 154.483  1.00124.05           N  
ATOM   4385  CA  TRP R 402     125.773 140.927 153.368  1.00124.05           C  
ATOM   4386  C   TRP R 402     125.595 142.391 152.942  1.00124.05           C  
ATOM   4387  O   TRP R 402     125.354 142.663 151.766  1.00124.05           O  
ATOM   4388  CB  TRP R 402     124.406 140.339 153.738  1.00124.05           C  
ATOM   4389  CG  TRP R 402     124.377 138.939 154.282  1.00124.05           C  
ATOM   4390  CD2 TRP R 402     125.260 137.805 154.004  1.00124.05           C  
ATOM   4391  CD1 TRP R 402     123.479 138.490 155.187  1.00124.05           C  
ATOM   4392  NE1 TRP R 402     123.764 137.183 155.519  1.00124.05           N  
ATOM   4393  CE2 TRP R 402     124.870 136.719 154.847  1.00124.05           C  
ATOM   4394  CE3 TRP R 402     126.352 137.568 153.135  1.00124.05           C  
ATOM   4395  CZ2 TRP R 402     125.547 135.491 154.857  1.00124.05           C  
ATOM   4396  CZ3 TRP R 402     127.008 136.323 153.106  1.00124.05           C  
ATOM   4397  CH2 TRP R 402     126.609 135.285 153.968  1.00124.05           C  
ATOM   4398  H   TRP R 402     126.346 140.414 155.361  1.00  0.00           H  
ATOM   4399  HA  TRP R 402     126.174 140.388 152.516  1.00  0.00           H  
ATOM   4400  HB3 TRP R 402     123.778 140.350 152.847  1.00  0.00           H  
ATOM   4401  HB2 TRP R 402     123.922 140.989 154.469  1.00  0.00           H  
ATOM   4402  HD1 TRP R 402     122.677 139.083 155.602  1.00  0.00           H  
ATOM   4403  HE1 TRP R 402     123.205 136.640 156.170  1.00  0.00           H  
ATOM   4404  HE3 TRP R 402     126.691 138.332 152.454  1.00  0.00           H  
ATOM   4405  HZ2 TRP R 402     125.242 134.699 155.520  1.00  0.00           H  
ATOM   4406  HZ3 TRP R 402     127.816 136.169 152.407  1.00  0.00           H  
ATOM   4407  HH2 TRP R 402     127.103 134.326 153.947  1.00  0.00           H  
ATOM   4408  N   ALA R 403     125.833 143.337 153.860  1.00 14.03           N  
ATOM   4409  CA  ALA R 403     125.946 144.768 153.591  1.00 14.03           C  
ATOM   4410  C   ALA R 403     127.185 145.129 152.745  1.00 14.03           C  
ATOM   4411  O   ALA R 403     127.305 146.275 152.317  1.00 14.03           O  
ATOM   4412  CB  ALA R 403     125.992 145.531 154.924  1.00 14.03           C  
ATOM   4413  H   ALA R 403     125.929 143.029 154.823  1.00  0.00           H  
ATOM   4414  HA  ALA R 403     125.061 145.083 153.034  1.00  0.00           H  
ATOM   4415  HB1 ALA R 403     126.028 146.608 154.758  1.00  0.00           H  
ATOM   4416  HB2 ALA R 403     125.105 145.327 155.525  1.00  0.00           H  
ATOM   4417  HB3 ALA R 403     126.866 145.261 155.514  1.00  0.00           H  
ATOM   4418  N   ASN R 404     128.086 144.173 152.470  1.00  3.90           N  
ATOM   4419  CA  ASN R 404     129.081 144.275 151.407  1.00  3.90           C  
ATOM   4420  C   ASN R 404     128.528 143.584 150.141  1.00  3.90           C  
ATOM   4421  O   ASN R 404     128.538 144.205 149.083  1.00  3.90           O  
ATOM   4422  CB  ASN R 404     130.397 143.593 151.843  1.00  3.90           C  
ATOM   4423  CG  ASN R 404     131.538 143.889 150.872  1.00  3.90           C  
ATOM   4424  OD1 ASN R 404     132.201 144.921 150.948  1.00  3.90           O  
ATOM   4425  ND2 ASN R 404     131.758 142.986 149.932  1.00  3.90           N  
ATOM   4426  H   ASN R 404     127.939 143.263 152.892  1.00  0.00           H  
ATOM   4427  HA  ASN R 404     129.289 145.323 151.176  1.00  0.00           H  
ATOM   4428  HB3 ASN R 404     130.281 142.516 151.950  1.00  0.00           H  
ATOM   4429  HB2 ASN R 404     130.696 143.969 152.818  1.00  0.00           H  
ATOM   4430 HD22 ASN R 404     132.326 143.229 149.131  1.00  0.00           H  
ATOM   4431 HD21 ASN R 404     131.174 142.163 149.869  1.00  0.00           H  
ATOM   4432  N   SER R 405     128.028 142.338 150.216  1.00  2.04           N  
ATOM   4433  CA  SER R 405     127.534 141.540 149.074  1.00  2.04           C  
ATOM   4434  C   SER R 405     126.397 142.194 148.260  1.00  2.04           C  
ATOM   4435  O   SER R 405     126.321 142.017 147.043  1.00  2.04           O  
ATOM   4436  CB  SER R 405     127.088 140.158 149.579  1.00  2.04           C  
ATOM   4437  OG  SER R 405     128.214 139.430 150.029  1.00  2.04           O  
ATOM   4438  H   SER R 405     128.065 141.844 151.099  1.00  0.00           H  
ATOM   4439  HA  SER R 405     128.364 141.399 148.381  1.00  0.00           H  
ATOM   4440  HB3 SER R 405     126.621 139.585 148.775  1.00  0.00           H  
ATOM   4441  HB2 SER R 405     126.338 140.246 150.362  1.00  0.00           H  
ATOM   4442  HG  SER R 405     128.613 139.049 149.230  1.00  0.00           H  
ATOM   4443  N   ALA R 406     125.547 143.000 148.910  1.00  1.80           N  
ATOM   4444  CA  ALA R 406     124.481 143.767 148.265  1.00  1.80           C  
ATOM   4445  C   ALA R 406     125.021 145.008 147.524  1.00  1.80           C  
ATOM   4446  O   ALA R 406     124.341 145.553 146.657  1.00  1.80           O  
ATOM   4447  CB  ALA R 406     123.514 144.246 149.358  1.00  1.80           C  
ATOM   4448  H   ALA R 406     125.595 143.018 149.926  1.00  0.00           H  
ATOM   4449  HA  ALA R 406     123.945 143.133 147.555  1.00  0.00           H  
ATOM   4450  HB1 ALA R 406     122.672 144.789 148.927  1.00  0.00           H  
ATOM   4451  HB2 ALA R 406     123.105 143.399 149.909  1.00  0.00           H  
ATOM   4452  HB3 ALA R 406     124.005 144.902 150.078  1.00  0.00           H  
ATOM   4453  N   VAL R 407     126.239 145.457 147.856  1.00  2.33           N  
ATOM   4454  CA  VAL R 407     126.893 146.647 147.311  1.00  2.33           C  
ATOM   4455  C   VAL R 407     128.010 146.228 146.323  1.00  2.33           C  
ATOM   4456  O   VAL R 407     128.352 146.991 145.419  1.00  2.33           O  
ATOM   4457  CB  VAL R 407     127.438 147.508 148.489  1.00  2.33           C  
ATOM   4458  CG1 VAL R 407     127.928 148.896 148.035  1.00  2.33           C  
ATOM   4459  CG2 VAL R 407     126.387 147.712 149.600  1.00  2.33           C  
ATOM   4460  H   VAL R 407     126.754 144.924 148.547  1.00  0.00           H  
ATOM   4461  HA  VAL R 407     126.169 147.244 146.753  1.00  0.00           H  
ATOM   4462  HB  VAL R 407     128.286 146.984 148.936  1.00  0.00           H  
ATOM   4463 HG11 VAL R 407     128.319 149.468 148.877  1.00  0.00           H  
ATOM   4464 HG12 VAL R 407     128.722 148.828 147.299  1.00  0.00           H  
ATOM   4465 HG13 VAL R 407     127.117 149.474 147.590  1.00  0.00           H  
ATOM   4466 HG21 VAL R 407     126.780 148.331 150.408  1.00  0.00           H  
ATOM   4467 HG22 VAL R 407     125.489 148.196 149.215  1.00  0.00           H  
ATOM   4468 HG23 VAL R 407     126.081 146.772 150.057  1.00  0.00           H  
ATOM   4469  N   ASN R 408     128.530 144.994 146.424  1.00  2.25           N  
ATOM   4470  CA  ASN R 408     129.406 144.316 145.457  1.00  2.25           C  
ATOM   4471  C   ASN R 408     129.103 144.516 143.960  1.00  2.25           C  
ATOM   4472  O   ASN R 408     130.037 144.884 143.243  1.00  2.25           O  
ATOM   4473  CB  ASN R 408     129.660 142.828 145.782  1.00  2.25           C  
ATOM   4474  CG  ASN R 408     130.791 142.531 146.768  1.00  2.25           C  
ATOM   4475  OD1 ASN R 408     131.639 143.368 147.080  1.00  2.25           O  
ATOM   4476  ND2 ASN R 408     130.830 141.295 147.239  1.00  2.25           N  
ATOM   4477  H   ASN R 408     128.285 144.473 147.262  1.00  0.00           H  
ATOM   4478  HA  ASN R 408     130.349 144.840 145.591  1.00  0.00           H  
ATOM   4479  HB3 ASN R 408     129.920 142.281 144.873  1.00  0.00           H  
ATOM   4480  HB2 ASN R 408     128.740 142.363 146.132  1.00  0.00           H  
ATOM   4481 HD22 ASN R 408     131.568 140.918 147.808  1.00  0.00           H  
ATOM   4482 HD21 ASN R 408     130.187 140.607 146.778  1.00  0.00           H  
ATOM   4483  N   PRO R 409     127.851 144.369 143.456  1.00  4.85           N  
ATOM   4484  CA  PRO R 409     127.537 144.663 142.050  1.00  4.85           C  
ATOM   4485  C   PRO R 409     127.828 146.115 141.608  1.00  4.85           C  
ATOM   4486  O   PRO R 409     128.213 146.336 140.457  1.00  4.85           O  
ATOM   4487  CD  PRO R 409     126.659 143.893 144.165  1.00  4.85           C  
ATOM   4488  CB  PRO R 409     126.087 144.220 141.826  1.00  4.85           C  
ATOM   4489  CG  PRO R 409     125.478 144.077 143.212  1.00  4.85           C  
ATOM   4490  HA  PRO R 409     128.150 143.998 141.449  1.00  0.00           H  
ATOM   4491  HD2 PRO R 409     126.446 144.401 145.098  1.00  0.00           H  
ATOM   4492  HD3 PRO R 409     126.797 142.836 144.398  1.00  0.00           H  
ATOM   4493  HB3 PRO R 409     126.083 143.246 141.334  1.00  0.00           H  
ATOM   4494  HB2 PRO R 409     125.514 144.897 141.189  1.00  0.00           H  
ATOM   4495  HG2 PRO R 409     124.946 144.993 143.473  1.00  0.00           H  
ATOM   4496  HG3 PRO R 409     124.763 143.257 143.280  1.00  0.00           H  
ATOM   4497  N   VAL R 410     127.746 147.085 142.530  1.00  4.30           N  
ATOM   4498  CA  VAL R 410     128.079 148.491 142.312  1.00  4.30           C  
ATOM   4499  C   VAL R 410     129.616 148.677 142.348  1.00  4.30           C  
ATOM   4500  O   VAL R 410     130.173 149.406 141.530  1.00  4.30           O  
ATOM   4501  CB  VAL R 410     127.413 149.359 143.426  1.00  4.30           C  
ATOM   4502  CG1 VAL R 410     127.477 150.869 143.126  1.00  4.30           C  
ATOM   4503  CG2 VAL R 410     125.948 148.961 143.710  1.00  4.30           C  
ATOM   4504  H   VAL R 410     127.493 146.826 143.476  1.00  0.00           H  
ATOM   4505  HA  VAL R 410     127.696 148.794 141.338  1.00  0.00           H  
ATOM   4506  HB  VAL R 410     127.962 149.216 144.357  1.00  0.00           H  
ATOM   4507 HG11 VAL R 410     127.101 151.448 143.970  1.00  0.00           H  
ATOM   4508 HG12 VAL R 410     128.496 151.208 142.936  1.00  0.00           H  
ATOM   4509 HG13 VAL R 410     126.870 151.129 142.261  1.00  0.00           H  
ATOM   4510 HG21 VAL R 410     125.495 149.625 144.447  1.00  0.00           H  
ATOM   4511 HG22 VAL R 410     125.340 149.006 142.806  1.00  0.00           H  
ATOM   4512 HG23 VAL R 410     125.865 147.952 144.117  1.00  0.00           H  
ATOM   4513  N   LEU R 411     130.307 148.009 143.282  1.00  7.14           N  
ATOM   4514  CA  LEU R 411     131.740 148.185 143.548  1.00  7.14           C  
ATOM   4515  C   LEU R 411     132.653 147.395 142.587  1.00  7.14           C  
ATOM   4516  O   LEU R 411     133.870 147.612 142.594  1.00  7.14           O  
ATOM   4517  CB  LEU R 411     132.039 147.669 144.976  1.00  7.14           C  
ATOM   4518  CG  LEU R 411     131.429 148.498 146.122  1.00  7.14           C  
ATOM   4519  CD1 LEU R 411     131.453 147.696 147.435  1.00  7.14           C  
ATOM   4520  CD2 LEU R 411     132.130 149.853 146.302  1.00  7.14           C  
ATOM   4521  H   LEU R 411     129.770 147.440 143.929  1.00  0.00           H  
ATOM   4522  HA  LEU R 411     132.005 149.240 143.463  1.00  0.00           H  
ATOM   4523  HB3 LEU R 411     133.115 147.596 145.142  1.00  0.00           H  
ATOM   4524  HB2 LEU R 411     131.665 146.649 145.052  1.00  0.00           H  
ATOM   4525  HG  LEU R 411     130.386 148.696 145.878  1.00  0.00           H  
ATOM   4526 HD11 LEU R 411     131.004 148.259 148.255  1.00  0.00           H  
ATOM   4527 HD12 LEU R 411     130.890 146.766 147.344  1.00  0.00           H  
ATOM   4528 HD13 LEU R 411     132.469 147.434 147.731  1.00  0.00           H  
ATOM   4529 HD21 LEU R 411     131.694 150.409 147.133  1.00  0.00           H  
ATOM   4530 HD22 LEU R 411     133.194 149.731 146.507  1.00  0.00           H  
ATOM   4531 HD23 LEU R 411     132.030 150.479 145.415  1.00  0.00           H  
ATOM   4532  N   TYR R 412     132.099 146.466 141.796  1.00 10.92           N  
ATOM   4533  CA  TYR R 412     132.840 145.469 141.022  1.00 10.92           C  
ATOM   4534  C   TYR R 412     132.420 145.429 139.539  1.00 10.92           C  
ATOM   4535  O   TYR R 412     133.063 146.127 138.754  1.00 10.92           O  
ATOM   4536  CB  TYR R 412     132.975 144.131 141.785  1.00 10.92           C  
ATOM   4537  CG  TYR R 412     133.856 144.204 143.018  1.00 10.92           C  
ATOM   4538  CD1 TYR R 412     135.242 144.018 142.906  1.00 10.92           C  
ATOM   4539  CD2 TYR R 412     133.292 144.454 144.284  1.00 10.92           C  
ATOM   4540  CE1 TYR R 412     136.064 144.098 144.042  1.00 10.92           C  
ATOM   4541  CE2 TYR R 412     134.112 144.594 145.416  1.00 10.92           C  
ATOM   4542  CZ  TYR R 412     135.502 144.441 145.287  1.00 10.92           C  
ATOM   4543  OH  TYR R 412     136.313 144.682 146.353  1.00 10.92           O  
ATOM   4544  H   TYR R 412     131.104 146.315 141.928  1.00  0.00           H  
ATOM   4545  HA  TYR R 412     133.871 145.819 140.942  1.00  0.00           H  
ATOM   4546  HB3 TYR R 412     133.371 143.358 141.125  1.00  0.00           H  
ATOM   4547  HB2 TYR R 412     132.001 143.772 142.108  1.00  0.00           H  
ATOM   4548  HD1 TYR R 412     135.667 143.820 141.940  1.00  0.00           H  
ATOM   4549  HD2 TYR R 412     132.225 144.553 144.393  1.00  0.00           H  
ATOM   4550  HE1 TYR R 412     137.127 143.940 143.939  1.00  0.00           H  
ATOM   4551  HE2 TYR R 412     133.655 144.824 146.369  1.00  0.00           H  
ATOM   4552  HH  TYR R 412     135.856 144.491 147.169  1.00  0.00           H  
ATOM   4553  N   PRO R 413     131.378 144.685 139.100  1.00 15.67           N  
ATOM   4554  CA  PRO R 413     130.972 144.633 137.687  1.00 15.67           C  
ATOM   4555  C   PRO R 413     130.512 145.972 137.092  1.00 15.67           C  
ATOM   4556  O   PRO R 413     130.893 146.266 135.962  1.00 15.67           O  
ATOM   4557  CD  PRO R 413     130.498 143.857 139.914  1.00 15.67           C  
ATOM   4558  CB  PRO R 413     129.915 143.532 137.591  1.00 15.67           C  
ATOM   4559  CG  PRO R 413     129.363 143.403 138.999  1.00 15.67           C  
ATOM   4560  HA  PRO R 413     131.826 144.312 137.094  1.00  0.00           H  
ATOM   4561  HD2 PRO R 413     130.142 144.405 140.780  1.00  0.00           H  
ATOM   4562  HD3 PRO R 413     131.037 142.973 140.255  1.00  0.00           H  
ATOM   4563  HB3 PRO R 413     130.391 142.597 137.296  1.00  0.00           H  
ATOM   4564  HB2 PRO R 413     129.137 143.745 136.856  1.00  0.00           H  
ATOM   4565  HG2 PRO R 413     128.516 144.080 139.107  1.00  0.00           H  
ATOM   4566  HG3 PRO R 413     129.012 142.398 139.238  1.00  0.00           H  
ATOM   4567  N   LEU R 414     129.801 146.834 137.837  1.00 59.11           N  
ATOM   4568  CA  LEU R 414     129.392 148.170 137.374  1.00 59.11           C  
ATOM   4569  C   LEU R 414     130.583 149.121 137.094  1.00 59.11           C  
ATOM   4570  O   LEU R 414     130.411 150.128 136.408  1.00 59.11           O  
ATOM   4571  CB  LEU R 414     128.406 148.777 138.399  1.00 59.11           C  
ATOM   4572  CG  LEU R 414     127.757 150.137 138.039  1.00 59.11           C  
ATOM   4573  CD1 LEU R 414     126.952 150.083 136.733  1.00 59.11           C  
ATOM   4574  CD2 LEU R 414     126.877 150.638 139.191  1.00 59.11           C  
ATOM   4575  H   LEU R 414     129.464 146.541 138.750  1.00  0.00           H  
ATOM   4576  HA  LEU R 414     128.871 148.027 136.427  1.00  0.00           H  
ATOM   4577  HB3 LEU R 414     128.930 148.884 139.347  1.00  0.00           H  
ATOM   4578  HB2 LEU R 414     127.605 148.059 138.580  1.00  0.00           H  
ATOM   4579  HG  LEU R 414     128.541 150.885 137.918  1.00  0.00           H  
ATOM   4580 HD11 LEU R 414     126.503 151.054 136.526  1.00  0.00           H  
ATOM   4581 HD12 LEU R 414     127.584 149.839 135.880  1.00  0.00           H  
ATOM   4582 HD13 LEU R 414     126.154 149.342 136.786  1.00  0.00           H  
ATOM   4583 HD21 LEU R 414     126.405 151.591 138.950  1.00  0.00           H  
ATOM   4584 HD22 LEU R 414     126.090 149.925 139.440  1.00  0.00           H  
ATOM   4585 HD23 LEU R 414     127.481 150.797 140.084  1.00  0.00           H  
ATOM   4586  N   CYS R 415     131.803 148.778 137.538  1.00179.35           N  
ATOM   4587  CA  CYS R 415     133.047 149.457 137.165  1.00179.35           C  
ATOM   4588  C   CYS R 415     133.343 149.267 135.659  1.00179.35           C  
ATOM   4589  O   CYS R 415     133.817 150.189 134.999  1.00179.35           O  
ATOM   4590  CB  CYS R 415     134.194 148.903 138.040  1.00179.35           C  
ATOM   4591  SG  CYS R 415     135.641 150.002 138.072  1.00179.35           S  
ATOM   4592  H   CYS R 415     131.879 147.920 138.068  1.00  0.00           H  
ATOM   4593  HA  CYS R 415     132.918 150.523 137.365  1.00  0.00           H  
ATOM   4594  HB3 CYS R 415     134.515 147.922 137.690  1.00  0.00           H  
ATOM   4595  HB2 CYS R 415     133.858 148.782 139.071  1.00  0.00           H  
ATOM   4596  HG  CYS R 415     134.978 151.106 138.431  1.00  0.00           H  
ATOM   4597  N   HIS R 416     132.946 148.124 135.076  1.00208.14           N  
ATOM   4598  CA  HIS R 416     132.846 147.918 133.632  1.00208.14           C  
ATOM   4599  C   HIS R 416     131.433 148.393 133.229  1.00208.14           C  
ATOM   4600  O   HIS R 416     130.541 147.605 132.912  1.00208.14           O  
ATOM   4601  ND1 HIS R 416     134.080 146.307 130.978  1.00208.14           N  
ATOM   4602  CG  HIS R 416     133.034 146.055 131.852  1.00208.14           C  
ATOM   4603  CB  HIS R 416     133.066 146.419 133.319  1.00208.14           C  
ATOM   4604  NE2 HIS R 416     132.495 145.350 129.766  1.00208.14           N  
ATOM   4605  CD2 HIS R 416     132.053 145.468 131.085  1.00208.14           C  
ATOM   4606  CE1 HIS R 416     133.714 145.879 129.768  1.00208.14           C  
ATOM   4607  H   HIS R 416     132.415 147.469 135.642  1.00  0.00           H  
ATOM   4608  HA  HIS R 416     133.593 148.507 133.096  1.00  0.00           H  
ATOM   4609  HD1 HIS R 416     134.968 146.732 131.204  1.00  0.00           H  
ATOM   4610  HB3 HIS R 416     132.327 145.808 133.834  1.00  0.00           H  
ATOM   4611  HB2 HIS R 416     134.028 146.095 133.718  1.00  0.00           H  
ATOM   4612  HD2 HIS R 416     131.072 145.126 131.382  1.00  0.00           H  
ATOM   4613  HE1 HIS R 416     134.335 145.951 128.884  1.00  0.00           H  
ATOM   4614  N   HIS R 417     131.217 149.714 133.312  1.00 48.97           N  
ATOM   4615  CA  HIS R 417     129.936 150.425 133.188  1.00 48.97           C  
ATOM   4616  C   HIS R 417     129.117 150.085 131.926  1.00 48.97           C  
ATOM   4617  O   HIS R 417     127.889 150.159 131.948  1.00 48.97           O  
ATOM   4618  ND1 HIS R 417     128.498 153.401 132.122  1.00 48.97           N  
ATOM   4619  CG  HIS R 417     128.959 152.826 133.297  1.00 48.97           C  
ATOM   4620  CB  HIS R 417     130.183 151.940 133.362  1.00 48.97           C  
ATOM   4621  NE2 HIS R 417     127.074 154.027 133.701  1.00 48.97           N  
ATOM   4622  CD2 HIS R 417     128.069 153.222 134.270  1.00 48.97           C  
ATOM   4623  CE1 HIS R 417     127.405 154.105 132.414  1.00 48.97           C  
ATOM   4624  H   HIS R 417     132.000 150.248 133.672  1.00  0.00           H  
ATOM   4625  HA  HIS R 417     129.322 150.096 134.028  1.00  0.00           H  
ATOM   4626  HD1 HIS R 417     128.922 153.337 131.206  1.00  0.00           H  
ATOM   4627  HB3 HIS R 417     130.907 152.293 132.626  1.00  0.00           H  
ATOM   4628  HB2 HIS R 417     130.643 152.106 134.338  1.00  0.00           H  
ATOM   4629  HD2 HIS R 417     128.075 152.983 135.326  1.00  0.00           H  
ATOM   4630  HE1 HIS R 417     126.846 154.673 131.681  1.00  0.00           H  
ATOM   4631  N   SER R 418     129.778 149.625 130.858  1.00 93.15           N  
ATOM   4632  CA  SER R 418     129.230 148.981 129.667  1.00 93.15           C  
ATOM   4633  C   SER R 418     128.225 147.837 129.935  1.00 93.15           C  
ATOM   4634  O   SER R 418     127.331 147.626 129.114  1.00 93.15           O  
ATOM   4635  CB  SER R 418     130.421 148.594 128.761  1.00 93.15           C  
ATOM   4636  OG  SER R 418     131.554 148.198 129.526  1.00 93.15           O  
ATOM   4637  H   SER R 418     130.781 149.498 130.937  1.00  0.00           H  
ATOM   4638  HA  SER R 418     128.653 149.742 129.137  1.00  0.00           H  
ATOM   4639  HB3 SER R 418     130.713 149.459 128.163  1.00  0.00           H  
ATOM   4640  HB2 SER R 418     130.150 147.808 128.053  1.00  0.00           H  
ATOM   4641  HG  SER R 418     131.561 147.248 129.643  1.00  0.00           H  
ATOM   4642  N   PHE R 419     128.278 147.183 131.111  1.00156.91           N  
ATOM   4643  CA  PHE R 419     127.237 146.285 131.636  1.00156.91           C  
ATOM   4644  C   PHE R 419     125.828 146.913 131.653  1.00156.91           C  
ATOM   4645  O   PHE R 419     124.841 146.202 131.468  1.00156.91           O  
ATOM   4646  CB  PHE R 419     127.607 145.768 133.051  1.00156.91           C  
ATOM   4647  CG  PHE R 419     128.351 144.443 133.098  1.00156.91           C  
ATOM   4648  CD1 PHE R 419     129.692 144.382 133.521  1.00156.91           C  
ATOM   4649  CD2 PHE R 419     127.683 143.251 132.759  1.00156.91           C  
ATOM   4650  CE1 PHE R 419     130.371 143.149 133.578  1.00156.91           C  
ATOM   4651  CE2 PHE R 419     128.356 142.014 132.812  1.00156.91           C  
ATOM   4652  CZ  PHE R 419     129.703 141.963 133.220  1.00156.91           C  
ATOM   4653  H   PHE R 419     129.063 147.388 131.727  1.00  0.00           H  
ATOM   4654  HA  PHE R 419     127.172 145.433 130.957  1.00  0.00           H  
ATOM   4655  HB3 PHE R 419     126.702 145.609 133.640  1.00  0.00           H  
ATOM   4656  HB2 PHE R 419     128.162 146.527 133.604  1.00  0.00           H  
ATOM   4657  HD1 PHE R 419     130.201 145.287 133.803  1.00  0.00           H  
ATOM   4658  HD2 PHE R 419     126.649 143.294 132.458  1.00  0.00           H  
ATOM   4659  HE1 PHE R 419     131.403 143.119 133.899  1.00  0.00           H  
ATOM   4660  HE2 PHE R 419     127.834 141.105 132.550  1.00  0.00           H  
ATOM   4661  HZ  PHE R 419     130.218 141.015 133.270  1.00  0.00           H  
ATOM   4662  N   ARG R 420     125.720 148.243 131.821  1.00 31.51           N  
ATOM   4663  CA  ARG R 420     124.452 148.973 131.872  1.00 31.51           C  
ATOM   4664  C   ARG R 420     123.659 148.980 130.553  1.00 31.51           C  
ATOM   4665  O   ARG R 420     122.476 149.307 130.596  1.00 31.51           O  
ATOM   4666  CB  ARG R 420     124.661 150.413 132.384  1.00 31.51           C  
ATOM   4667  CG  ARG R 420     125.081 150.459 133.868  1.00 31.51           C  
ATOM   4668  CD  ARG R 420     124.203 151.387 134.727  1.00 31.51           C  
ATOM   4669  NE  ARG R 420     124.675 152.779 134.677  1.00 31.51           N  
ATOM   4670  CZ  ARG R 420     124.069 153.874 135.151  1.00 31.51           C  
ATOM   4671  NH1 ARG R 420     122.865 153.807 135.724  1.00 31.51           N  
ATOM   4672  NH2 ARG R 420     124.700 155.042 135.043  1.00 31.51           N1+
ATOM   4673  H   ARG R 420     126.575 148.789 131.897  1.00  0.00           H  
ATOM   4674  HA  ARG R 420     123.814 148.456 132.583  1.00  0.00           H  
ATOM   4675  HB3 ARG R 420     123.734 150.974 132.253  1.00  0.00           H  
ATOM   4676  HB2 ARG R 420     125.392 150.938 131.767  1.00  0.00           H  
ATOM   4677  HG3 ARG R 420     126.132 150.745 133.937  1.00  0.00           H  
ATOM   4678  HG2 ARG R 420     125.036 149.458 134.301  1.00  0.00           H  
ATOM   4679  HD3 ARG R 420     124.243 151.063 135.768  1.00  0.00           H  
ATOM   4680  HD2 ARG R 420     123.156 151.321 134.428  1.00  0.00           H  
ATOM   4681  HE  ARG R 420     125.600 152.905 134.251  1.00  0.00           H  
ATOM   4682 HH12 ARG R 420     122.385 154.621 136.085  1.00  0.00           H  
ATOM   4683 HH11 ARG R 420     122.382 152.925 135.807  1.00  0.00           H  
ATOM   4684 HH22 ARG R 420     124.326 155.926 135.361  1.00  0.00           H  
ATOM   4685 HH21 ARG R 420     125.634 155.058 134.623  1.00  0.00           H  
ATOM   4686  N   ARG R 421     124.242 148.529 129.429  1.00 11.08           N  
ATOM   4687  CA  ARG R 421     123.537 148.249 128.168  1.00 11.08           C  
ATOM   4688  C   ARG R 421     122.419 147.208 128.372  1.00 11.08           C  
ATOM   4689  O   ARG R 421     121.341 147.302 127.786  1.00 11.08           O  
ATOM   4690  CB  ARG R 421     124.562 147.719 127.134  1.00 11.08           C  
ATOM   4691  CG  ARG R 421     123.993 147.410 125.730  1.00 11.08           C  
ATOM   4692  CD  ARG R 421     124.931 146.534 124.887  1.00 11.08           C  
ATOM   4693  NE  ARG R 421     124.608 146.623 123.452  1.00 11.08           N  
ATOM   4694  CZ  ARG R 421     123.837 145.784 122.743  1.00 11.08           C  
ATOM   4695  NH1 ARG R 421     123.188 144.764 123.308  1.00 11.08           N  
ATOM   4696  NH2 ARG R 421     123.712 145.980 121.427  1.00 11.08           N1+
ATOM   4697  H   ARG R 421     125.215 148.254 129.489  1.00  0.00           H  
ATOM   4698  HA  ARG R 421     123.084 149.175 127.807  1.00  0.00           H  
ATOM   4699  HB3 ARG R 421     125.015 146.808 127.531  1.00  0.00           H  
ATOM   4700  HB2 ARG R 421     125.381 148.433 127.032  1.00  0.00           H  
ATOM   4701  HG3 ARG R 421     123.764 148.346 125.220  1.00  0.00           H  
ATOM   4702  HG2 ARG R 421     123.047 146.873 125.800  1.00  0.00           H  
ATOM   4703  HD3 ARG R 421     124.925 145.499 125.230  1.00  0.00           H  
ATOM   4704  HD2 ARG R 421     125.958 146.881 125.006  1.00  0.00           H  
ATOM   4705  HE  ARG R 421     125.058 147.405 122.997  1.00  0.00           H  
ATOM   4706 HH12 ARG R 421     122.658 144.089 122.787  1.00  0.00           H  
ATOM   4707 HH11 ARG R 421     123.148 144.590 124.351  1.00  0.00           H  
ATOM   4708 HH22 ARG R 421     123.132 145.387 120.849  1.00  0.00           H  
ATOM   4709 HH21 ARG R 421     124.180 146.737 120.948  1.00  0.00           H  
ATOM   4710  N   ALA R 422     122.702 146.217 129.222  1.00 11.56           N  
ATOM   4711  CA  ALA R 422     121.811 145.113 129.515  1.00 11.56           C  
ATOM   4712  C   ALA R 422     120.808 145.487 130.611  1.00 11.56           C  
ATOM   4713  O   ALA R 422     119.769 144.850 130.705  1.00 11.56           O  
ATOM   4714  CB  ALA R 422     122.672 143.972 130.055  1.00 11.56           C  
ATOM   4715  H   ALA R 422     123.589 146.239 129.709  1.00  0.00           H  
ATOM   4716  HA  ALA R 422     121.281 144.791 128.616  1.00  0.00           H  
ATOM   4717  HB1 ALA R 422     122.077 143.072 130.204  1.00  0.00           H  
ATOM   4718  HB2 ALA R 422     123.470 143.715 129.360  1.00  0.00           H  
ATOM   4719  HB3 ALA R 422     123.127 144.241 131.008  1.00  0.00           H  
ATOM   4720  N   PHE R 423     121.072 146.520 131.426  1.00  9.83           N  
ATOM   4721  CA  PHE R 423     120.208 146.909 132.548  1.00  9.83           C  
ATOM   4722  C   PHE R 423     118.878 147.461 132.005  1.00  9.83           C  
ATOM   4723  O   PHE R 423     117.801 147.010 132.394  1.00  9.83           O  
ATOM   4724  CB  PHE R 423     120.892 147.979 133.433  1.00  9.83           C  
ATOM   4725  CG  PHE R 423     122.049 147.552 134.338  1.00  9.83           C  
ATOM   4726  CD1 PHE R 423     122.834 146.402 134.084  1.00  9.83           C  
ATOM   4727  CD2 PHE R 423     122.340 148.336 135.476  1.00  9.83           C  
ATOM   4728  CE1 PHE R 423     123.888 146.050 134.948  1.00  9.83           C  
ATOM   4729  CE2 PHE R 423     123.394 147.982 136.343  1.00  9.83           C  
ATOM   4730  CZ  PHE R 423     124.171 146.840 136.077  1.00  9.83           C  
ATOM   4731  H   PHE R 423     121.902 147.062 131.241  1.00  0.00           H  
ATOM   4732  HA  PHE R 423     119.987 146.032 133.155  1.00  0.00           H  
ATOM   4733  HB3 PHE R 423     120.129 148.394 134.095  1.00  0.00           H  
ATOM   4734  HB2 PHE R 423     121.225 148.817 132.822  1.00  0.00           H  
ATOM   4735  HD1 PHE R 423     122.643 145.758 133.240  1.00  0.00           H  
ATOM   4736  HD2 PHE R 423     121.738 149.203 135.705  1.00  0.00           H  
ATOM   4737  HE1 PHE R 423     124.466 145.158 134.752  1.00  0.00           H  
ATOM   4738  HE2 PHE R 423     123.594 148.572 137.226  1.00  0.00           H  
ATOM   4739  HZ  PHE R 423     124.966 146.554 136.752  1.00  0.00           H  
ATOM   4740  N   THR R 424     118.963 148.343 131.004  1.00  6.06           N  
ATOM   4741  CA  THR R 424     117.858 148.920 130.242  1.00  6.06           C  
ATOM   4742  C   THR R 424     117.205 147.919 129.259  1.00  6.06           C  
ATOM   4743  O   THR R 424     116.303 148.289 128.511  1.00  6.06           O  
ATOM   4744  CB  THR R 424     118.454 150.137 129.486  1.00  6.06           C  
ATOM   4745  OG1 THR R 424     119.682 149.793 128.854  1.00  6.06           O  
ATOM   4746  CG2 THR R 424     118.752 151.319 130.420  1.00  6.06           C  
ATOM   4747  H   THR R 424     119.875 148.636 130.667  1.00  0.00           H  
ATOM   4748  HA  THR R 424     117.076 149.256 130.926  1.00  0.00           H  
ATOM   4749  HB  THR R 424     117.753 150.482 128.721  1.00  0.00           H  
ATOM   4750  HG1 THR R 424     119.526 149.163 128.161  1.00  0.00           H  
ATOM   4751 HG21 THR R 424     119.138 152.170 129.858  1.00  0.00           H  
ATOM   4752 HG22 THR R 424     117.848 151.649 130.932  1.00  0.00           H  
ATOM   4753 HG23 THR R 424     119.492 151.061 131.177  1.00  0.00           H  
ATOM   4754  N   LYS R 425     117.644 146.655 129.249  1.00 27.54           N  
ATOM   4755  CA  LYS R 425     117.175 145.596 128.369  1.00 27.54           C  
ATOM   4756  C   LYS R 425     117.178 144.252 129.121  1.00 27.54           C  
ATOM   4757  O   LYS R 425     117.565 143.223 128.565  1.00 27.54           O  
ATOM   4758  CB  LYS R 425     117.954 145.650 127.039  1.00 27.54           C  
ATOM   4759  CG  LYS R 425     117.370 144.754 125.921  1.00 27.54           C  
ATOM   4760  CD  LYS R 425     118.384 144.279 124.868  1.00 27.54           C  
ATOM   4761  CE  LYS R 425     119.693 143.712 125.445  1.00 27.54           C  
ATOM   4762  NZ  LYS R 425     119.496 142.737 126.535  1.00 27.54           N1+
ATOM   4763  H   LYS R 425     118.365 146.397 129.913  1.00  0.00           H  
ATOM   4764  HA  LYS R 425     116.126 145.788 128.138  1.00  0.00           H  
ATOM   4765  HB3 LYS R 425     118.987 145.410 127.280  1.00  0.00           H  
ATOM   4766  HB2 LYS R 425     117.982 146.675 126.665  1.00  0.00           H  
ATOM   4767  HG3 LYS R 425     116.558 145.288 125.425  1.00  0.00           H  
ATOM   4768  HG2 LYS R 425     116.886 143.871 126.331  1.00  0.00           H  
ATOM   4769  HD3 LYS R 425     118.627 145.111 124.206  1.00  0.00           H  
ATOM   4770  HD2 LYS R 425     117.902 143.531 124.235  1.00  0.00           H  
ATOM   4771  HE3 LYS R 425     120.314 144.525 125.821  1.00  0.00           H  
ATOM   4772  HE2 LYS R 425     120.279 143.240 124.657  1.00  0.00           H  
ATOM   4773  HZ1 LYS R 425     120.456 142.573 126.904  1.00  0.00           H  
ATOM   4774  HZ2 LYS R 425     118.914 143.094 127.288  1.00  0.00           H  
ATOM   4775  HZ3 LYS R 425     119.115 141.868 126.208  1.00  0.00           H  
ATOM   4776  N   LEU R 426     116.785 144.309 130.397  1.00147.15           N  
ATOM   4777  CA  LEU R 426     116.429 143.211 131.291  1.00147.15           C  
ATOM   4778  C   LEU R 426     115.370 143.732 132.271  1.00147.15           C  
ATOM   4779  O   LEU R 426     114.338 143.094 132.444  1.00147.15           O  
ATOM   4780  CB  LEU R 426     117.641 142.577 132.035  1.00147.15           C  
ATOM   4781  CG  LEU R 426     118.349 141.320 131.458  1.00147.15           C  
ATOM   4782  CD1 LEU R 426     117.454 140.373 130.643  1.00147.15           C  
ATOM   4783  CD2 LEU R 426     119.667 141.637 130.738  1.00147.15           C  
ATOM   4784  H   LEU R 426     116.563 145.229 130.742  1.00  0.00           H  
ATOM   4785  HA  LEU R 426     115.914 142.455 130.699  1.00  0.00           H  
ATOM   4786  HB3 LEU R 426     117.285 142.270 133.021  1.00  0.00           H  
ATOM   4787  HB2 LEU R 426     118.374 143.351 132.249  1.00  0.00           H  
ATOM   4788  HG  LEU R 426     118.654 140.743 132.333  1.00  0.00           H  
ATOM   4789 HD11 LEU R 426     117.970 139.436 130.429  1.00  0.00           H  
ATOM   4790 HD12 LEU R 426     116.544 140.122 131.189  1.00  0.00           H  
ATOM   4791 HD13 LEU R 426     117.165 140.810 129.687  1.00  0.00           H  
ATOM   4792 HD21 LEU R 426     120.175 140.727 130.417  1.00  0.00           H  
ATOM   4793 HD22 LEU R 426     119.515 142.260 129.860  1.00  0.00           H  
ATOM   4794 HD23 LEU R 426     120.344 142.166 131.408  1.00  0.00           H  
ATOM   4795  N   LEU R 427     115.611 144.901 132.894  1.00 82.03           N  
ATOM   4796  CA  LEU R 427     114.703 145.483 133.893  1.00 82.03           C  
ATOM   4797  C   LEU R 427     113.480 146.144 133.234  1.00 82.03           C  
ATOM   4798  O   LEU R 427     112.411 146.210 133.833  1.00 82.03           O  
ATOM   4799  CB  LEU R 427     115.443 146.580 134.694  1.00 82.03           C  
ATOM   4800  CG  LEU R 427     116.707 146.127 135.459  1.00 82.03           C  
ATOM   4801  CD1 LEU R 427     117.410 147.344 136.079  1.00 82.03           C  
ATOM   4802  CD2 LEU R 427     116.394 145.076 136.537  1.00 82.03           C  
ATOM   4803  H   LEU R 427     116.496 145.372 132.754  1.00  0.00           H  
ATOM   4804  HA  LEU R 427     114.341 144.704 134.567  1.00  0.00           H  
ATOM   4805  HB3 LEU R 427     114.745 147.020 135.410  1.00  0.00           H  
ATOM   4806  HB2 LEU R 427     115.710 147.395 134.019  1.00  0.00           H  
ATOM   4807  HG  LEU R 427     117.405 145.679 134.753  1.00  0.00           H  
ATOM   4808 HD11 LEU R 427     118.304 147.054 136.629  1.00  0.00           H  
ATOM   4809 HD12 LEU R 427     117.712 148.057 135.311  1.00  0.00           H  
ATOM   4810 HD13 LEU R 427     116.753 147.866 136.776  1.00  0.00           H  
ATOM   4811 HD21 LEU R 427     117.289 144.801 137.095  1.00  0.00           H  
ATOM   4812 HD22 LEU R 427     115.660 145.447 137.255  1.00  0.00           H  
ATOM   4813 HD23 LEU R 427     115.998 144.158 136.103  1.00  0.00           H  
ATOM   4814  N   CYS R 428     113.627 146.618 131.992  1.00 33.84           N  
ATOM   4815  CA  CYS R 428     112.524 147.116 131.173  1.00 33.84           C  
ATOM   4816  C   CYS R 428     111.844 145.886 130.534  1.00 33.84           C  
ATOM   4817  O   CYS R 428     112.566 145.043 129.988  1.00 33.84           O  
ATOM   4818  CB  CYS R 428     113.098 147.992 130.039  1.00 33.84           C  
ATOM   4819  SG  CYS R 428     114.022 149.401 130.723  1.00 33.84           S  
ATOM   4820  H   CYS R 428     114.526 146.508 131.559  1.00  0.00           H  
ATOM   4821  HA  CYS R 428     111.843 147.704 131.789  1.00  0.00           H  
ATOM   4822  HB3 CYS R 428     112.292 148.376 129.412  1.00  0.00           H  
ATOM   4823  HB2 CYS R 428     113.762 147.421 129.388  1.00  0.00           H  
ATOM   4824  HG  CYS R 428     114.370 149.915 129.537  1.00  0.00           H  
ATOM   4825  N   PRO R 429     110.498 145.760 130.568  1.00 78.26           N  
ATOM   4826  CA  PRO R 429     109.798 144.559 130.097  1.00 78.26           C  
ATOM   4827  C   PRO R 429     109.877 144.423 128.569  1.00 78.26           C  
ATOM   4828  O   PRO R 429     109.458 145.312 127.827  1.00 78.26           O  
ATOM   4829  CD  PRO R 429     109.555 146.758 131.080  1.00 78.26           C  
ATOM   4830  CB  PRO R 429     108.355 144.715 130.602  1.00 78.26           C  
ATOM   4831  CG  PRO R 429     108.157 146.214 130.776  1.00 78.26           C  
ATOM   4832  HA  PRO R 429     110.244 143.678 130.563  1.00  0.00           H  
ATOM   4833  HD2 PRO R 429     109.704 147.738 130.625  1.00  0.00           H  
ATOM   4834  HD3 PRO R 429     109.690 146.856 132.160  1.00  0.00           H  
ATOM   4835  HB3 PRO R 429     108.257 144.222 131.571  1.00  0.00           H  
ATOM   4836  HB2 PRO R 429     107.613 144.270 129.938  1.00  0.00           H  
ATOM   4837  HG2 PRO R 429     107.801 146.640 129.837  1.00  0.00           H  
ATOM   4838  HG3 PRO R 429     107.428 146.463 131.548  1.00  0.00           H  
ATOM   4839  N   GLN R 430     110.427 143.299 128.102  1.00233.41           N  
ATOM   4840  CA  GLN R 430     110.721 143.000 126.701  1.00233.41           C  
ATOM   4841  C   GLN R 430     109.439 142.484 126.012  1.00233.41           C  
ATOM   4842  O   GLN R 430     109.363 141.329 125.604  1.00233.41           O  
ATOM   4843  CB  GLN R 430     111.848 141.934 126.672  1.00233.41           C  
ATOM   4844  CG  GLN R 430     113.144 142.351 127.408  1.00233.41           C  
ATOM   4845  CD  GLN R 430     113.787 143.595 126.800  1.00233.41           C  
ATOM   4846  OE1 GLN R 430     114.316 143.557 125.697  1.00233.41           O  
ATOM   4847  NE2 GLN R 430     113.753 144.717 127.504  1.00233.41           N  
ATOM   4848  H   GLN R 430     110.688 142.592 128.772  1.00  0.00           H  
ATOM   4849  HA  GLN R 430     111.046 143.902 126.179  1.00  0.00           H  
ATOM   4850  HB3 GLN R 430     112.091 141.702 125.633  1.00  0.00           H  
ATOM   4851  HB2 GLN R 430     111.490 140.998 127.103  1.00  0.00           H  
ATOM   4852  HG3 GLN R 430     113.869 141.539 127.342  1.00  0.00           H  
ATOM   4853  HG2 GLN R 430     112.963 142.500 128.473  1.00  0.00           H  
ATOM   4854 HE22 GLN R 430     114.084 145.563 127.071  1.00  0.00           H  
ATOM   4855 HE21 GLN R 430     113.287 144.739 128.415  1.00  0.00           H  
ATOM   4856  N   LYS R 431     108.436 143.369 125.945  1.00292.01           N  
ATOM   4857  CA  LYS R 431     107.044 143.211 125.525  1.00292.01           C  
ATOM   4858  C   LYS R 431     106.183 142.924 126.767  1.00292.01           C  
ATOM   4859  O   LYS R 431     106.100 141.784 127.224  1.00292.01           O  
ATOM   4860  CB  LYS R 431     106.832 142.343 124.245  1.00292.01           C  
ATOM   4861  CG  LYS R 431     106.566 140.827 124.423  1.00292.01           C  
ATOM   4862  CD  LYS R 431     105.076 140.431 124.349  1.00292.01           C  
ATOM   4863  CE  LYS R 431     104.663 139.346 125.363  1.00292.01           C  
ATOM   4864  NZ  LYS R 431     104.183 139.947 126.616  1.00292.01           N1+
ATOM   4865  H   LYS R 431     108.654 144.248 126.408  1.00  0.00           H  
ATOM   4866  HA  LYS R 431     106.778 144.220 125.206  1.00  0.00           H  
ATOM   4867  HB3 LYS R 431     107.708 142.463 123.606  1.00  0.00           H  
ATOM   4868  HB2 LYS R 431     106.019 142.774 123.659  1.00  0.00           H  
ATOM   4869  HG3 LYS R 431     107.027 140.460 125.339  1.00  0.00           H  
ATOM   4870  HG2 LYS R 431     107.094 140.291 123.633  1.00  0.00           H  
ATOM   4871  HD3 LYS R 431     104.876 140.065 123.340  1.00  0.00           H  
ATOM   4872  HD2 LYS R 431     104.428 141.303 124.460  1.00  0.00           H  
ATOM   4873  HE3 LYS R 431     105.481 138.652 125.559  1.00  0.00           H  
ATOM   4874  HE2 LYS R 431     103.840 138.760 124.953  1.00  0.00           H  
ATOM   4875  HZ1 LYS R 431     103.942 139.276 127.323  1.00  0.00           H  
ATOM   4876  HZ2 LYS R 431     104.849 140.624 126.987  1.00  0.00           H  
ATOM   4877  HZ3 LYS R 431     103.311 140.463 126.373  1.00  0.00           H  
ATOM   4878  N   LEU R 432     105.585 143.967 127.361  1.00276.19           N  
ATOM   4879  CA  LEU R 432     104.784 143.883 128.587  1.00276.19           C  
ATOM   4880  C   LEU R 432     103.507 143.063 128.328  1.00276.19           C  
ATOM   4881  O   LEU R 432     103.432 141.906 128.742  1.00276.19           O  
ATOM   4882  CB  LEU R 432     104.501 145.320 129.103  1.00276.19           C  
ATOM   4883  CG  LEU R 432     103.835 145.474 130.496  1.00276.19           C  
ATOM   4884  CD1 LEU R 432     102.307 145.302 130.486  1.00276.19           C  
ATOM   4885  CD2 LEU R 432     104.489 144.613 131.589  1.00276.19           C  
ATOM   4886  H   LEU R 432     105.704 144.878 126.946  1.00  0.00           H  
ATOM   4887  HA  LEU R 432     105.378 143.348 129.330  1.00  0.00           H  
ATOM   4888  HB3 LEU R 432     103.928 145.885 128.368  1.00  0.00           H  
ATOM   4889  HB2 LEU R 432     105.462 145.834 129.162  1.00  0.00           H  
ATOM   4890  HG  LEU R 432     104.004 146.513 130.785  1.00  0.00           H  
ATOM   4891 HD11 LEU R 432     101.876 145.626 131.435  1.00  0.00           H  
ATOM   4892 HD12 LEU R 432     101.839 145.898 129.702  1.00  0.00           H  
ATOM   4893 HD13 LEU R 432     102.006 144.264 130.345  1.00  0.00           H  
ATOM   4894 HD21 LEU R 432     104.095 144.870 132.573  1.00  0.00           H  
ATOM   4895 HD22 LEU R 432     104.298 143.550 131.436  1.00  0.00           H  
ATOM   4896 HD23 LEU R 432     105.567 144.760 131.624  1.00  0.00           H  
ATOM   4897  N   LYS R 433     102.550 143.629 127.583  1.00106.21           N  
ATOM   4898  CA  LYS R 433     101.348 142.943 127.127  1.00106.21           C  
ATOM   4899  C   LYS R 433     101.740 142.298 125.795  1.00106.21           C  
ATOM   4900  O   LYS R 433     101.734 143.006 124.763  1.00106.21           O  
ATOM   4901  CB  LYS R 433     100.212 143.984 126.935  1.00106.21           C  
ATOM   4902  CG  LYS R 433      98.779 143.407 126.864  1.00106.21           C  
ATOM   4903  CD  LYS R 433      98.416 142.548 125.631  1.00106.21           C  
ATOM   4904  CE  LYS R 433      98.468 143.290 124.278  1.00106.21           C  
ATOM   4905  NZ  LYS R 433      99.593 142.839 123.438  1.00106.21           N1+
ATOM   4906  OXT LYS R 433     102.066 141.096 125.794  1.00106.21           O1-
ATOM   4907  H   LYS R 433     102.731 144.529 127.173  1.00  0.00           H  
ATOM   4908  HA  LYS R 433     101.041 142.177 127.843  1.00  0.00           H  
ATOM   4909  HB3 LYS R 433     100.405 144.640 126.086  1.00  0.00           H  
ATOM   4910  HB2 LYS R 433     100.228 144.647 127.802  1.00  0.00           H  
ATOM   4911  HG3 LYS R 433      98.072 144.236 126.927  1.00  0.00           H  
ATOM   4912  HG2 LYS R 433      98.601 142.814 127.763  1.00  0.00           H  
ATOM   4913  HD3 LYS R 433      97.391 142.204 125.781  1.00  0.00           H  
ATOM   4914  HD2 LYS R 433      99.008 141.632 125.614  1.00  0.00           H  
ATOM   4915  HE3 LYS R 433      98.536 144.369 124.428  1.00  0.00           H  
ATOM   4916  HE2 LYS R 433      97.544 143.114 123.725  1.00  0.00           H  
ATOM   4917  HZ1 LYS R 433      99.672 143.377 122.592  1.00  0.00           H  
ATOM   4918  HZ2 LYS R 433     100.488 142.957 123.969  1.00  0.00           H  
ATOM   4919  HZ3 LYS R 433      99.526 141.857 123.229  1.00  0.00           H  
TER    4920      LYS R 433
HETATM 4921  C1  UNK     0     127.898 132.965 159.977  1.00  0.00           C  
HETATM 4922  C2  UNK     0     126.586 133.720 159.758  1.00  0.00           C  
HETATM 4923  C3  UNK     0     125.754 130.914 159.152  1.00  0.00           C  
HETATM 4924  C4  UNK     0     127.267 130.680 159.306  1.00  0.00           C  
HETATM 4925  N1  UNK     0     128.084 131.875 158.990  1.00  0.00           N1+
HETATM 4926  C5  UNK     0     129.515 131.544 158.734  1.00  0.00           C  
HETATM 4927  C6  UNK     0     130.223 132.569 157.826  1.00  0.00           C  
HETATM 4928  C7  UNK     0     131.603 132.077 157.345  1.00  0.00           C  
HETATM 4929  O1  UNK     0     132.202 132.958 156.398  1.00  0.00           O  
HETATM 4930  C8  UNK     0     133.009 133.922 156.948  1.00  0.00           C  
HETATM 4931  C9  UNK     0     134.681 135.948 158.053  1.00  0.00           C  
HETATM 4932  C10 UNK     0     135.233 134.756 157.521  1.00  0.00           C  
HETATM 4933  C11 UNK     0     134.407 133.753 156.972  1.00  0.00           C  
HETATM 4934  C12 UNK     0     132.453 135.104 157.465  1.00  0.00           C  
HETATM 4935  C13 UNK     0     133.275 136.100 158.015  1.00  0.00           C  
HETATM 4936  C14 UNK     0     135.533 137.004 158.650  1.00  0.00           C  
HETATM 4937  C15 UNK     0     136.732 136.677 159.329  1.00  0.00           C
[truncated: 4,210 more chars]
