# Supplementary material for: Dual Piperidine-Based Histamine H3 and Sigma-1 Receptor Ligands in the Treatment of Nociceptive and Neuropathic Pain
Source: J Med Chem. 2023 Jul 7;66(14):9658–83. doi: 10.1021/acs.jmedchem.3c00430 (PMC10388327; doi:10.1021/acs.jmedchem.3c00430)
Supplement: Supplementary file 11 — jm3c00430_si_011.pdb [file jm3c00430_si_011.pdb]

TITLE     H3_KSK68
REMARK   4      COMPLIES WITH FORMAT V. 3.0, 1-DEC-2006
REMARK 888
REMARK 888 WRITTEN BY MAESTRO (A PRODUCT OF SCHRODINGER, LLC)
ATOM      1  N   ALA R  31     117.331 133.725 167.881  1.00 30.65           N1+
ATOM      2  CA  ALA R  31     116.984 134.745 168.872  1.00 30.65           C  
ATOM      3  C   ALA R  31     115.615 134.368 169.436  1.00 30.65           C  
ATOM      4  O   ALA R  31     115.450 133.228 169.863  1.00 30.65           O  
ATOM      5  CB  ALA R  31     117.053 136.163 168.268  1.00 30.65           C  
ATOM      6  H1  ALA R  31     116.786 132.894 168.065  1.00  0.00           H  
ATOM      7  H2  ALA R  31     117.139 134.058 166.943  1.00  0.00           H  
ATOM      8  H3  ALA R  31     118.342 133.510 167.918  1.00  0.00           H  
ATOM      9  HA  ALA R  31     117.697 134.664 169.694  1.00  0.00           H  
ATOM     10  HB1 ALA R  31     116.869 136.927 169.024  1.00  0.00           H  
ATOM     11  HB2 ALA R  31     118.043 136.361 167.853  1.00  0.00           H  
ATOM     12  HB3 ALA R  31     116.331 136.293 167.461  1.00  0.00           H  
ATOM     13  N   ALA R  32     114.632 135.276 169.403  1.00177.38           N  
ATOM     14  CA  ALA R  32     113.223 134.957 169.608  1.00177.38           C  
ATOM     15  C   ALA R  32     112.645 134.486 168.263  1.00177.38           C  
ATOM     16  O   ALA R  32     113.050 134.987 167.213  1.00177.38           O  
ATOM     17  CB  ALA R  32     112.483 136.241 170.018  1.00177.38           C  
ATOM     18  H   ALA R  32     114.824 136.157 168.954  1.00  0.00           H  
ATOM     19  HA  ALA R  32     113.103 134.187 170.373  1.00  0.00           H  
ATOM     20  HB1 ALA R  32     111.419 136.052 170.165  1.00  0.00           H  
ATOM     21  HB2 ALA R  32     112.874 136.637 170.955  1.00  0.00           H  
ATOM     22  HB3 ALA R  32     112.571 137.022 169.261  1.00  0.00           H  
ATOM     23  N   TRP R  33     111.691 133.547 168.305  1.00 88.61           N  
ATOM     24  CA  TRP R  33     111.077 132.857 167.160  1.00 88.61           C  
ATOM     25  C   TRP R  33     110.357 133.772 166.147  1.00 88.61           C  
ATOM     26  O   TRP R  33     110.056 133.344 165.035  1.00 88.61           O  
ATOM     27  CB  TRP R  33     110.123 131.760 167.677  1.00 88.61           C  
ATOM     28  CG  TRP R  33     109.026 132.211 168.597  1.00 88.61           C  
ATOM     29  CD2 TRP R  33     107.713 132.752 168.255  1.00 88.61           C  
ATOM     30  CD1 TRP R  33     109.075 132.182 169.949  1.00 88.61           C  
ATOM     31  NE1 TRP R  33     107.903 132.697 170.463  1.00 88.61           N  
ATOM     32  CE2 TRP R  33     107.024 133.065 169.466  1.00 88.61           C  
ATOM     33  CE3 TRP R  33     107.026 133.006 167.044  1.00 88.61           C  
ATOM     34  CZ2 TRP R  33     105.731 133.617 169.475  1.00 88.61           C  
ATOM     35  CZ3 TRP R  33     105.728 133.557 167.039  1.00 88.61           C  
ATOM     36  CH2 TRP R  33     105.082 133.866 168.251  1.00 88.61           C  
ATOM     37  H   TRP R  33     111.409 133.221 169.216  1.00  0.00           H  
ATOM     38  HA  TRP R  33     111.880 132.371 166.608  1.00  0.00           H  
ATOM     39  HB3 TRP R  33     110.711 131.004 168.199  1.00  0.00           H  
ATOM     40  HB2 TRP R  33     109.664 131.236 166.837  1.00  0.00           H  
ATOM     41  HD1 TRP R  33     109.914 131.814 170.524  1.00  0.00           H  
ATOM     42  HE1 TRP R  33     107.711 132.752 171.454  1.00  0.00           H  
ATOM     43  HE3 TRP R  33     107.507 132.772 166.105  1.00  0.00           H  
ATOM     44  HZ2 TRP R  33     105.235 133.842 170.407  1.00  0.00           H  
ATOM     45  HZ3 TRP R  33     105.226 133.742 166.100  1.00  0.00           H  
ATOM     46  HH2 TRP R  33     104.087 134.286 168.244  1.00  0.00           H  
ATOM     47  N   THR R  34     110.119 135.033 166.505  1.00220.76           N  
ATOM     48  CA  THR R  34     109.779 136.124 165.616  1.00220.76           C  
ATOM     49  C   THR R  34     110.494 137.365 166.175  1.00220.76           C  
ATOM     50  O   THR R  34     110.570 137.535 167.395  1.00220.76           O  
ATOM     51  CB  THR R  34     108.245 136.204 165.397  1.00220.76           C  
ATOM     52  OG1 THR R  34     107.941 137.082 164.329  1.00220.76           O  
ATOM     53  CG2 THR R  34     107.448 136.655 166.631  1.00220.76           C  
ATOM     54  H   THR R  34     110.429 135.330 167.420  1.00  0.00           H  
ATOM     55  HA  THR R  34     110.241 135.906 164.651  1.00  0.00           H  
ATOM     56  HB  THR R  34     107.881 135.217 165.105  1.00  0.00           H  
ATOM     57  HG1 THR R  34     108.035 136.605 163.517  1.00  0.00           H  
ATOM     58 HG21 THR R  34     106.376 136.630 166.435  1.00  0.00           H  
ATOM     59 HG22 THR R  34     107.637 136.001 167.482  1.00  0.00           H  
ATOM     60 HG23 THR R  34     107.703 137.672 166.931  1.00  0.00           H  
ATOM     61  N   ALA R  35     111.076 138.196 165.306  1.00207.83           N  
ATOM     62  CA  ALA R  35     111.859 139.370 165.660  1.00207.83           C  
ATOM     63  C   ALA R  35     112.060 140.233 164.414  1.00207.83           C  
ATOM     64  O   ALA R  35     112.012 139.731 163.288  1.00207.83           O  
ATOM     65  CB  ALA R  35     113.215 138.960 166.271  1.00207.83           C  
ATOM     66  H   ALA R  35     110.944 138.040 164.316  1.00  0.00           H  
ATOM     67  HA  ALA R  35     111.291 139.949 166.391  1.00  0.00           H  
ATOM     68  HB1 ALA R  35     113.817 139.830 166.534  1.00  0.00           H  
ATOM     69  HB2 ALA R  35     113.083 138.376 167.182  1.00  0.00           H  
ATOM     70  HB3 ALA R  35     113.795 138.352 165.577  1.00  0.00           H  
ATOM     71  N   VAL R  36     112.385 141.517 164.620  1.00 34.93           N  
ATOM     72  CA  VAL R  36     112.734 142.514 163.597  1.00 34.93           C  
ATOM     73  C   VAL R  36     113.927 142.105 162.701  1.00 34.93           C  
ATOM     74  O   VAL R  36     114.077 142.620 161.592  1.00 34.93           O  
ATOM     75  CB  VAL R  36     112.975 143.885 164.281  1.00 34.93           C  
ATOM     76  CG1 VAL R  36     111.684 144.440 164.910  1.00 34.93           C  
ATOM     77  CG2 VAL R  36     114.116 143.874 165.320  1.00 34.93           C  
ATOM     78  H   VAL R  36     112.387 141.847 165.574  1.00  0.00           H  
ATOM     79  HA  VAL R  36     111.875 142.605 162.929  1.00  0.00           H  
ATOM     80  HB  VAL R  36     113.265 144.590 163.498  1.00  0.00           H  
ATOM     81 HG11 VAL R  36     111.838 145.448 165.298  1.00  0.00           H  
ATOM     82 HG12 VAL R  36     110.879 144.498 164.176  1.00  0.00           H  
ATOM     83 HG13 VAL R  36     111.331 143.823 165.737  1.00  0.00           H  
ATOM     84 HG21 VAL R  36     114.277 144.872 165.729  1.00  0.00           H  
ATOM     85 HG22 VAL R  36     113.903 143.214 166.161  1.00  0.00           H  
ATOM     86 HG23 VAL R  36     115.064 143.558 164.881  1.00  0.00           H  
ATOM     87  N   LEU R  37     114.719 141.126 163.161  1.00  2.51           N  
ATOM     88  CA  LEU R  37     115.786 140.418 162.457  1.00  2.51           C  
ATOM     89  C   LEU R  37     115.332 139.867 161.092  1.00  2.51           C  
ATOM     90  O   LEU R  37     116.094 139.903 160.128  1.00  2.51           O  
ATOM     91  CB  LEU R  37     116.341 139.292 163.355  1.00  2.51           C  
ATOM     92  CG  LEU R  37     116.911 139.753 164.718  1.00  2.51           C  
ATOM     93  CD1 LEU R  37     117.111 138.562 165.667  1.00  2.51           C  
ATOM     94  CD2 LEU R  37     118.231 140.525 164.562  1.00  2.51           C  
ATOM     95  H   LEU R  37     114.486 140.776 164.076  1.00  0.00           H  
ATOM     96  HA  LEU R  37     116.587 141.129 162.278  1.00  0.00           H  
ATOM     97  HB3 LEU R  37     117.122 138.762 162.809  1.00  0.00           H  
ATOM     98  HB2 LEU R  37     115.552 138.557 163.522  1.00  0.00           H  
ATOM     99  HG  LEU R  37     116.193 140.413 165.203  1.00  0.00           H  
ATOM    100 HD11 LEU R  37     117.398 138.898 166.664  1.00  0.00           H  
ATOM    101 HD12 LEU R  37     116.202 137.969 165.768  1.00  0.00           H  
ATOM    102 HD13 LEU R  37     117.901 137.896 165.319  1.00  0.00           H  
ATOM    103 HD21 LEU R  37     118.629 140.821 165.534  1.00  0.00           H  
ATOM    104 HD22 LEU R  37     118.996 139.916 164.076  1.00  0.00           H  
ATOM    105 HD23 LEU R  37     118.110 141.436 163.979  1.00  0.00           H  
ATOM    106  N   ALA R  38     114.066 139.432 160.992  1.00  1.34           N  
ATOM    107  CA  ALA R  38     113.434 138.948 159.767  1.00  1.34           C  
ATOM    108  C   ALA R  38     113.366 140.031 158.677  1.00  2.51           C  
ATOM    109  O   ALA R  38     113.665 139.761 157.514  1.00  2.51           O  
ATOM    110  CB  ALA R  38     112.015 138.469 160.105  1.00  2.51           C  
ATOM    111  H   ALA R  38     113.488 139.477 161.824  1.00  0.00           H  
ATOM    112  HA  ALA R  38     114.007 138.106 159.380  1.00  0.00           H  
ATOM    113  HB1 ALA R  38     111.532 138.029 159.232  1.00  0.00           H  
ATOM    114  HB2 ALA R  38     112.030 137.711 160.887  1.00  0.00           H  
ATOM    115  HB3 ALA R  38     111.382 139.285 160.458  1.00  0.00           H  
ATOM    116  N   ALA R  39     113.016 141.265 159.062  1.00  1.35           N  
ATOM    117  CA  ALA R  39     112.805 142.384 158.148  1.00  1.35           C  
ATOM    118  C   ALA R  39     114.139 142.913 157.608  1.00  1.05           C  
ATOM    119  O   ALA R  39     114.266 143.144 156.406  1.00  1.05           O  
ATOM    120  CB  ALA R  39     112.082 143.515 158.897  1.00  1.05           C  
ATOM    121  H   ALA R  39     112.913 141.435 160.053  1.00  0.00           H  
ATOM    122  HA  ALA R  39     112.189 142.054 157.309  1.00  0.00           H  
ATOM    123  HB1 ALA R  39     111.884 144.356 158.230  1.00  0.00           H  
ATOM    124  HB2 ALA R  39     111.120 143.178 159.283  1.00  0.00           H  
ATOM    125  HB3 ALA R  39     112.664 143.895 159.737  1.00  0.00           H  
ATOM    126  N   LEU R  40     115.151 143.069 158.474  1.00  1.36           N  
ATOM    127  CA  LEU R  40     116.489 143.495 158.061  1.00  1.36           C  
ATOM    128  C   LEU R  40     117.228 142.406 157.262  1.00  0.76           C  
ATOM    129  O   LEU R  40     118.014 142.746 156.376  1.00  0.76           O  
ATOM    130  CB  LEU R  40     117.316 144.020 159.261  1.00  0.76           C  
ATOM    131  CG  LEU R  40     117.425 143.126 160.517  1.00  0.76           C  
ATOM    132  CD1 LEU R  40     118.643 142.188 160.481  1.00  0.76           C  
ATOM    133  CD2 LEU R  40     117.567 143.688 161.346  1.00  0.76           C  
ATOM    134  H   LEU R  40     114.983 142.854 159.449  1.00  0.00           H  
ATOM    135  HA  LEU R  40     116.369 144.340 157.380  1.00  0.00           H  
ATOM    136  HB3 LEU R  40     116.853 144.964 159.552  1.00  0.00           H  
ATOM    137  HB2 LEU R  40     118.315 144.304 158.925  1.00  0.00           H  
ATOM    138  HG  LEU R  40     116.529 142.517 160.579  1.00  0.00           H  
ATOM    139 HD11 LEU R  40     118.713 141.586 161.387  1.00  0.00           H  
ATOM    140 HD12 LEU R  40     118.598 141.493 159.646  1.00  0.00           H  
ATOM    141 HD13 LEU R  40     119.573 142.751 160.397  1.00  0.00           H  
ATOM    142 HD21 LEU R  40     117.522 143.362 162.688  1.00  0.00           H  
ATOM    143 HD22 LEU R  40     118.327 144.649 161.800  1.00  0.00           H  
ATOM    144 HD23 LEU R  40     116.566 144.594 161.888  1.00  0.00           H  
ATOM    145  N   MET R  41     116.953 141.111 157.493  1.00  1.37           N  
ATOM    146  CA  MET R  41     117.453 140.021 156.648  1.00  1.37           C  
ATOM    147  C   MET R  41     116.791 140.069 155.262  1.00 24.03           C  
ATOM    148  O   MET R  41     117.503 140.055 154.259  1.00 24.03           O  
ATOM    149  CB  MET R  41     117.196 138.644 157.294  1.00 24.03           C  
ATOM    150  CG  MET R  41     118.287 138.245 158.296  1.00 24.03           C  
ATOM    151  SD  MET R  41     118.203 136.524 158.860  1.00 24.03           S  
ATOM    152  CE  MET R  41     116.740 136.589 159.927  1.00 24.03           C  
ATOM    153  H   MET R  41     116.346 140.872 158.270  1.00  0.00           H  
ATOM    154  HA  MET R  41     118.526 140.151 156.496  1.00  0.00           H  
ATOM    155  HB3 MET R  41     117.185 137.876 156.517  1.00  0.00           H  
ATOM    156  HB2 MET R  41     116.209 138.608 157.755  1.00  0.00           H  
ATOM    157  HG3 MET R  41     118.282 138.909 159.160  1.00  0.00           H  
ATOM    158  HG2 MET R  41     119.262 138.368 157.824  1.00  0.00           H  
ATOM    159  HE1 MET R  41     116.522 135.607 160.346  1.00  0.00           H  
ATOM    160  HE2 MET R  41     116.893 137.286 160.749  1.00  0.00           H  
ATOM    161  HE3 MET R  41     115.870 136.900 159.355  1.00  0.00           H  
ATOM    162  N   ALA R  42     115.455 140.208 155.211  1.00  1.38           N  
ATOM    163  CA  ALA R  42     114.662 140.344 153.986  1.00  1.38           C  
ATOM    164  C   ALA R  42     115.097 141.547 153.130  1.00  1.87           C  
ATOM    165  O   ALA R  42     115.223 141.433 151.912  1.00  1.87           O  
ATOM    166  CB  ALA R  42     113.173 140.447 154.342  1.00  1.87           C  
ATOM    167  H   ALA R  42     114.941 140.190 156.087  1.00  0.00           H  
ATOM    168  HA  ALA R  42     114.801 139.436 153.398  1.00  0.00           H  
ATOM    169  HB1 ALA R  42     112.562 140.526 153.442  1.00  0.00           H  
ATOM    170  HB2 ALA R  42     112.836 139.564 154.886  1.00  0.00           H  
ATOM    171  HB3 ALA R  42     112.961 141.319 154.960  1.00  0.00           H  
ATOM    172  N   LEU R  43     115.396 142.681 153.777  1.00  1.39           N  
ATOM    173  CA  LEU R  43     115.942 143.879 153.146  1.00  1.39           C  
ATOM    174  C   LEU R  43     117.346 143.621 152.568  1.00  3.71           C  
ATOM    175  O   LEU R  43     117.619 143.997 151.426  1.00  3.71           O  
ATOM    176  CB  LEU R  43     115.974 145.011 154.202  1.00  3.71           C  
ATOM    177  CG  LEU R  43     116.497 146.387 153.727  1.00  3.71           C  
ATOM    178  CD1 LEU R  43     115.624 146.993 152.615  1.00  3.71           C  
ATOM    179  CD2 LEU R  43     116.605 147.355 154.915  1.00  3.71           C  
ATOM    180  H   LEU R  43     115.187 142.716 154.770  1.00  0.00           H  
ATOM    181  HA  LEU R  43     115.277 144.158 152.327  1.00  0.00           H  
ATOM    182  HB3 LEU R  43     116.587 144.683 155.041  1.00  0.00           H  
ATOM    183  HB2 LEU R  43     114.969 145.141 154.607  1.00  0.00           H  
ATOM    184  HG  LEU R  43     117.505 146.267 153.329  1.00  0.00           H  
ATOM    185 HD11 LEU R  43     115.985 147.981 152.327  1.00  0.00           H  
ATOM    186 HD12 LEU R  43     115.633 146.376 151.716  1.00  0.00           H  
ATOM    187 HD13 LEU R  43     114.587 147.101 152.937  1.00  0.00           H  
ATOM    188 HD21 LEU R  43     117.010 148.319 154.604  1.00  0.00           H  
ATOM    189 HD22 LEU R  43     115.631 147.536 155.371  1.00  0.00           H  
ATOM    190 HD23 LEU R  43     117.264 146.959 155.688  1.00  0.00           H  
ATOM    191  N   LEU R  44     118.234 142.976 153.344  1.00  1.40           N  
ATOM    192  CA  LEU R  44     119.621 142.732 152.955  1.00  1.40           C  
ATOM    193  C   LEU R  44     119.725 141.760 151.772  1.00 29.07           C  
ATOM    194  O   LEU R  44     120.499 142.045 150.858  1.00 29.07           O  
ATOM    195  CB  LEU R  44     120.459 142.236 154.159  1.00 29.07           C  
ATOM    196  CG  LEU R  44     121.964 141.974 153.875  1.00 29.07           C  
ATOM    197  CD1 LEU R  44     122.704 143.220 153.360  1.00 29.07           C  
ATOM    198  CD2 LEU R  44     122.689 141.426 155.113  1.00 29.07           C  
ATOM    199  H   LEU R  44     117.934 142.667 154.261  1.00  0.00           H  
ATOM    200  HA  LEU R  44     120.022 143.693 152.632  1.00  0.00           H  
ATOM    201  HB3 LEU R  44     120.009 141.328 154.562  1.00  0.00           H  
ATOM    202  HB2 LEU R  44     120.388 142.985 154.946  1.00  0.00           H  
ATOM    203  HG  LEU R  44     122.044 141.202 153.108  1.00  0.00           H  
ATOM    204 HD11 LEU R  44     123.736 142.971 153.116  1.00  0.00           H  
ATOM    205 HD12 LEU R  44     122.264 143.620 152.448  1.00  0.00           H  
ATOM    206 HD13 LEU R  44     122.716 144.015 154.107  1.00  0.00           H  
ATOM    207 HD21 LEU R  44     123.716 141.143 154.878  1.00  0.00           H  
ATOM    208 HD22 LEU R  44     122.742 142.174 155.904  1.00  0.00           H  
ATOM    209 HD23 LEU R  44     122.189 140.545 155.517  1.00  0.00           H  
ATOM    210  N   ILE R  45     118.963 140.654 151.747  1.00  1.41           N  
ATOM    211  CA  ILE R  45     118.989 139.690 150.637  1.00  1.41           C  
ATOM    212  C   ILE R  45     118.549 140.344 149.314  1.00 83.19           C  
ATOM    213  O   ILE R  45     119.279 140.257 148.329  1.00 83.19           O  
ATOM    214  CB  ILE R  45     118.210 138.385 150.969  1.00 83.19           C  
ATOM    215  CG1 ILE R  45     116.695 138.550 151.207  1.00 83.19           C  
ATOM    216  CG2 ILE R  45     118.892 137.671 152.144  1.00 83.19           C  
ATOM    217  CD1 ILE R  45     115.948 137.242 151.508  1.00 83.19           C  
ATOM    218  H   ILE R  45     118.352 140.464 152.538  1.00  0.00           H  
ATOM    219  HA  ILE R  45     120.034 139.408 150.490  1.00  0.00           H  
ATOM    220  HB  ILE R  45     118.321 137.729 150.103  1.00  0.00           H  
ATOM    221 HG13 ILE R  45     116.227 138.993 150.330  1.00  0.00           H  
ATOM    222 HG12 ILE R  45     116.541 139.245 152.024  1.00  0.00           H  
ATOM    223 HG21 ILE R  45     118.513 136.662 152.297  1.00  0.00           H  
ATOM    224 HG22 ILE R  45     119.951 137.589 151.931  1.00  0.00           H  
ATOM    225 HG23 ILE R  45     118.782 138.212 153.081  1.00  0.00           H  
ATOM    226 HD11 ILE R  45     114.872 137.415 151.546  1.00  0.00           H  
ATOM    227 HD12 ILE R  45     116.135 136.492 150.738  1.00  0.00           H  
ATOM    228 HD13 ILE R  45     116.238 136.819 152.470  1.00  0.00           H  
ATOM    229  N   VAL R  46     117.440 141.100 149.322  1.00  1.42           N  
ATOM    230  CA  VAL R  46     116.933 141.864 148.181  1.00  1.42           C  
ATOM    231  C   VAL R  46     117.978 142.888 147.685  1.00 11.52           C  
ATOM    232  O   VAL R  46     118.254 142.952 146.485  1.00 11.52           O  
ATOM    233  CB  VAL R  46     115.565 142.499 148.565  1.00 11.52           C  
ATOM    234  CG1 VAL R  46     115.025 143.520 147.545  1.00 11.52           C  
ATOM    235  CG2 VAL R  46     114.493 141.414 148.784  1.00 11.52           C  
ATOM    236  H   VAL R  46     116.920 141.162 150.190  1.00  0.00           H  
ATOM    237  HA  VAL R  46     116.771 141.163 147.360  1.00  0.00           H  
ATOM    238  HB  VAL R  46     115.695 143.032 149.510  1.00  0.00           H  
ATOM    239 HG11 VAL R  46     114.053 143.905 147.857  1.00  0.00           H  
ATOM    240 HG12 VAL R  46     115.683 144.381 147.432  1.00  0.00           H  
ATOM    241 HG13 VAL R  46     114.896 143.059 146.566  1.00  0.00           H  
ATOM    242 HG21 VAL R  46     113.564 141.848 149.156  1.00  0.00           H  
ATOM    243 HG22 VAL R  46     114.266 140.887 147.857  1.00  0.00           H  
ATOM    244 HG23 VAL R  46     114.803 140.665 149.511  1.00  0.00           H  
ATOM    245  N   ALA R  47     118.602 143.636 148.606  1.00  1.43           N  
ATOM    246  CA  ALA R  47     119.638 144.621 148.305  1.00  1.43           C  
ATOM    247  C   ALA R  47     120.913 143.979 147.730  1.00  1.48           C  
ATOM    248  O   ALA R  47     121.450 144.472 146.739  1.00  1.48           O  
ATOM    249  CB  ALA R  47     119.985 145.396 149.586  1.00  1.48           C  
ATOM    250  H   ALA R  47     118.315 143.530 149.575  1.00  0.00           H  
ATOM    251  HA  ALA R  47     119.244 145.319 147.564  1.00  0.00           H  
ATOM    252  HB1 ALA R  47     120.746 146.154 149.392  1.00  0.00           H  
ATOM    253  HB2 ALA R  47     119.108 145.907 149.985  1.00  0.00           H  
ATOM    254  HB3 ALA R  47     120.368 144.739 150.367  1.00  0.00           H  
ATOM    255  N   THR R  48     121.378 142.876 148.327  1.00  1.44           N  
ATOM    256  CA  THR R  48     122.616 142.187 147.958  1.00  1.44           C  
ATOM    257  C   THR R  48     122.448 141.440 146.617  1.00  1.00           C  
ATOM    258  O   THR R  48     123.370 141.449 145.798  1.00  1.00           O  
ATOM    259  CB  THR R  48     122.997 141.210 149.101  1.00  1.00           C  
ATOM    260  OG1 THR R  48     123.155 141.942 150.301  1.00  1.00           O  
ATOM    261  CG2 THR R  48     124.323 140.474 148.889  1.00  1.00           C  
ATOM    262  H   THR R  48     120.873 142.524 149.136  1.00  0.00           H  
ATOM    263  HA  THR R  48     123.411 142.926 147.839  1.00  0.00           H  
ATOM    264  HB  THR R  48     122.205 140.473 149.249  1.00  0.00           H  
ATOM    265  HG1 THR R  48     122.278 142.128 150.633  1.00  0.00           H  
ATOM    266 HG21 THR R  48     124.587 139.864 149.754  1.00  0.00           H  
ATOM    267 HG22 THR R  48     124.251 139.805 148.035  1.00  0.00           H  
ATOM    268 HG23 THR R  48     125.142 141.167 148.702  1.00  0.00           H  
ATOM    269  N   VAL R  49     121.270 140.851 146.353  1.00  1.45           N  
ATOM    270  CA  VAL R  49     120.925 140.234 145.075  1.00  1.45           C  
ATOM    271  C   VAL R  49     120.809 141.320 143.991  1.00  0.54           C  
ATOM    272  O   VAL R  49     121.614 141.333 143.060  1.00  0.54           O  
ATOM    273  CB  VAL R  49     119.626 139.385 145.222  1.00  0.54           C  
ATOM    274  CG1 VAL R  49     118.992 138.931 143.892  1.00  0.54           C  
ATOM    275  CG2 VAL R  49     119.898 138.134 146.075  1.00  0.54           C  
ATOM    276  H   VAL R  49     120.553 140.842 147.077  1.00  0.00           H  
ATOM    277  HA  VAL R  49     121.739 139.567 144.782  1.00  0.00           H  
ATOM    278  HB  VAL R  49     118.877 139.988 145.737  1.00  0.00           H  
ATOM    279 HG11 VAL R  49     118.121 138.300 144.073  1.00  0.00           H  
ATOM    280 HG12 VAL R  49     118.650 139.767 143.282  1.00  0.00           H  
ATOM    281 HG13 VAL R  49     119.699 138.347 143.306  1.00  0.00           H  
ATOM    282 HG21 VAL R  49     118.983 137.575 146.274  1.00  0.00           H  
ATOM    283 HG22 VAL R  49     120.600 137.457 145.585  1.00  0.00           H  
ATOM    284 HG23 VAL R  49     120.326 138.392 147.040  1.00  0.00           H  
ATOM    285  N   LEU R  50     119.843 142.246 144.101  1.00  1.46           N  
ATOM    286  CA  LEU R  50     119.505 143.186 143.027  1.00  1.46           C  
ATOM    287  C   LEU R  50     120.608 144.227 142.780  1.00  1.68           C  
ATOM    288  O   LEU R  50     120.841 144.609 141.631  1.00  1.68           O  
ATOM    289  CB  LEU R  50     118.183 143.917 143.342  1.00  1.68           C  
ATOM    290  CG  LEU R  50     116.933 143.013 143.435  1.00  1.68           C  
ATOM    291  CD1 LEU R  50     115.716 143.842 143.871  1.00  1.68           C  
ATOM    292  CD2 LEU R  50     116.627 142.274 142.121  1.00  1.68           C  
ATOM    293  H   LEU R  50     119.269 142.260 144.941  1.00  0.00           H  
ATOM    294  HA  LEU R  50     119.390 142.626 142.100  1.00  0.00           H  
ATOM    295  HB3 LEU R  50     118.004 144.676 142.579  1.00  0.00           H  
ATOM    296  HB2 LEU R  50     118.299 144.468 144.278  1.00  0.00           H  
ATOM    297  HG  LEU R  50     117.102 142.261 144.207  1.00  0.00           H  
ATOM    298 HD11 LEU R  50     114.841 143.209 144.023  1.00  0.00           H  
ATOM    299 HD12 LEU R  50     115.911 144.361 144.809  1.00  0.00           H  
ATOM    300 HD13 LEU R  50     115.455 144.594 143.125  1.00  0.00           H  
ATOM    301 HD21 LEU R  50     115.705 141.698 142.206  1.00  0.00           H  
ATOM    302 HD22 LEU R  50     116.507 142.968 141.289  1.00  0.00           H  
ATOM    303 HD23 LEU R  50     117.413 141.565 141.861  1.00  0.00           H  
ATOM    304  N   GLY R  51     121.326 144.631 143.836  1.00  1.47           N  
ATOM    305  CA  GLY R  51     122.437 145.577 143.787  1.00  1.47           C  
ATOM    306  C   GLY R  51     123.674 145.037 143.065  1.00  2.98           C  
ATOM    307  O   GLY R  51     124.496 145.829 142.611  1.00  2.98           O  
ATOM    308  H   GLY R  51     121.100 144.257 144.754  1.00  0.00           H  
ATOM    309  HA3 GLY R  51     122.724 145.839 144.806  1.00  0.00           H  
ATOM    310  HA2 GLY R  51     122.112 146.498 143.302  1.00  0.00           H  
ATOM    311  N   ASN R  52     123.782 143.710 142.915  1.00  1.48           N  
ATOM    312  CA  ASN R  52     124.809 143.042 142.117  1.00  1.48           C  
ATOM    313  C   ASN R  52     124.211 142.569 140.785  1.00  3.77           C  
ATOM    314  O   ASN R  52     124.794 142.830 139.732  1.00  3.77           O  
ATOM    315  CB  ASN R  52     125.392 141.839 142.892  1.00  3.77           C  
ATOM    316  CG  ASN R  52     126.374 142.292 143.974  1.00  3.77           C  
ATOM    317  OD1 ASN R  52     127.445 142.799 143.655  1.00  3.77           O  
ATOM    318  ND2 ASN R  52     126.009 142.170 145.245  1.00  3.77           N  
ATOM    319  H   ASN R  52     123.062 143.135 143.333  1.00  0.00           H  
ATOM    320  HA  ASN R  52     125.624 143.729 141.875  1.00  0.00           H  
ATOM    321  HB3 ASN R  52     125.950 141.192 142.214  1.00  0.00           H  
ATOM    322  HB2 ASN R  52     124.603 141.219 143.320  1.00  0.00           H  
ATOM    323 HD22 ASN R  52     126.633 142.470 145.989  1.00  0.00           H  
ATOM    324 HD21 ASN R  52     125.093 141.787 145.484  1.00  0.00           H  
ATOM    325  N   ALA R  53     123.025 141.940 140.796  1.00  1.49           N  
ATOM    326  CA  ALA R  53     122.374 141.320 139.638  1.00  1.49           C  
ATOM    327  C   ALA R  53     122.088 142.306 138.500  1.00  3.72           C  
ATOM    328  O   ALA R  53     122.336 141.998 137.336  1.00  3.72           O  
ATOM    329  CB  ALA R  53     121.050 140.666 140.058  1.00  3.72           C  
ATOM    330  H   ALA R  53     122.590 141.764 141.703  1.00  0.00           H  
ATOM    331  HA  ALA R  53     123.037 140.540 139.262  1.00  0.00           H  
ATOM    332  HB1 ALA R  53     120.590 140.140 139.220  1.00  0.00           H  
ATOM    333  HB2 ALA R  53     121.199 139.936 140.848  1.00  0.00           H  
ATOM    334  HB3 ALA R  53     120.331 141.400 140.419  1.00  0.00           H  
ATOM    335  N   LEU R  54     121.615 143.515 138.825  1.00  1.50           N  
ATOM    336  CA  LEU R  54     121.287 144.535 137.829  1.00  1.50           C  
ATOM    337  C   LEU R  54     122.565 145.123 137.194  1.00  5.20           C  
ATOM    338  O   LEU R  54     122.561 145.520 136.028  1.00  5.20           O  
ATOM    339  CB  LEU R  54     120.452 145.632 138.523  1.00  5.20           C  
ATOM    340  CG  LEU R  54     119.762 146.642 137.582  1.00  5.20           C  
ATOM    341  CD1 LEU R  54     118.720 145.989 136.659  1.00  5.20           C  
ATOM    342  CD2 LEU R  54     119.115 147.767 138.400  1.00  5.20           C  
ATOM    343  H   LEU R  54     121.447 143.724 139.805  1.00  0.00           H  
ATOM    344  HA  LEU R  54     120.697 144.061 137.045  1.00  0.00           H  
ATOM    345  HB3 LEU R  54     121.089 146.170 139.228  1.00  0.00           H  
ATOM    346  HB2 LEU R  54     119.681 145.160 139.135  1.00  0.00           H  
ATOM    347  HG  LEU R  54     120.520 147.096 136.947  1.00  0.00           H  
ATOM    348 HD11 LEU R  54     118.211 146.740 136.057  1.00  0.00           H  
ATOM    349 HD12 LEU R  54     119.177 145.286 135.963  1.00  0.00           H  
ATOM    350 HD13 LEU R  54     117.961 145.451 137.228  1.00  0.00           H  
ATOM    351 HD21 LEU R  54     118.655 148.509 137.748  1.00  0.00           H  
ATOM    352 HD22 LEU R  54     118.343 147.383 139.067  1.00  0.00           H  
ATOM    353 HD23 LEU R  54     119.853 148.284 139.013  1.00  0.00           H  
ATOM    354  N   VAL R  55     123.680 145.120 137.935  1.00  1.51           N  
ATOM    355  CA  VAL R  55     124.998 145.559 137.486  1.00  1.51           C  
ATOM    356  C   VAL R  55     125.649 144.443 136.638  1.00  5.11           C  
ATOM    357  O   VAL R  55     126.295 144.735 135.630  1.00  5.11           O  
ATOM    358  CB  VAL R  55     125.863 145.897 138.732  1.00  5.11           C  
ATOM    359  CG1 VAL R  55     127.202 146.551 138.368  1.00  5.11           C  
ATOM    360  CG2 VAL R  55     125.126 146.822 139.716  1.00  5.11           C  
ATOM    361  H   VAL R  55     123.622 144.695 138.851  1.00  0.00           H  
ATOM    362  HA  VAL R  55     124.887 146.454 136.871  1.00  0.00           H  
ATOM    363  HB  VAL R  55     126.092 144.974 139.267  1.00  0.00           H  
ATOM    364 HG11 VAL R  55     127.785 146.744 139.267  1.00  0.00           H  
ATOM    365 HG12 VAL R  55     127.801 145.915 137.717  1.00  0.00           H  
ATOM    366 HG13 VAL R  55     127.055 147.507 137.866  1.00  0.00           H  
ATOM    367 HG21 VAL R  55     125.749 147.039 140.585  1.00  0.00           H  
ATOM    368 HG22 VAL R  55     124.862 147.766 139.245  1.00  0.00           H  
ATOM    369 HG23 VAL R  55     124.209 146.377 140.101  1.00  0.00           H  
ATOM    370  N   MET R  56     125.420 143.169 136.991  1.00  1.52           N  
ATOM    371  CA  MET R  56     125.797 141.991 136.209  1.00  1.52           C  
ATOM    372  C   MET R  56     125.055 141.976 134.861  1.00  4.85           C  
ATOM    373  O   MET R  56     125.696 141.869 133.816  1.00  4.85           O  
ATOM    374  CB  MET R  56     125.493 140.702 137.003  1.00  4.85           C  
ATOM    375  CG  MET R  56     126.461 140.431 138.166  1.00  4.85           C  
ATOM    376  SD  MET R  56     125.787 139.376 139.473  1.00  4.85           S  
ATOM    377  CE  MET R  56     125.369 137.870 138.556  1.00  4.85           C  
ATOM    378  H   MET R  56     124.947 143.008 137.878  1.00  0.00           H  
ATOM    379  HA  MET R  56     126.864 142.046 135.997  1.00  0.00           H  
ATOM    380  HB3 MET R  56     125.515 139.838 136.336  1.00  0.00           H  
ATOM    381  HB2 MET R  56     124.478 140.741 137.388  1.00  0.00           H  
ATOM    382  HG3 MET R  56     126.749 141.370 138.640  1.00  0.00           H  
ATOM    383  HG2 MET R  56     127.381 139.975 137.803  1.00  0.00           H  
ATOM    384  HE1 MET R  56     125.083 137.080 139.250  1.00  0.00           H  
ATOM    385  HE2 MET R  56     124.530 138.050 137.884  1.00  0.00           H  
ATOM    386  HE3 MET R  56     126.219 137.525 137.971  1.00  0.00           H  
ATOM    387  N   LEU R  57     123.730 142.182 134.868  1.00  1.53           N  
ATOM    388  CA  LEU R  57     122.898 142.303 133.667  1.00  1.53           C  
ATOM    389  C   LEU R  57     123.323 143.486 132.779  1.00  6.99           C  
ATOM    390  O   LEU R  57     123.372 143.345 131.558  1.00  6.99           O  
ATOM    391  CB  LEU R  57     121.412 142.447 134.053  1.00  6.99           C  
ATOM    392  CG  LEU R  57     120.747 141.158 134.582  1.00  6.99           C  
ATOM    393  CD1 LEU R  57     119.433 141.486 135.309  1.00  6.99           C  
ATOM    394  CD2 LEU R  57     120.490 140.137 133.461  1.00  6.99           C  
ATOM    395  H   LEU R  57     123.258 142.217 135.772  1.00  0.00           H  
ATOM    396  HA  LEU R  57     123.034 141.398 133.073  1.00  0.00           H  
ATOM    397  HB3 LEU R  57     120.844 142.789 133.187  1.00  0.00           H  
ATOM    398  HB2 LEU R  57     121.318 143.243 134.794  1.00  0.00           H  
ATOM    399  HG  LEU R  57     121.410 140.690 135.310  1.00  0.00           H  
ATOM    400 HD11 LEU R  57     118.962 140.582 135.696  1.00  0.00           H  
ATOM    401 HD12 LEU R  57     119.604 142.145 136.160  1.00  0.00           H  
ATOM    402 HD13 LEU R  57     118.718 141.973 134.645  1.00  0.00           H  
ATOM    403 HD21 LEU R  57     120.008 139.241 133.853  1.00  0.00           H  
ATOM    404 HD22 LEU R  57     119.837 140.546 132.689  1.00  0.00           H  
ATOM    405 HD23 LEU R  57     121.413 139.815 132.981  1.00  0.00           H  
ATOM    406  N   ALA R  58     123.700 144.622 133.382  1.00  1.54           N  
ATOM    407  CA  ALA R  58     124.219 145.799 132.686  1.00  1.54           C  
ATOM    408  C   ALA R  58     125.565 145.528 131.992  1.00 32.21           C  
ATOM    409  O   ALA R  58     125.785 146.002 130.879  1.00 32.21           O  
ATOM    410  CB  ALA R  58     124.391 146.944 133.694  1.00 32.21           C  
ATOM    411  H   ALA R  58     123.565 144.686 134.386  1.00  0.00           H  
ATOM    412  HA  ALA R  58     123.498 146.087 131.921  1.00  0.00           H  
ATOM    413  HB1 ALA R  58     124.756 147.846 133.202  1.00  0.00           H  
ATOM    414  HB2 ALA R  58     123.447 147.191 134.180  1.00  0.00           H  
ATOM    415  HB3 ALA R  58     125.097 146.688 134.478  1.00  0.00           H  
ATOM    416  N   PHE R  59     126.441 144.740 132.630  1.00  1.55           N  
ATOM    417  CA  PHE R  59     127.743 144.322 132.106  1.00  1.55           C  
ATOM    418  C   PHE R  59     127.591 143.335 130.931  1.00169.38           C  
ATOM    419  O   PHE R  59     128.410 143.340 130.007  1.00169.38           O  
ATOM    420  CB  PHE R  59     128.537 143.650 133.247  1.00169.38           C  
ATOM    421  CG  PHE R  59     129.993 143.321 132.949  1.00169.38           C  
ATOM    422  CD1 PHE R  59     130.348 142.061 132.421  1.00169.38           C  
ATOM    423  CD2 PHE R  59     131.001 144.265 133.225  1.00169.38           C  
ATOM    424  CE1 PHE R  59     131.700 141.746 132.181  1.00169.38           C  
ATOM    425  CE2 PHE R  59     132.349 143.952 132.976  1.00169.38           C  
ATOM    426  CZ  PHE R  59     132.703 142.693 132.459  1.00169.38           C  
ATOM    427  H   PHE R  59     126.177 144.410 133.554  1.00  0.00           H  
ATOM    428  HA  PHE R  59     128.282 145.204 131.763  1.00  0.00           H  
ATOM    429  HB3 PHE R  59     128.037 142.732 133.549  1.00  0.00           H  
ATOM    430  HB2 PHE R  59     128.513 144.286 134.130  1.00  0.00           H  
ATOM    431  HD1 PHE R  59     129.584 141.324 132.215  1.00  0.00           H  
ATOM    432  HD2 PHE R  59     130.746 145.230 133.635  1.00  0.00           H  
ATOM    433  HE1 PHE R  59     131.966 140.776 131.789  1.00  0.00           H  
ATOM    434  HE2 PHE R  59     133.112 144.681 133.187  1.00  0.00           H  
ATOM    435  HZ  PHE R  59     133.740 142.456 132.271  1.00  0.00           H  
ATOM    436  N   VAL R  60     126.554 142.487 130.965  1.00  1.56           N  
ATOM    437  CA  VAL R  60     126.204 141.530 129.921  1.00  1.56           C  
ATOM    438  C   VAL R  60     125.530 142.262 128.741  1.00 52.81           C  
ATOM    439  O   VAL R  60     126.018 142.156 127.614  1.00 52.81           O  
ATOM    440  CB  VAL R  60     125.297 140.421 130.532  1.00 52.81           C  
ATOM    441  CG1 VAL R  60     124.622 139.500 129.494  1.00 52.81           C  
ATOM    442  CG2 VAL R  60     126.094 139.545 131.519  1.00 52.81           C  
ATOM    443  H   VAL R  60     125.961 142.511 131.789  1.00  0.00           H  
ATOM    444  HA  VAL R  60     127.113 141.057 129.546  1.00  0.00           H  
ATOM    445  HB  VAL R  60     124.496 140.904 131.094  1.00  0.00           H  
ATOM    446 HG11 VAL R  60     124.061 138.703 129.984  1.00  0.00           H  
ATOM    447 HG12 VAL R  60     123.909 140.036 128.866  1.00  0.00           H  
ATOM    448 HG13 VAL R  60     125.356 139.030 128.839  1.00  0.00           H  
ATOM    449 HG21 VAL R  60     125.435 138.864 132.059  1.00  0.00           H  
ATOM    450 HG22 VAL R  60     126.837 138.939 130.998  1.00  0.00           H  
ATOM    451 HG23 VAL R  60     126.628 140.132 132.264  1.00  0.00           H  
ATOM    452  N   ALA R  61     124.445 143.008 128.986  1.00  1.57           N  
ATOM    453  CA  ALA R  61     123.602 143.605 127.953  1.00  1.57           C  
ATOM    454  C   ALA R  61     124.305 144.773 127.242  1.00 76.74           C  
ATOM    455  O   ALA R  61     124.745 144.644 126.097  1.00 76.74           O  
ATOM    456  CB  ALA R  61     122.284 144.085 128.593  1.00 76.74           C  
ATOM    457  H   ALA R  61     124.123 143.084 129.950  1.00  0.00           H  
ATOM    458  HA  ALA R  61     123.371 142.843 127.205  1.00  0.00           H  
ATOM    459  HB1 ALA R  61     121.636 144.551 127.850  1.00  0.00           H  
ATOM    460  HB2 ALA R  61     121.735 143.248 129.025  1.00  0.00           H  
ATOM    461  HB3 ALA R  61     122.449 144.811 129.390  1.00  0.00           H  
ATOM    462  N   ASP R  62     124.453 145.914 127.924  1.00  1.58           N  
ATOM    463  CA  ASP R  62     124.914 147.205 127.390  1.00  1.58           C  
ATOM    464  C   ASP R  62     126.452 147.250 127.286  1.00 74.78           C  
ATOM    465  O   ASP R  62     127.098 148.223 127.672  1.00 74.78           O  
ATOM    466  CB  ASP R  62     124.373 148.359 128.271  1.00 74.78           C  
ATOM    467  CG  ASP R  62     122.869 148.551 128.120  1.00 74.78           C  
ATOM    468  OD1 ASP R  62     122.089 147.661 128.530  1.00 74.78           O  
ATOM    469  OD2 ASP R  62     122.471 149.581 127.532  1.00 74.78           O1-
ATOM    470  H   ASP R  62     124.125 145.923 128.880  1.00  0.00           H  
ATOM    471  HA  ASP R  62     124.522 147.333 126.379  1.00  0.00           H  
ATOM    472  HB3 ASP R  62     124.846 149.305 128.004  1.00  0.00           H  
ATOM    473  HB2 ASP R  62     124.614 148.185 129.320  1.00  0.00           H  
ATOM    474  N   SER R  63     126.992 146.179 126.695  1.00  1.59           N  
ATOM    475  CA  SER R  63     128.328 145.613 126.479  1.00  1.59           C  
ATOM    476  C   SER R  63     129.626 146.445 126.623  1.00 83.17           C  
ATOM    477  O   SER R  63     130.715 145.873 126.608  1.00 83.17           O  
ATOM    478  CB  SER R  63     128.268 144.807 125.160  1.00 83.17           C  
ATOM    479  OG  SER R  63     127.418 143.665 125.255  1.00 83.17           O  
ATOM    480  H   SER R  63     126.252 145.532 126.433  1.00  0.00           H  
ATOM    481  HA  SER R  63     128.432 144.893 127.290  1.00  0.00           H  
ATOM    482  HB3 SER R  63     129.267 144.464 124.885  1.00  0.00           H  
ATOM    483  HB2 SER R  63     127.934 145.442 124.338  1.00  0.00           H  
ATOM    484  HG  SER R  63     126.504 143.941 125.341  1.00  0.00           H  
ATOM    485  N   SER R  64     129.541 147.763 126.786  1.00  1.60           N  
ATOM    486  CA  SER R  64     130.633 148.738 126.841  1.00  1.60           C  
ATOM    487  C   SER R  64     131.538 148.621 128.087  1.00123.25           C  
ATOM    488  O   SER R  64     132.629 149.185 128.115  1.00123.25           O  
ATOM    489  CB  SER R  64     129.985 150.140 126.761  1.00123.25           C  
ATOM    490  OG  SER R  64     129.050 150.387 127.808  1.00123.25           O  
ATOM    491  H   SER R  64     128.599 148.118 126.939  1.00  0.00           H  
ATOM    492  HA  SER R  64     131.271 148.593 125.967  1.00  0.00           H  
ATOM    493  HB3 SER R  64     129.483 150.271 125.801  1.00  0.00           H  
ATOM    494  HB2 SER R  64     130.760 150.908 126.804  1.00  0.00           H  
ATOM    495  HG  SER R  64     128.306 149.797 127.733  1.00  0.00           H  
ATOM    496  N   LEU R  65     131.103 147.885 129.116  1.00 12.48           N  
ATOM    497  CA  LEU R  65     131.750 147.816 130.422  1.00 12.48           C  
ATOM    498  C   LEU R  65     132.921 146.812 130.455  1.00176.89           C  
ATOM    499  O   LEU R  65     133.660 146.778 131.440  1.00176.89           O  
ATOM    500  CB  LEU R  65     130.709 147.311 131.456  1.00176.89           C  
ATOM    501  CG  LEU R  65     129.434 148.161 131.678  1.00176.89           C  
ATOM    502  CD1 LEU R  65     129.736 149.639 131.956  1.00176.89           C  
ATOM    503  CD2 LEU R  65     128.374 148.014 130.579  1.00176.89           C  
ATOM    504  H   LEU R  65     130.184 147.480 129.026  1.00  0.00           H  
ATOM    505  HA  LEU R  65     132.127 148.799 130.708  1.00  0.00           H  
ATOM    506  HB3 LEU R  65     131.209 147.240 132.424  1.00  0.00           H  
ATOM    507  HB2 LEU R  65     130.415 146.288 131.214  1.00  0.00           H  
ATOM    508  HG  LEU R  65     128.970 147.758 132.577  1.00  0.00           H  
ATOM    509 HD11 LEU R  65     128.833 150.153 132.282  1.00  0.00           H  
ATOM    510 HD12 LEU R  65     130.488 149.744 132.738  1.00  0.00           H  
ATOM    511 HD13 LEU R  65     130.104 150.148 131.064  1.00  0.00           H  
ATOM    512 HD21 LEU R  65     127.405 148.380 130.920  1.00  0.00           H  
ATOM    513 HD22 LEU R  65     128.634 148.595 129.698  1.00  0.00           H  
ATOM    514 HD23 LEU R  65     128.236 146.978 130.270  1.00  0.00           H  
ATOM    515  N   ARG R  66     133.064 145.956 129.436  1.00 12.49           N  
ATOM    516  CA  ARG R  66     133.899 144.760 129.484  1.00 12.49           C  
ATOM    517  C   ARG R  66     135.337 145.050 129.018  1.00189.73           C  
ATOM    518  O   ARG R  66     135.574 145.366 127.856  1.00189.73           O  
ATOM    519  CB  ARG R  66     133.266 143.692 128.565  1.00189.73           C  
ATOM    520  CG  ARG R  66     131.818 143.341 128.968  1.00189.73           C  
ATOM    521  CD  ARG R  66     131.398 141.909 128.609  1.00189.73           C  
ATOM    522  NE  ARG R  66     130.993 141.796 127.198  1.00189.73           N  
ATOM    523  CZ  ARG R  66     129.743 141.932 126.734  1.00189.73           C  
ATOM    524  NH1 ARG R  66     128.742 142.260 127.545  1.00189.73           N  
ATOM    525  NH2 ARG R  66     129.477 141.759 125.442  1.00189.73           N1+
ATOM    526  H   ARG R  66     132.514 146.121 128.604  1.00  0.00           H  
ATOM    527  HA  ARG R  66     133.927 144.369 130.503  1.00  0.00           H  
ATOM    528  HB3 ARG R  66     133.888 142.798 128.616  1.00  0.00           H  
ATOM    529  HB2 ARG R  66     133.284 144.011 127.521  1.00  0.00           H  
ATOM    530  HG3 ARG R  66     131.127 144.060 128.528  1.00  0.00           H  
ATOM    531  HG2 ARG R  66     131.696 143.468 130.042  1.00  0.00           H  
ATOM    532  HD3 ARG R  66     130.573 141.593 129.249  1.00  0.00           H  
ATOM    533  HD2 ARG R  66     132.205 141.207 128.813  1.00  0.00           H  
ATOM    534  HE  ARG R  66     131.751 141.611 126.555  1.00  0.00           H  
ATOM    535 HH12 ARG R  66     127.764 142.289 127.229  1.00  0.00           H  
ATOM    536 HH11 ARG R  66     128.861 142.557 128.519  1.00  0.00           H  
ATOM    537 HH22 ARG R  66     128.577 142.114 125.100  1.00  0.00           H  
ATOM    538 HH21 ARG R  66     130.136 141.424 124.756  1.00  0.00           H  
ATOM    539  N   THR R  67     136.300 144.898 129.931  1.00 12.50           N  
ATOM    540  CA  THR R  67     137.746 144.910 129.719  1.00 12.50           C  
ATOM    541  C   THR R  67     138.394 144.163 130.906  1.00122.48           C  
ATOM    542  O   THR R  67     137.692 143.873 131.879  1.00122.48           O  
ATOM    543  CB  THR R  67     138.268 146.342 129.417  1.00122.48           C  
ATOM    544  OG1 THR R  67     139.662 146.316 129.163  1.00122.48           O  
ATOM    545  CG2 THR R  67     138.013 147.355 130.544  1.00122.48           C  
ATOM    546  H   THR R  67     136.037 144.604 130.861  1.00  0.00           H  
ATOM    547  HA  THR R  67     137.937 144.295 128.836  1.00  0.00           H  
ATOM    548  HB  THR R  67     137.786 146.704 128.507  1.00  0.00           H  
ATOM    549  HG1 THR R  67     139.887 147.101 128.679  1.00  0.00           H  
ATOM    550 HG21 THR R  67     138.390 148.344 130.281  1.00  0.00           H  
ATOM    551 HG22 THR R  67     136.944 147.462 130.729  1.00  0.00           H  
ATOM    552 HG23 THR R  67     138.485 147.056 131.480  1.00  0.00           H  
ATOM    553  N   GLN R  68     139.698 143.835 130.825  1.00 12.51           N  
ATOM    554  CA  GLN R  68     140.489 142.968 131.726  1.00 12.51           C  
ATOM    555  C   GLN R  68     140.155 143.157 133.210  1.00 82.37           C  
ATOM    556  O   GLN R  68     139.617 142.267 133.861  1.00 82.37           O  
ATOM    557  CB  GLN R  68     142.010 143.085 131.417  1.00 82.37           C  
ATOM    558  CG  GLN R  68     142.902 141.935 131.968  1.00 82.37           C  
ATOM    559  CD  GLN R  68     143.573 142.085 133.346  1.00 82.37           C  
ATOM    560  OE1 GLN R  68     144.154 141.121 133.842  1.00 82.37           O  
ATOM    561  NE2 GLN R  68     143.546 143.236 134.006  1.00 82.37           N  
ATOM    562  H   GLN R  68     140.176 144.237 130.026  1.00  0.00           H  
ATOM    563  HA  GLN R  68     140.185 141.950 131.476  1.00  0.00           H  
ATOM    564  HB3 GLN R  68     142.396 144.059 131.721  1.00  0.00           H  
ATOM    565  HB2 GLN R  68     142.126 143.070 130.333  1.00  0.00           H  
ATOM    566  HG3 GLN R  68     143.725 141.788 131.268  1.00  0.00           H  
ATOM    567  HG2 GLN R  68     142.348 140.995 131.958  1.00  0.00           H  
ATOM    568 HE22 GLN R  68     143.971 143.274 134.947  1.00  0.00           H  
ATOM    569 HE21 GLN R  68     143.129 144.087 133.642  1.00  0.00           H  
ATOM    570  N   ASN R  69     140.392 144.379 133.691  1.00  2.37           N  
ATOM    571  CA  ASN R  69     140.242 144.806 135.084  1.00  2.37           C  
ATOM    572  C   ASN R  69     138.775 144.837 135.534  1.00 24.73           C  
ATOM    573  O   ASN R  69     138.505 144.813 136.734  1.00 24.73           O  
ATOM    574  CB  ASN R  69     140.819 146.236 135.249  1.00 24.73           C  
ATOM    575  CG  ASN R  69     142.320 146.318 134.965  1.00 24.73           C  
ATOM    576  OD1 ASN R  69     142.764 145.981 133.869  1.00 24.73           O  
ATOM    577  ND2 ASN R  69     143.125 146.703 135.946  1.00 24.73           N  
ATOM    578  H   ASN R  69     140.813 145.047 133.060  1.00  0.00           H  
ATOM    579  HA  ASN R  69     140.786 144.114 135.728  1.00  0.00           H  
ATOM    580  HB3 ASN R  69     140.627 146.596 136.261  1.00  0.00           H  
ATOM    581  HB2 ASN R  69     140.305 146.932 134.583  1.00  0.00           H  
ATOM    582 HD22 ASN R  69     144.132 146.592 135.806  1.00  0.00           H  
ATOM    583 HD21 ASN R  69     142.780 146.984 136.847  1.00  0.00           H  
ATOM    584  N   ASN R  70     137.840 144.904 134.579  1.00  2.38           N  
ATOM    585  CA  ASN R  70     136.413 145.080 134.822  1.00  2.38           C  
ATOM    586  C   ASN R  70     135.686 143.730 134.873  1.00 32.35           C  
ATOM    587  O   ASN R  70     134.671 143.625 135.559  1.00 32.35           O  
ATOM    588  CB  ASN R  70     135.761 145.956 133.732  1.00 32.35           C  
ATOM    589  CG  ASN R  70     136.159 147.433 133.768  1.00 32.35           C  
ATOM    590  OD1 ASN R  70     137.056 147.852 134.493  1.00 32.35           O  
ATOM    591  ND2 ASN R  70     135.472 148.251 132.982  1.00 32.35           N  
ATOM    592  H   ASN R  70     138.143 144.809 133.618  1.00  0.00           H  
ATOM    593  HA  ASN R  70     136.270 145.578 135.773  1.00  0.00           H  
ATOM    594  HB3 ASN R  70     134.682 145.946 133.882  1.00  0.00           H  
ATOM    595  HB2 ASN R  70     135.940 145.556 132.736  1.00  0.00           H  
ATOM    596 HD22 ASN R  70     135.693 149.234 132.969  1.00  0.00           H  
ATOM    597 HD21 ASN R  70     134.746 147.864 132.376  1.00  0.00           H  
ATOM    598  N   PHE R  71     136.221 142.674 134.239  1.00  2.39           N  
ATOM    599  CA  PHE R  71     135.704 141.301 134.346  1.00  2.39           C  
ATOM    600  C   PHE R  71     135.802 140.756 135.780  1.00  4.89           C  
ATOM    601  O   PHE R  71     134.962 139.969 136.207  1.00  4.89           O  
ATOM    602  CB  PHE R  71     136.464 140.359 133.391  1.00  4.89           C  
ATOM    603  CG  PHE R  71     136.016 140.408 131.942  1.00  4.89           C  
ATOM    604  CD1 PHE R  71     134.781 139.837 131.571  1.00  4.89           C  
ATOM    605  CD2 PHE R  71     136.849 140.967 130.953  1.00  4.89           C  
ATOM    606  CE1 PHE R  71     134.379 139.833 130.221  1.00  4.89           C  
ATOM    607  CE2 PHE R  71     136.442 140.978 129.605  1.00  4.89           C  
ATOM    608  CZ  PHE R  71     135.209 140.407 129.238  1.00  4.89           C  
ATOM    609  H   PHE R  71     137.053 142.823 133.678  1.00  0.00           H  
ATOM    610  HA  PHE R  71     134.644 141.297 134.089  1.00  0.00           H  
ATOM    611  HB3 PHE R  71     136.313 139.328 133.708  1.00  0.00           H  
ATOM    612  HB2 PHE R  71     137.541 140.522 133.462  1.00  0.00           H  
ATOM    613  HD1 PHE R  71     134.148 139.377 132.318  1.00  0.00           H  
ATOM    614  HD2 PHE R  71     137.813 141.368 131.227  1.00  0.00           H  
ATOM    615  HE1 PHE R  71     133.445 139.369 129.941  1.00  0.00           H  
ATOM    616  HE2 PHE R  71     137.088 141.400 128.848  1.00  0.00           H  
ATOM    617  HZ  PHE R  71     134.912 140.388 128.200  1.00  0.00           H  
ATOM    618  N   PHE R  72     136.777 141.230 136.560  1.00  2.40           N  
ATOM    619  CA  PHE R  72     136.965 140.843 137.957  1.00  2.40           C  
ATOM    620  C   PHE R  72     135.917 141.513 138.856  1.00  5.42           C  
ATOM    621  O   PHE R  72     135.529 140.941 139.869  1.00  5.42           O  
ATOM    622  CB  PHE R  72     138.376 141.273 138.398  1.00  5.42           C  
ATOM    623  CG  PHE R  72     139.486 140.835 137.453  1.00  5.42           C  
ATOM    624  CD1 PHE R  72     139.410 139.605 136.759  1.00  5.42           C  
ATOM    625  CD2 PHE R  72     140.584 141.691 137.231  1.00  5.42           C  
ATOM    626  CE1 PHE R  72     140.372 139.276 135.790  1.00  5.42           C  
ATOM    627  CE2 PHE R  72     141.561 141.346 136.281  1.00  5.42           C  
ATOM    628  CZ  PHE R  72     141.435 140.159 135.537  1.00  5.42           C  
ATOM    629  H   PHE R  72     137.478 141.825 136.140  1.00  0.00           H  
ATOM    630  HA  PHE R  72     136.863 139.763 138.062  1.00  0.00           H  
ATOM    631  HB3 PHE R  72     138.582 140.878 139.393  1.00  0.00           H  
ATOM    632  HB2 PHE R  72     138.416 142.360 138.489  1.00  0.00           H  
ATOM    633  HD1 PHE R  72     138.589 138.927 136.925  1.00  0.00           H  
ATOM    634  HD2 PHE R  72     140.672 142.622 137.771  1.00  0.00           H  
ATOM    635  HE1 PHE R  72     140.283 138.362 135.221  1.00  0.00           H  
ATOM    636  HE2 PHE R  72     142.388 142.013 136.100  1.00  0.00           H  
ATOM    637  HZ  PHE R  72     142.149 139.919 134.766  1.00  0.00           H  
ATOM    638  N   LEU R  73     135.395 142.679 138.447  1.00  2.41           N  
ATOM    639  CA  LEU R  73     134.320 143.388 139.138  1.00  2.41           C  
ATOM    640  C   LEU R  73     132.980 142.657 138.927  1.00  6.60           C  
ATOM    641  O   LEU R  73     132.151 142.652 139.832  1.00  6.60           O  
ATOM    642  CB  LEU R  73     134.199 144.837 138.603  1.00  6.60           C  
ATOM    643  CG  LEU R  73     135.512 145.640 138.465  1.00  6.60           C  
ATOM    644  CD1 LEU R  73     135.278 146.984 137.754  1.00  6.60           C  
ATOM    645  CD2 LEU R  73     136.229 145.866 139.796  1.00  6.60           C  
ATOM    646  H   LEU R  73     135.687 143.038 137.550  1.00  0.00           H  
ATOM    647  HA  LEU R  73     134.533 143.410 140.208  1.00  0.00           H  
ATOM    648  HB3 LEU R  73     133.532 145.375 139.267  1.00  0.00           H  
ATOM    649  HB2 LEU R  73     133.696 144.822 137.635  1.00  0.00           H  
ATOM    650  HG  LEU R  73     136.190 145.056 137.849  1.00  0.00           H  
ATOM    651 HD11 LEU R  73     134.734 147.687 138.380  1.00  0.00           H  
ATOM    652 HD12 LEU R  73     136.224 147.451 137.474  1.00  0.00           H  
ATOM    653 HD13 LEU R  73     134.699 146.858 136.839  1.00  0.00           H  
ATOM    654 HD21 LEU R  73     137.217 146.294 139.632  1.00  0.00           H  
ATOM    655 HD22 LEU R  73     135.677 146.542 140.442  1.00  0.00           H  
ATOM    656 HD23 LEU R  73     136.365 144.927 140.328  1.00  0.00           H  
ATOM    657  N   LEU R  74     132.798 141.988 137.773  1.00  2.42           N  
ATOM    658  CA  LEU R  74     131.699 141.048 137.540  1.00  2.42           C  
ATOM    659  C   LEU R  74     131.913 139.782 138.388  1.00 25.92           C  
ATOM    660  O   LEU R  74     130.966 139.302 138.998  1.00 25.92           O  
ATOM    661  CB  LEU R  74     131.620 140.658 136.040  1.00 25.92           C  
ATOM    662  CG  LEU R  74     130.447 139.710 135.675  1.00 25.92           C  
ATOM    663  CD1 LEU R  74     129.122 140.469 135.564  1.00 25.92           C  
ATOM    664  CD2 LEU R  74     130.733 138.896 134.405  1.00 25.92           C  
ATOM    665  H   LEU R  74     133.518 142.058 137.069  1.00  0.00           H  
ATOM    666  HA  LEU R  74     130.763 141.520 137.845  1.00  0.00           H  
ATOM    667  HB3 LEU R  74     132.549 140.171 135.752  1.00  0.00           H  
ATOM    668  HB2 LEU R  74     131.563 141.558 135.425  1.00  0.00           H  
ATOM    669  HG  LEU R  74     130.314 138.968 136.460  1.00  0.00           H  
ATOM    670 HD11 LEU R  74     128.287 139.787 135.398  1.00  0.00           H  
ATOM    671 HD12 LEU R  74     128.919 141.031 136.473  1.00  0.00           H  
ATOM    672 HD13 LEU R  74     129.141 141.176 134.740  1.00  0.00           H  
ATOM    673 HD21 LEU R  74     129.915 138.207 134.191  1.00  0.00           H  
ATOM    674 HD22 LEU R  74     130.863 139.533 133.535  1.00  0.00           H  
ATOM    675 HD23 LEU R  74     131.637 138.296 134.519  1.00  0.00           H  
ATOM    676  N   ASN R  75     133.146 139.256 138.442  1.00  2.43           N  
ATOM    677  CA  ASN R  75     133.502 138.033 139.178  1.00  2.43           C  
ATOM    678  C   ASN R  75     133.213 138.158 140.683  1.00 91.88           C  
ATOM    679  O   ASN R  75     132.726 137.205 141.288  1.00 91.88           O  
ATOM    680  CB  ASN R  75     134.991 137.696 138.945  1.00 91.88           C  
ATOM    681  CG  ASN R  75     135.267 136.195 139.013  1.00 91.88           C  
ATOM    682  OD1 ASN R  75     134.860 135.458 138.124  1.00 91.88           O  
ATOM    683  ND2 ASN R  75     135.990 135.718 140.017  1.00 91.88           N  
ATOM    684  H   ASN R  75     133.853 139.670 137.849  1.00  0.00           H  
ATOM    685  HA  ASN R  75     132.877 137.230 138.781  1.00  0.00           H  
ATOM    686  HB3 ASN R  75     135.637 138.235 139.640  1.00  0.00           H  
ATOM    687  HB2 ASN R  75     135.289 138.008 137.946  1.00  0.00           H  
ATOM    688 HD22 ASN R  75     136.184 134.726 140.036  1.00  0.00           H  
ATOM    689 HD21 ASN R  75     136.359 136.338 140.747  1.00  0.00           H  
ATOM    690  N   LEU R  76     133.460 139.347 141.256  1.00  2.44           N  
ATOM    691  CA  LEU R  76     133.096 139.704 142.627  1.00  2.44           C  
ATOM    692  C   LEU R  76     131.572 139.788 142.789  1.00 11.74           C  
ATOM    693  O   LEU R  76     131.023 139.192 143.714  1.00 11.74           O  
ATOM    694  CB  LEU R  76     133.747 141.054 142.998  1.00 11.74           C  
ATOM    695  CG  LEU R  76     133.447 141.569 144.425  1.00 11.74           C  
ATOM    696  CD1 LEU R  76     133.765 140.540 145.516  1.00 11.74           C  
ATOM    697  CD2 LEU R  76     134.194 142.869 144.720  1.00 11.74           C  
ATOM    698  H   LEU R  76     133.926 140.047 140.693  1.00  0.00           H  
ATOM    699  HA  LEU R  76     133.475 138.928 143.289  1.00  0.00           H  
ATOM    700  HB3 LEU R  76     133.441 141.816 142.280  1.00  0.00           H  
ATOM    701  HB2 LEU R  76     134.821 140.953 142.885  1.00  0.00           H  
ATOM    702  HG  LEU R  76     132.383 141.800 144.492  1.00  0.00           H  
ATOM    703 HD11 LEU R  76     133.581 140.947 146.508  1.00  0.00           H  
ATOM    704 HD12 LEU R  76     133.133 139.658 145.438  1.00  0.00           H  
ATOM    705 HD13 LEU R  76     134.806 140.234 145.488  1.00  0.00           H  
ATOM    706 HD21 LEU R  76     133.869 143.274 145.677  1.00  0.00           H  
ATOM    707 HD22 LEU R  76     135.268 142.709 144.795  1.00  0.00           H  
ATOM    708 HD23 LEU R  76     134.002 143.616 143.953  1.00  0.00           H  
ATOM    709  N   ALA R  77     130.893 140.479 141.862  1.00  2.45           N  
ATOM    710  CA  ALA R  77     129.442 140.644 141.877  1.00  2.45           C  
ATOM    711  C   ALA R  77     128.703 139.303 141.776  1.00  2.21           C  
ATOM    712  O   ALA R  77     127.675 139.144 142.419  1.00  2.21           O  
ATOM    713  CB  ALA R  77     129.003 141.578 140.742  1.00  2.21           C  
ATOM    714  H   ALA R  77     131.409 140.934 141.124  1.00  0.00           H  
ATOM    715  HA  ALA R  77     129.177 141.100 142.833  1.00  0.00           H  
ATOM    716  HB1 ALA R  77     127.929 141.761 140.793  1.00  0.00           H  
ATOM    717  HB2 ALA R  77     129.498 142.544 140.824  1.00  0.00           H  
ATOM    718  HB3 ALA R  77     129.223 141.160 139.761  1.00  0.00           H  
ATOM    719  N   ILE R  78     129.249 138.328 141.032  1.00  2.46           N  
ATOM    720  CA  ILE R  78     128.790 136.939 140.990  1.00  2.46           C  
ATOM    721  C   ILE R  78     128.864 136.290 142.388  1.00  1.33           C  
ATOM    722  O   ILE R  78     127.839 135.805 142.861  1.00  1.33           O  
ATOM    723  CB  ILE R  78     129.547 136.142 139.882  1.00  1.33           C  
ATOM    724  CG1 ILE R  78     129.117 136.627 138.475  1.00  1.33           C  
ATOM    725  CG2 ILE R  78     129.352 134.610 139.977  1.00  1.33           C  
ATOM    726  CD1 ILE R  78     130.075 136.231 137.342  1.00  1.33           C  
ATOM    727  H   ILE R  78     130.070 138.573 140.489  1.00  0.00           H  
ATOM    728  HA  ILE R  78     127.731 136.960 140.721  1.00  0.00           H  
ATOM    729  HB  ILE R  78     130.613 136.340 140.003  1.00  0.00           H  
ATOM    730 HG13 ILE R  78     129.011 137.712 138.465  1.00  0.00           H  
ATOM    731 HG12 ILE R  78     128.123 136.238 138.254  1.00  0.00           H  
ATOM    732 HG21 ILE R  78     129.876 134.080 139.184  1.00  0.00           H  
ATOM    733 HG22 ILE R  78     129.736 134.200 140.911  1.00  0.00           H  
ATOM    734 HG23 ILE R  78     128.297 134.341 139.915  1.00  0.00           H  
ATOM    735 HD11 ILE R  78     129.712 136.606 136.385  1.00  0.00           H  
ATOM    736 HD12 ILE R  78     131.069 136.645 137.502  1.00  0.00           H  
ATOM    737 HD13 ILE R  78     130.174 135.151 137.244  1.00  0.00           H  
ATOM    738  N   SER R  79     130.025 136.302 143.068  1.00  2.47           N  
ATOM    739  CA  SER R  79     130.147 135.796 144.442  1.00  2.47           C  
ATOM    740  C   SER R  79     129.206 136.516 145.432  1.00  4.58           C  
ATOM    741  O   SER R  79     128.513 135.848 146.193  1.00  4.58           O  
ATOM    742  CB  SER R  79     131.626 135.770 144.905  1.00  4.58           C  
ATOM    743  OG  SER R  79     132.375 136.919 144.532  1.00  4.58           O  
ATOM    744  H   SER R  79     130.839 136.757 142.673  1.00  0.00           H  
ATOM    745  HA  SER R  79     129.811 134.757 144.432  1.00  0.00           H  
ATOM    746  HB3 SER R  79     132.128 134.897 144.490  1.00  0.00           H  
ATOM    747  HB2 SER R  79     131.676 135.647 145.990  1.00  0.00           H  
ATOM    748  HG  SER R  79     131.852 137.697 144.720  1.00  0.00           H  
ATOM    749  N   ASP R  80     129.097 137.849 145.361  1.00  2.48           N  
ATOM    750  CA  ASP R  80     128.256 138.648 146.261  1.00  2.48           C  
ATOM    751  C   ASP R  80     126.754 138.493 145.967  1.00  2.12           C  
ATOM    752  O   ASP R  80     125.948 138.479 146.895  1.00  2.12           O  
ATOM    753  CB  ASP R  80     128.632 140.137 146.163  1.00  2.12           C  
ATOM    754  CG  ASP R  80     129.977 140.476 146.786  1.00  2.12           C  
ATOM    755  OD1 ASP R  80     130.351 139.881 147.821  1.00  2.12           O  
ATOM    756  OD2 ASP R  80     130.631 141.410 146.294  1.00  2.12           O1-
ATOM    757  H   ASP R  80     129.674 138.354 144.694  1.00  0.00           H  
ATOM    758  HA  ASP R  80     128.421 138.308 147.285  1.00  0.00           H  
ATOM    759  HB3 ASP R  80     127.891 140.749 146.674  1.00  0.00           H  
ATOM    760  HB2 ASP R  80     128.630 140.465 145.123  1.00  0.00           H  
ATOM    761  N   PHE R  81     126.361 138.300 144.702  1.00  2.49           N  
ATOM    762  CA  PHE R  81     125.010 137.908 144.282  1.00  2.49           C  
ATOM    763  C   PHE R  81     124.631 136.551 144.894  1.00  1.43           C  
ATOM    764  O   PHE R  81     123.552 136.410 145.470  1.00  1.43           O  
ATOM    765  CB  PHE R  81     124.955 137.862 142.736  1.00  1.43           C  
ATOM    766  CG  PHE R  81     123.773 137.155 142.093  1.00  1.43           C  
ATOM    767  CD1 PHE R  81     122.520 137.792 142.006  1.00  1.43           C  
ATOM    768  CD2 PHE R  81     123.932 135.850 141.580  1.00  1.43           C  
ATOM    769  CE1 PHE R  81     121.436 137.130 141.394  1.00  1.43           C  
ATOM    770  CE2 PHE R  81     122.846 135.185 140.982  1.00  1.43           C  
ATOM    771  CZ  PHE R  81     121.597 135.826 140.886  1.00  1.43           C  
ATOM    772  H   PHE R  81     127.060 138.402 143.971  1.00  0.00           H  
ATOM    773  HA  PHE R  81     124.297 138.651 144.645  1.00  0.00           H  
ATOM    774  HB3 PHE R  81     125.851 137.376 142.354  1.00  0.00           H  
ATOM    775  HB2 PHE R  81     124.990 138.879 142.348  1.00  0.00           H  
ATOM    776  HD1 PHE R  81     122.392 138.784 142.412  1.00  0.00           H  
ATOM    777  HD2 PHE R  81     124.887 135.350 141.654  1.00  0.00           H  
ATOM    778  HE1 PHE R  81     120.474 137.614 141.319  1.00  0.00           H  
ATOM    779  HE2 PHE R  81     122.969 134.180 140.604  1.00  0.00           H  
ATOM    780  HZ  PHE R  81     120.761 135.315 140.432  1.00  0.00           H  
ATOM    781  N   LEU R  82     125.546 135.574 144.818  1.00  2.50           N  
ATOM    782  CA  LEU R  82     125.369 134.242 145.381  1.00  2.50           C  
ATOM    783  C   LEU R  82     125.333 134.269 146.921  1.00  2.14           C  
ATOM    784  O   LEU R  82     124.553 133.515 147.494  1.00  2.14           O  
ATOM    785  CB  LEU R  82     126.477 133.301 144.869  1.00  2.14           C  
ATOM    786  CG  LEU R  82     126.421 132.973 143.358  1.00  2.14           C  
ATOM    787  CD1 LEU R  82     127.745 132.360 142.877  1.00  2.14           C  
ATOM    788  CD2 LEU R  82     125.244 132.059 142.988  1.00  2.14           C  
ATOM    789  H   LEU R  82     126.421 135.772 144.343  1.00  0.00           H  
ATOM    790  HA  LEU R  82     124.402 133.864 145.050  1.00  0.00           H  
ATOM    791  HB3 LEU R  82     126.454 132.368 145.433  1.00  0.00           H  
ATOM    792  HB2 LEU R  82     127.435 133.765 145.094  1.00  0.00           H  
ATOM    793  HG  LEU R  82     126.281 133.900 142.806  1.00  0.00           H  
ATOM    794 HD11 LEU R  82     127.738 132.204 141.798  1.00  0.00           H  
ATOM    795 HD12 LEU R  82     128.589 133.013 143.104  1.00  0.00           H  
ATOM    796 HD13 LEU R  82     127.933 131.396 143.350  1.00  0.00           H  
ATOM    797 HD21 LEU R  82     125.254 131.814 141.926  1.00  0.00           H  
ATOM    798 HD22 LEU R  82     125.276 131.121 143.544  1.00  0.00           H  
ATOM    799 HD23 LEU R  82     124.289 132.542 143.191  1.00  0.00           H  
ATOM    800  N   VAL R  83     126.072 135.164 147.599  1.00  2.51           N  
ATOM    801  CA  VAL R  83     125.943 135.434 149.042  1.00  2.51           C  
ATOM    802  C   VAL R  83     124.501 135.835 149.420  1.00  5.06           C  
ATOM    803  O   VAL R  83     123.914 135.290 150.361  1.00  5.06           O  
ATOM    804  CB  VAL R  83     127.003 136.481 149.503  1.00  5.06           C  
ATOM    805  CG1 VAL R  83     126.708 137.155 150.857  1.00  5.06           C  
ATOM    806  CG2 VAL R  83     128.418 135.883 149.542  1.00  5.06           C  
ATOM    807  H   VAL R  83     126.771 135.688 147.081  1.00  0.00           H  
ATOM    808  HA  VAL R  83     126.141 134.498 149.554  1.00  0.00           H  
ATOM    809  HB  VAL R  83     127.019 137.288 148.778  1.00  0.00           H  
ATOM    810 HG11 VAL R  83     127.507 137.846 151.125  1.00  0.00           H  
ATOM    811 HG12 VAL R  83     125.797 137.751 150.826  1.00  0.00           H  
ATOM    812 HG13 VAL R  83     126.612 136.422 151.659  1.00  0.00           H  
ATOM    813 HG21 VAL R  83     129.159 136.640 149.801  1.00  0.00           H  
ATOM    814 HG22 VAL R  83     128.487 135.080 150.276  1.00  0.00           H  
ATOM    815 HG23 VAL R  83     128.712 135.472 148.583  1.00  0.00           H  
ATOM    816  N   GLY R  84     123.917 136.759 148.650  1.00  2.52           N  
ATOM    817  CA  GLY R  84     122.559 137.251 148.849  1.00  2.52           C  
ATOM    818  C   GLY R  84     121.467 136.226 148.523  1.00  2.41           C  
ATOM    819  O   GLY R  84     120.356 136.361 149.029  1.00  2.41           O  
ATOM    820  H   GLY R  84     124.462 137.145 147.885  1.00  0.00           H  
ATOM    821  HA3 GLY R  84     122.410 138.120 148.210  1.00  0.00           H  
ATOM    822  HA2 GLY R  84     122.434 137.588 149.878  1.00  0.00           H  
ATOM    823  N   ALA R  85     121.772 135.231 147.681  1.00  2.53           N  
ATOM    824  CA  ALA R  85     120.832 134.216 147.213  1.00  2.53           C  
ATOM    825  C   ALA R  85     120.994 132.865 147.934  1.00  1.70           C  
ATOM    826  O   ALA R  85     120.016 132.129 148.030  1.00  1.70           O  
ATOM    827  CB  ALA R  85     121.103 133.983 145.718  1.00  1.70           C  
ATOM    828  H   ALA R  85     122.698 135.240 147.275  1.00  0.00           H  
ATOM    829  HA  ALA R  85     119.801 134.551 147.340  1.00  0.00           H  
ATOM    830  HB1 ALA R  85     120.436 133.220 145.313  1.00  0.00           H  
ATOM    831  HB2 ALA R  85     120.946 134.896 145.144  1.00  0.00           H  
ATOM    832  HB3 ALA R  85     122.125 133.653 145.541  1.00  0.00           H  
ATOM    833  N   PHE R  86     122.196 132.523 148.419  1.00  2.54           N  
ATOM    834  CA  PHE R  86     122.548 131.170 148.867  1.00  2.54           C  
ATOM    835  C   PHE R  86     123.287 131.109 150.207  1.00 10.37           C  
ATOM    836  O   PHE R  86     123.508 130.003 150.692  1.00 10.37           O  
ATOM    837  CB  PHE R  86     123.296 130.390 147.761  1.00 10.37           C  
ATOM    838  CG  PHE R  86     122.502 130.149 146.489  1.00 10.37           C  
ATOM    839  CD1 PHE R  86     121.447 129.214 146.481  1.00 10.37           C  
ATOM    840  CD2 PHE R  86     122.807 130.868 145.316  1.00 10.37           C  
ATOM    841  CE1 PHE R  86     120.698 129.004 145.307  1.00 10.37           C  
ATOM    842  CE2 PHE R  86     122.057 130.660 144.142  1.00 10.37           C  
ATOM    843  CZ  PHE R  86     121.002 129.727 144.138  1.00 10.37           C  
ATOM    844  H   PHE R  86     122.983 133.133 148.213  1.00  0.00           H  
ATOM    845  HA  PHE R  86     121.630 130.617 149.070  1.00  0.00           H  
ATOM    846  HB3 PHE R  86     123.592 129.411 148.141  1.00  0.00           H  
ATOM    847  HB2 PHE R  86     124.231 130.895 147.520  1.00  0.00           H  
ATOM    848  HD1 PHE R  86     121.200 128.665 147.378  1.00  0.00           H  
ATOM    849  HD2 PHE R  86     123.610 131.590 145.326  1.00  0.00           H  
ATOM    850  HE1 PHE R  86     119.885 128.292 145.309  1.00  0.00           H  
ATOM    851  HE2 PHE R  86     122.284 131.217 143.247  1.00  0.00           H  
ATOM    852  HZ  PHE R  86     120.422 129.567 143.241  1.00  0.00           H  
ATOM    853  N   CYS R  87     123.638 132.242 150.834  1.00  2.55           N  
ATOM    854  CA  CYS R  87     124.151 132.249 152.208  1.00  2.55           C  
ATOM    855  C   CYS R  87     123.052 132.812 153.115  1.00 67.42           C  
ATOM    856  O   CYS R  87     122.410 132.067 153.852  1.00 67.42           O  
ATOM    857  CB  CYS R  87     125.443 133.090 152.345  1.00 67.42           C  
ATOM    858  SG  CYS R  87     126.750 132.484 151.247  1.00 67.42           S  
ATOM    859  H   CYS R  87     123.460 133.129 150.385  1.00  0.00           H  
ATOM    860  HA  CYS R  87     124.375 131.241 152.563  1.00  0.00           H  
ATOM    861  HB3 CYS R  87     125.809 133.033 153.371  1.00  0.00           H  
ATOM    862  HB2 CYS R  87     125.292 134.146 152.135  1.00  0.00           H  
ATOM    863  HG  CYS R  87     126.685 131.197 151.612  1.00  0.00           H  
ATOM    864  N   ILE R  88     122.812 134.129 153.042  1.00  2.56           N  
ATOM    865  CA  ILE R  88     121.955 134.889 153.955  1.00 -2.55           C  
ATOM    866  C   ILE R  88     120.499 134.350 154.085  1.00 96.91           C  
ATOM    867  O   ILE R  88     120.041 134.228 155.224  1.00 96.91           O  
ATOM    868  CB  ILE R  88     122.036 136.415 153.640  1.00 96.91           C  
ATOM    869  CG1 ILE R  88     123.479 136.954 153.480  1.00 96.91           C  
ATOM    870  CG2 ILE R  88     121.260 137.273 154.668  1.00 96.91           C  
ATOM    871  CD1 ILE R  88     123.524 138.363 152.867  1.00 96.91           C  
ATOM    872  H   ILE R  88     123.301 134.651 152.324  1.00  0.00           H  
ATOM    873  HA  ILE R  88     122.401 134.753 154.939  1.00  0.00           H  
ATOM    874  HB  ILE R  88     121.581 136.553 152.669  1.00  0.00           H  
ATOM    875 HG13 ILE R  88     124.067 136.311 152.827  1.00  0.00           H  
ATOM    876 HG12 ILE R  88     123.993 136.945 154.441  1.00  0.00           H  
ATOM    877 HG21 ILE R  88     121.248 138.327 154.393  1.00  0.00           H  
ATOM    878 HG22 ILE R  88     120.215 136.975 154.756  1.00  0.00           H  
ATOM    879 HG23 ILE R  88     121.705 137.193 155.660  1.00  0.00           H  
ATOM    880 HD11 ILE R  88     124.527 138.615 152.530  1.00  0.00           H  
ATOM    881 HD12 ILE R  88     122.870 138.449 152.000  1.00  0.00           H  
ATOM    882 HD13 ILE R  88     123.226 139.121 153.588  1.00  0.00           H  
ATOM    883  N   PRO R  89     119.753 134.023 152.994  1.00  2.57           N  
ATOM    884  CA  PRO R  89     118.368 133.517 153.083  1.00  2.56           C  
ATOM    885  C   PRO R  89     118.177 132.252 153.942  1.00 22.72           C  
ATOM    886  O   PRO R  89     117.109 132.071 154.523  1.00 22.72           O  
ATOM    887  CD  PRO R  89     120.119 134.239 151.589  1.00 22.72           C  
ATOM    888  CB  PRO R  89     117.945 133.196 151.642  1.00 22.72           C  
ATOM    889  CG  PRO R  89     118.836 134.059 150.779  1.00 22.72           C  
ATOM    890  HA  PRO R  89     117.744 134.320 153.478  1.00  0.00           H  
ATOM    891  HD2 PRO R  89     120.838 133.477 151.286  1.00  0.00           H  
ATOM    892  HD3 PRO R  89     120.562 135.210 151.391  1.00  0.00           H  
ATOM    893  HB3 PRO R  89     116.886 133.387 151.470  1.00  0.00           H  
ATOM    894  HB2 PRO R  89     118.128 132.149 151.393  1.00  0.00           H  
ATOM    895  HG2 PRO R  89     119.002 133.636 149.792  1.00  0.00           H  
ATOM    896  HG3 PRO R  89     118.363 135.029 150.627  1.00  0.00           H  
ATOM    897  N   LEU R  90     119.199 131.392 154.053  1.00  2.58           N  
ATOM    898  CA  LEU R  90     119.143 130.132 154.795  1.00  2.57           C  
ATOM    899  C   LEU R  90     119.188 130.355 156.319  1.00 25.19           C  
ATOM    900  O   LEU R  90     118.958 129.414 157.074  1.00 25.19           O  
ATOM    901  CB  LEU R  90     120.330 129.227 154.382  1.00 25.19           C  
ATOM    902  CG  LEU R  90     120.265 128.603 152.966  1.00 25.19           C  
ATOM    903  CD1 LEU R  90     119.032 127.709 152.758  1.00 25.19           C  
ATOM    904  CD2 LEU R  90     120.408 129.624 151.828  1.00 25.19           C  
ATOM    905  H   LEU R  90     120.079 131.607 153.602  1.00  0.00           H  
ATOM    906  HA  LEU R  90     118.201 129.626 154.581  1.00  0.00           H  
ATOM    907  HB3 LEU R  90     120.400 128.399 155.088  1.00  0.00           H  
ATOM    908  HB2 LEU R  90     121.270 129.770 154.500  1.00  0.00           H  
ATOM    909  HG  LEU R  90     121.137 127.951 152.894  1.00  0.00           H  
ATOM    910 HD11 LEU R  90     119.127 127.123 151.843  1.00  0.00           H  
ATOM    911 HD12 LEU R  90     118.907 127.006 153.580  1.00  0.00           H  
ATOM    912 HD13 LEU R  90     118.115 128.293 152.679  1.00  0.00           H  
ATOM    913 HD21 LEU R  90     120.641 129.125 150.887  1.00  0.00           H  
ATOM    914 HD22 LEU R  90     119.494 130.196 151.672  1.00  0.00           H  
ATOM    915 HD23 LEU R  90     121.214 130.326 152.036  1.00  0.00           H  
ATOM    916  N   TYR R  91     119.418 131.597 156.777  1.00  2.59           N  
ATOM    917  CA  TYR R  91     119.400 132.013 158.168  1.00  2.58           C  
ATOM    918  C   TYR R  91     118.114 132.707 158.645  1.00230.41           C  
ATOM    919  O   TYR R  91     117.964 132.920 159.844  1.00230.41           O  
ATOM    920  CB  TYR R  91     120.607 132.830 158.693  1.00230.41           C  
ATOM    921  CG  TYR R  91     121.974 132.684 158.101  1.00230.41           C  
ATOM    922  CD1 TYR R  91     122.516 131.511 157.558  1.00230.41           C  
ATOM    923  CD2 TYR R  91     122.641 133.884 157.827  1.00230.41           C  
ATOM    924  CE1 TYR R  91     123.766 131.509 156.939  1.00230.41           C  
ATOM    925  CE2 TYR R  91     123.880 133.908 157.208  1.00230.41           C  
ATOM    926  CZ  TYR R  91     124.466 132.713 156.782  1.00230.41           C  
ATOM    927  OH  TYR R  91     125.698 132.795 156.222  1.00230.41           O  
ATOM    928  H   TYR R  91     119.602 132.307 156.073  1.00  0.00           H  
ATOM    929  HA  TYR R  91     119.409 131.095 158.765  1.00  0.00           H  
ATOM    930  HB3 TYR R  91     120.647 132.613 159.773  1.00  0.00           H  
ATOM    931  HB2 TYR R  91     120.324 133.889 158.650  1.00  0.00           H  
ATOM    932  HD1 TYR R  91     121.976 130.572 157.648  1.00  0.00           H  
ATOM    933  HD2 TYR R  91     122.177 134.817 158.128  1.00  0.00           H  
ATOM    934  HE1 TYR R  91     124.181 130.592 156.532  1.00  0.00           H  
ATOM    935  HE2 TYR R  91     124.391 134.846 157.023  1.00  0.00           H  
ATOM    936  HH  TYR R  91     126.135 131.896 156.083  1.00  0.00           H  
ATOM    937  N   VAL R  92     117.201 133.012 157.714  1.00  2.60           N  
ATOM    938  CA  VAL R  92     115.839 133.488 157.970  1.00  2.59           C  
ATOM    939  C   VAL R  92     115.104 132.722 159.099  1.00 50.43           C  
ATOM    940  O   VAL R  92     114.593 133.387 160.001  1.00 50.43           O  
ATOM    941  CB  VAL R  92     115.059 133.669 156.638  1.00 50.43           C  
ATOM    942  CG1 VAL R  92     113.568 134.011 156.824  1.00 50.43           C  
ATOM    943  CG2 VAL R  92     115.720 134.754 155.763  1.00 50.43           C  
ATOM    944  H   VAL R  92     117.417 132.757 156.759  1.00  0.00           H  
ATOM    945  HA  VAL R  92     115.970 134.491 158.370  1.00  0.00           H  
ATOM    946  HB  VAL R  92     115.104 132.727 156.090  1.00  0.00           H  
ATOM    947 HG11 VAL R  92     113.082 134.182 155.863  1.00  0.00           H  
ATOM    948 HG12 VAL R  92     113.022 133.202 157.311  1.00  0.00           H  
ATOM    949 HG13 VAL R  92     113.439 134.910 157.427  1.00  0.00           H  
ATOM    950 HG21 VAL R  92     115.256 134.802 154.777  1.00  0.00           H  
ATOM    951 HG22 VAL R  92     115.635 135.740 156.222  1.00  0.00           H  
ATOM    952 HG23 VAL R  92     116.782 134.564 155.610  1.00  0.00           H  
ATOM    953  N   PRO R  93     115.100 131.366 159.129  1.00  2.61           N  
ATOM    954  CA  PRO R  93     114.653 130.627 160.312  1.00  2.60           C  
ATOM    955  C   PRO R  93     115.678 130.672 161.462  1.00146.65           C  
ATOM    956  O   PRO R  93     115.291 130.972 162.587  1.00146.65           O  
ATOM    957  CD  PRO R  93     115.446 130.451 158.032  1.00146.65           C  
ATOM    958  CB  PRO R  93     114.424 129.190 159.824  1.00146.65           C  
ATOM    959  CG  PRO R  93     115.315 129.036 158.600  1.00146.65           C  
ATOM    960  HA  PRO R  93     113.710 131.034 160.682  1.00  0.00           H  
ATOM    961  HD2 PRO R  93     116.447 130.594 157.633  1.00  0.00           H  
ATOM    962  HD3 PRO R  93     114.739 130.596 157.214  1.00  0.00           H  
ATOM    963  HB3 PRO R  93     113.380 129.067 159.535  1.00  0.00           H  
ATOM    964  HB2 PRO R  93     114.637 128.439 160.586  1.00  0.00           H  
ATOM    965  HG2 PRO R  93     116.297 128.667 158.902  1.00  0.00           H  
ATOM    966  HG3 PRO R  93     114.910 128.328 157.877  1.00  0.00           H  
ATOM    967  N   TYR R  94     116.966 130.394 161.203  1.00  2.62           N  
ATOM    968  CA  TYR R  94     117.975 130.122 162.236  1.00  2.61           C  
ATOM    969  C   TYR R  94     118.304 131.312 163.147  1.00 43.89           C  
ATOM    970  O   TYR R  94     118.657 131.109 164.299  1.00 43.89           O  
ATOM    971  CB  TYR R  94     119.307 129.686 161.601  1.00 43.89           C  
ATOM    972  CG  TYR R  94     119.317 128.455 160.713  1.00 43.89           C  
ATOM    973  CD1 TYR R  94     118.378 127.410 160.858  1.00 43.89           C  
ATOM    974  CD2 TYR R  94     120.322 128.355 159.733  1.00 43.89           C  
ATOM    975  CE1 TYR R  94     118.463 126.273 160.031  1.00 43.89           C  
ATOM    976  CE2 TYR R  94     120.400 127.221 158.909  1.00 43.89           C  
ATOM    977  CZ  TYR R  94     119.488 126.163 159.075  1.00 43.89           C  
ATOM    978  OH  TYR R  94     119.598 125.023 158.333  1.00 43.89           O  
ATOM    979  H   TYR R  94     117.222 130.195 160.248  1.00  0.00           H  
ATOM    980  HA  TYR R  94     117.588 129.327 162.872  1.00  0.00           H  
ATOM    981  HB3 TYR R  94     120.029 129.492 162.397  1.00  0.00           H  
ATOM    982  HB2 TYR R  94     119.721 130.522 161.035  1.00  0.00           H  
ATOM    983  HD1 TYR R  94     117.592 127.467 161.598  1.00  0.00           H  
ATOM    984  HD2 TYR R  94     121.041 129.150 159.603  1.00  0.00           H  
ATOM    985  HE1 TYR R  94     117.736 125.482 160.125  1.00  0.00           H  
ATOM    986  HE2 TYR R  94     121.185 127.181 158.172  1.00  0.00           H  
ATOM    987  HH  TYR R  94     120.191 125.114 157.597  1.00  0.00           H  
ATOM    988  N   VAL R  95     118.191 132.551 162.667  1.00  2.63           N  
ATOM    989  CA  VAL R  95     118.395 133.743 163.494  1.00  2.62           C  
ATOM    990  C   VAL R  95     117.135 134.024 164.349  1.00 32.15           C  
ATOM    991  O   VAL R  95     117.206 134.758 165.337  1.00 32.15           O  
ATOM    992  CB  VAL R  95     118.786 134.898 162.532  1.00 32.15           C  
ATOM    993  CG1 VAL R  95     118.659 136.323 163.093  1.00 32.15           C  
ATOM    994  CG2 VAL R  95     120.221 134.683 162.020  1.00 32.15           C  
ATOM    995  H   VAL R  95     117.941 132.677 161.688  1.00  0.00           H  
ATOM    996  HA  VAL R  95     119.218 133.582 164.196  1.00  0.00           H  
ATOM    997  HB  VAL R  95     118.123 134.844 161.672  1.00  0.00           H  
ATOM    998 HG11 VAL R  95     118.993 137.064 162.367  1.00  0.00           H  
ATOM    999 HG12 VAL R  95     117.626 136.561 163.342  1.00  0.00           H  
ATOM   1000 HG13 VAL R  95     119.261 136.447 163.993  1.00  0.00           H  
ATOM   1001 HG21 VAL R  95     120.410 135.263 161.118  1.00  0.00           H  
ATOM   1002 HG22 VAL R  95     120.959 134.970 162.772  1.00  0.00           H  
ATOM   1003 HG23 VAL R  95     120.414 133.640 161.783  1.00  0.00           H  
ATOM   1004  N   LEU R  96     115.995 133.399 164.032  1.00  2.64           N  
ATOM   1005  CA  LEU R  96     114.764 133.481 164.801  1.00  2.63           C  
ATOM   1006  C   LEU R  96     114.658 132.261 165.735  1.00 79.41           C  
ATOM   1007  O   LEU R  96     114.917 132.410 166.926  1.00 79.41           O  
ATOM   1008  CB  LEU R  96     113.545 133.563 163.851  1.00 79.41           C  
ATOM   1009  CG  LEU R  96     113.526 134.782 162.904  1.00 79.41           C  
ATOM   1010  CD1 LEU R  96     112.295 134.710 161.990  1.00 79.41           C  
ATOM   1011  CD2 LEU R  96     113.569 136.123 163.656  1.00 79.41           C  
ATOM   1012  H   LEU R  96     116.020 132.715 163.284  1.00  0.00           H  
ATOM   1013  HA  LEU R  96     114.765 134.369 165.432  1.00  0.00           H  
ATOM   1014  HB3 LEU R  96     112.640 133.578 164.455  1.00  0.00           H  
ATOM   1015  HB2 LEU R  96     113.475 132.661 163.243  1.00  0.00           H  
ATOM   1016  HG  LEU R  96     114.408 134.732 162.264  1.00  0.00           H  
ATOM   1017 HD11 LEU R  96     112.317 135.491 161.233  1.00  0.00           H  
ATOM   1018 HD12 LEU R  96     112.259 133.758 161.458  1.00  0.00           H  
ATOM   1019 HD13 LEU R  96     111.368 134.805 162.557  1.00  0.00           H  
ATOM   1020 HD21 LEU R  96     113.435 136.966 162.977  1.00  0.00           H  
ATOM   1021 HD22 LEU R  96     112.790 136.170 164.415  1.00  0.00           H  
ATOM   1022 HD23 LEU R  96     114.527 136.265 164.158  1.00  0.00           H  
ATOM   1023  N   THR R  97     114.274 131.087 165.210  1.00  2.65           N  
ATOM   1024  CA  THR R  97     113.867 129.859 165.907  1.00  2.64           C  
ATOM   1025  C   THR R  97     114.668 129.431 167.164  1.00310.96           C  
ATOM   1026  O   THR R  97     114.053 129.077 168.165  1.00310.96           O  
ATOM   1027  CB  THR R  97     113.561 128.724 164.887  1.00310.96           C  
ATOM   1028  OG1 THR R  97     114.686 128.333 164.119  1.00310.96           O  
ATOM   1029  CG2 THR R  97     112.442 129.093 163.900  1.00310.96           C  
ATOM   1030  H   THR R  97     114.329 131.002 164.198  1.00  0.00           H  
ATOM   1031  HA  THR R  97     112.897 130.128 166.329  1.00  0.00           H  
ATOM   1032  HB  THR R  97     113.235 127.846 165.449  1.00  0.00           H  
ATOM   1033  HG1 THR R  97     114.925 127.432 164.325  1.00  0.00           H  
ATOM   1034 HG21 THR R  97     112.184 128.246 163.266  1.00  0.00           H  
ATOM   1035 HG22 THR R  97     111.536 129.396 164.426  1.00  0.00           H  
ATOM   1036 HG23 THR R  97     112.735 129.915 163.245  1.00  0.00           H  
ATOM   1037  N   GLY R  98     116.006 129.450 167.202  1.00  2.66           N  
ATOM   1038  CA  GLY R  98     116.938 129.480 166.078  1.00  2.65           C  
ATOM   1039  C   GLY R  98     117.435 128.075 165.713  1.00191.55           C  
ATOM   1040  O   GLY R  98     118.269 127.902 164.825  1.00191.55           O  
ATOM   1041  H   GLY R  98     116.432 129.279 168.102  1.00  0.00           H  
ATOM   1042  HA3 GLY R  98     117.785 130.093 166.372  1.00  0.00           H  
ATOM   1043  HA2 GLY R  98     116.520 129.938 165.186  1.00  0.00           H  
ATOM   1044  N   ARG R  99     116.929 127.055 166.420  1.00  2.67           N  
ATOM   1045  CA  ARG R  99     117.251 125.646 166.248  1.00  2.66           C  
ATOM   1046  C   ARG R  99     116.873 125.180 164.829  1.00 52.99           C  
ATOM   1047  O   ARG R  99     115.813 125.545 164.317  1.00 52.99           O  
ATOM   1048  CB  ARG R  99     116.521 124.844 167.349  1.00 52.99           C  
ATOM   1049  CG  ARG R  99     116.805 123.327 167.388  1.00 52.99           C  
ATOM   1050  CD  ARG R  99     118.280 122.955 167.616  1.00 52.99           C  
ATOM   1051  NE  ARG R  99     118.808 123.478 168.888  1.00 52.99           N  
ATOM   1052  CZ  ARG R  99     120.090 123.415 169.281  1.00 52.99           C  
ATOM   1053  NH1 ARG R  99     121.008 122.874 168.481  1.00 52.99           N  
ATOM   1054  NH2 ARG R  99     120.438 123.891 170.476  1.00 52.99           N1+
ATOM   1055  H   ARG R  99     116.252 127.312 167.123  1.00  0.00           H  
ATOM   1056  HA  ARG R  99     118.331 125.556 166.383  1.00  0.00           H  
ATOM   1057  HB3 ARG R  99     115.445 124.984 167.230  1.00  0.00           H  
ATOM   1058  HB2 ARG R  99     116.764 125.276 168.320  1.00  0.00           H  
ATOM   1059  HG3 ARG R  99     116.464 122.863 166.461  1.00  0.00           H  
ATOM   1060  HG2 ARG R  99     116.196 122.872 168.170  1.00  0.00           H  
ATOM   1061  HD3 ARG R  99     118.895 123.320 166.793  1.00  0.00           H  
ATOM   1062  HD2 ARG R  99     118.382 121.869 167.624  1.00  0.00           H  
ATOM   1063  HE  ARG R  99     118.117 123.887 169.503  1.00  0.00           H  
ATOM   1064 HH12 ARG R  99     121.981 122.687 168.764  1.00  0.00           H  
ATOM   1065 HH11 ARG R  99     120.794 122.695 167.510  1.00  0.00           H  
ATOM   1066 HH22 ARG R  99     121.432 124.009 170.735  1.00  0.00           H  
ATOM   1067 HH21 ARG R  99     119.786 124.286 171.136  1.00  0.00           H  
ATOM   1068  N   TRP R 100     117.785 124.418 164.214  1.00163.68           N  
ATOM   1069  CA  TRP R 100     117.802 123.940 162.833  1.00163.68           C  
ATOM   1070  C   TRP R 100     116.486 123.347 162.297  1.00163.68           C  
ATOM   1071  O   TRP R 100     116.244 122.152 162.443  1.00163.68           O  
ATOM   1072  CB  TRP R 100     119.002 122.988 162.603  1.00163.68           C  
ATOM   1073  CG  TRP R 100     119.605 122.293 163.794  1.00163.68           C  
ATOM   1074  CD2 TRP R 100     119.179 121.100 164.529  1.00163.68           C  
ATOM   1075  CD1 TRP R 100     120.741 122.695 164.397  1.00163.68           C  
ATOM   1076  NE1 TRP R 100     121.067 121.846 165.424  1.00163.68           N  
ATOM   1077  CE2 TRP R 100     120.146 120.830 165.551  1.00163.68           C  
ATOM   1078  CE3 TRP R 100     118.085 120.208 164.442  1.00163.68           C  
ATOM   1079  CZ2 TRP R 100     120.043 119.726 166.416  1.00163.68           C  
ATOM   1080  CZ3 TRP R 100     117.966 119.103 165.309  1.00163.68           C  
ATOM   1081  CH2 TRP R 100     118.944 118.858 166.291  1.00163.68           C  
ATOM   1082  H   TRP R 100     118.618 124.220 164.744  1.00  0.00           H  
ATOM   1083  HA  TRP R 100     117.994 124.834 162.244  1.00  0.00           H  
ATOM   1084  HB3 TRP R 100     119.794 123.573 162.140  1.00  0.00           H  
ATOM   1085  HB2 TRP R 100     118.767 122.234 161.853  1.00  0.00           H  
ATOM   1086  HD1 TRP R 100     121.323 123.542 164.091  1.00  0.00           H  
ATOM   1087  HE1 TRP R 100     121.983 121.910 165.869  1.00  0.00           H  
ATOM   1088  HE3 TRP R 100     117.316 120.373 163.704  1.00  0.00           H  
ATOM   1089  HZ2 TRP R 100     120.787 119.545 167.178  1.00  0.00           H  
ATOM   1090  HZ3 TRP R 100     117.114 118.442 165.223  1.00  0.00           H  
ATOM   1091  HH2 TRP R 100     118.845 118.011 166.957  1.00  0.00           H  
ATOM   1092  N   THR R 101     115.687 124.156 161.596  1.00 23.49           N  
ATOM   1093  CA  THR R 101     114.424 123.781 160.961  1.00 23.49           C  
ATOM   1094  C   THR R 101     114.602 122.766 159.812  1.00 66.10           C  
ATOM   1095  O   THR R 101     113.709 121.968 159.550  1.00 66.10           O  
ATOM   1096  CB  THR R 101     113.777 125.093 160.453  1.00 66.10           C  
ATOM   1097  OG1 THR R 101     114.683 125.808 159.621  1.00 66.10           O  
ATOM   1098  CG2 THR R 101     113.347 126.029 161.592  1.00 66.10           C  
ATOM   1099  H   THR R 101     115.896 125.144 161.546  1.00  0.00           H  
ATOM   1100  HA  THR R 101     113.775 123.319 161.708  1.00  0.00           H  
ATOM   1101  HB  THR R 101     112.888 124.851 159.865  1.00  0.00           H  
ATOM   1102  HG1 THR R 101     114.633 125.456 158.740  1.00  0.00           H  
ATOM   1103 HG21 THR R 101     112.824 126.902 161.203  1.00  0.00           H  
ATOM   1104 HG22 THR R 101     112.669 125.524 162.281  1.00  0.00           H  
ATOM   1105 HG23 THR R 101     114.198 126.388 162.171  1.00  0.00           H  
ATOM   1106  N   PHE R 102     115.765 122.781 159.148  1.00 23.50           N  
ATOM   1107  CA  PHE R 102     116.127 121.854 158.074  1.00 23.50           C  
ATOM   1108  C   PHE R 102     116.850 120.607 158.626  1.00143.67           C  
ATOM   1109  O   PHE R 102     117.206 119.718 157.858  1.00143.67           O  
ATOM   1110  CB  PHE R 102     117.121 122.573 157.133  1.00143.67           C  
ATOM   1111  CG  PHE R 102     116.557 123.754 156.358  1.00143.67           C  
ATOM   1112  CD1 PHE R 102     115.897 123.538 155.130  1.00143.67           C  
ATOM   1113  CD2 PHE R 102     116.720 125.072 156.834  1.00143.67           C  
ATOM   1114  CE1 PHE R 102     115.438 124.633 154.372  1.00143.67           C  
ATOM   1115  CE2 PHE R 102     116.275 126.167 156.071  1.00143.67           C  
ATOM   1116  CZ  PHE R 102     115.635 125.947 154.836  1.00143.67           C  
ATOM   1117  H   PHE R 102     116.439 123.482 159.408  1.00  0.00           H  
ATOM   1118  HA  PHE R 102     115.248 121.532 157.513  1.00  0.00           H  
ATOM   1119  HB3 PHE R 102     117.495 121.868 156.390  1.00  0.00           H  
ATOM   1120  HB2 PHE R 102     118.005 122.894 157.687  1.00  0.00           H  
ATOM   1121  HD1 PHE R 102     115.755 122.534 154.756  1.00  0.00           H  
ATOM   1122  HD2 PHE R 102     117.197 125.258 157.781  1.00  0.00           H  
ATOM   1123  HE1 PHE R 102     114.943 124.464 153.426  1.00  0.00           H  
ATOM   1124  HE2 PHE R 102     116.432 127.175 156.429  1.00  0.00           H  
ATOM   1125  HZ  PHE R 102     115.294 126.787 154.247  1.00  0.00           H  
ATOM   1126  N   GLY R 103     117.113 120.536 159.938  1.00 23.51           N  
ATOM   1127  CA  GLY R 103     117.975 119.527 160.544  1.00 23.51           C  
ATOM   1128  C   GLY R 103     119.461 119.903 160.428  1.00 61.83           C  
ATOM   1129  O   GLY R 103     119.869 120.647 159.533  1.00 61.83           O  
ATOM   1130  H   GLY R 103     116.715 121.244 160.542  1.00  0.00           H  
ATOM   1131  HA3 GLY R 103     117.810 118.553 160.081  1.00  0.00           H  
ATOM   1132  HA2 GLY R 103     117.695 119.429 161.591  1.00  0.00           H  
ATOM   1133  N   ARG R 104     120.284 119.405 161.362  1.00 23.52           N  
ATOM   1134  CA  ARG R 104     121.699 119.765 161.504  1.00 23.52           C  
ATOM   1135  C   ARG R 104     122.550 119.449 160.257  1.00 68.87           C  
ATOM   1136  O   ARG R 104     123.369 120.270 159.847  1.00 68.87           O  
ATOM   1137  CB  ARG R 104     122.276 119.114 162.781  1.00 68.87           C  
ATOM   1138  CG  ARG R 104     122.378 117.572 162.819  1.00 68.87           C  
ATOM   1139  CD  ARG R 104     122.807 117.052 164.205  1.00 68.87           C  
ATOM   1140  NE  ARG R 104     123.213 115.638 164.180  1.00 68.87           N  
ATOM   1141  CZ  ARG R 104     124.416 115.182 163.799  1.00 68.87           C  
ATOM   1142  NH1 ARG R 104     125.346 115.994 163.308  1.00 68.87           N  
ATOM   1143  NH2 ARG R 104     124.698 113.889 163.926  1.00 68.87           N1+
ATOM   1144  H   ARG R 104     119.874 118.846 162.095  1.00  0.00           H  
ATOM   1145  HA  ARG R 104     121.738 120.848 161.643  1.00  0.00           H  
ATOM   1146  HB3 ARG R 104     121.691 119.454 163.634  1.00  0.00           H  
ATOM   1147  HB2 ARG R 104     123.276 119.525 162.932  1.00  0.00           H  
ATOM   1148  HG3 ARG R 104     123.099 117.236 162.073  1.00  0.00           H  
ATOM   1149  HG2 ARG R 104     121.420 117.126 162.553  1.00  0.00           H  
ATOM   1150  HD3 ARG R 104     121.996 117.180 164.923  1.00  0.00           H  
ATOM   1151  HD2 ARG R 104     123.645 117.620 164.597  1.00  0.00           H  
ATOM   1152  HE  ARG R 104     122.545 114.984 164.569  1.00  0.00           H  
ATOM   1153 HH12 ARG R 104     126.288 115.666 163.099  1.00  0.00           H  
ATOM   1154 HH11 ARG R 104     125.288 117.044 163.343  1.00  0.00           H  
ATOM   1155 HH22 ARG R 104     125.635 113.570 163.700  1.00  0.00           H  
ATOM   1156 HH21 ARG R 104     124.186 113.327 164.606  1.00  0.00           H  
ATOM   1157  N   GLY R 105     122.304 118.297 159.617  1.00  3.21           N  
ATOM   1158  CA  GLY R 105     123.078 117.804 158.478  1.00  3.21           C  
ATOM   1159  C   GLY R 105     122.870 118.616 157.197  1.00 22.72           C  
ATOM   1160  O   GLY R 105     123.824 118.825 156.452  1.00 22.72           O  
ATOM   1161  H   GLY R 105     121.573 117.707 159.980  1.00  0.00           H  
ATOM   1162  HA3 GLY R 105     122.806 116.767 158.279  1.00  0.00           H  
ATOM   1163  HA2 GLY R 105     124.140 117.804 158.732  1.00  0.00           H  
ATOM   1164  N   LEU R 106     121.660 119.149 156.970  1.00  3.22           N  
ATOM   1165  CA  LEU R 106     121.372 120.019 155.827  1.00  3.22           C  
ATOM   1166  C   LEU R 106     122.014 121.398 156.031  1.00 12.16           C  
ATOM   1167  O   LEU R 106     122.439 122.021 155.062  1.00 12.16           O  
ATOM   1168  CB  LEU R 106     119.849 120.196 155.643  1.00 12.16           C  
ATOM   1169  CG  LEU R 106     119.163 119.072 154.833  1.00 12.16           C  
ATOM   1170  CD1 LEU R 106     119.094 117.735 155.590  1.00 12.16           C  
ATOM   1171  CD2 LEU R 106     117.759 119.504 154.379  1.00 12.16           C  
ATOM   1172  H   LEU R 106     120.918 118.996 157.637  1.00  0.00           H  
ATOM   1173  HA  LEU R 106     121.801 119.591 154.918  1.00  0.00           H  
ATOM   1174  HB3 LEU R 106     119.674 121.128 155.101  1.00  0.00           H  
ATOM   1175  HB2 LEU R 106     119.365 120.333 156.609  1.00  0.00           H  
ATOM   1176  HG  LEU R 106     119.746 118.910 153.925  1.00  0.00           H  
ATOM   1177 HD11 LEU R 106     118.556 116.986 155.009  1.00  0.00           H  
ATOM   1178 HD12 LEU R 106     120.086 117.329 155.784  1.00  0.00           H  
ATOM   1179 HD13 LEU R 106     118.577 117.842 156.544  1.00  0.00           H  
ATOM   1180 HD21 LEU R 106     117.298 118.742 153.750  1.00  0.00           H  
ATOM   1181 HD22 LEU R 106     117.096 119.670 155.228  1.00  0.00           H  
ATOM   1182 HD23 LEU R 106     117.794 120.426 153.798  1.00  0.00           H  
ATOM   1183  N   CYS R 107     122.177 121.848 157.285  1.00  3.23           N  
ATOM   1184  CA  CYS R 107     122.878 123.095 157.575  1.00  3.23           C  
ATOM   1185  C   CYS R 107     124.370 123.020 157.208  1.00 30.79           C  
ATOM   1186  O   CYS R 107     124.938 124.036 156.818  1.00 30.79           O  
ATOM   1187  CB  CYS R 107     122.726 123.514 159.045  1.00 30.79           C  
ATOM   1188  SG  CYS R 107     123.028 125.295 159.232  1.00 30.79           S  
ATOM   1189  H   CYS R 107     121.837 121.282 158.051  1.00  0.00           H  
ATOM   1190  HA  CYS R 107     122.420 123.866 156.954  1.00  0.00           H  
ATOM   1191  HB3 CYS R 107     123.409 122.953 159.683  1.00  0.00           H  
ATOM   1192  HB2 CYS R 107     121.717 123.307 159.405  1.00  0.00           H  
ATOM   1193  N   LYS R 108     124.995 121.831 157.236  1.00  3.24           N  
ATOM   1194  CA  LYS R 108     126.373 121.634 156.777  1.00  3.24           C  
ATOM   1195  C   LYS R 108     126.501 121.915 155.270  1.00 10.97           C  
ATOM   1196  O   LYS R 108     127.486 122.516 154.857  1.00 10.97           O  
ATOM   1197  CB  LYS R 108     126.866 120.206 157.091  1.00 10.97           C  
ATOM   1198  CG  LYS R 108     126.808 119.868 158.590  1.00 10.97           C  
ATOM   1199  CD  LYS R 108     127.339 118.469 158.945  1.00 10.97           C  
ATOM   1200  CE  LYS R 108     128.850 118.419 159.232  1.00 10.97           C  
ATOM   1201  NZ  LYS R 108     129.221 119.173 160.440  1.00 10.97           N1+
ATOM   1202  H   LYS R 108     124.470 121.016 157.523  1.00  0.00           H  
ATOM   1203  HA  LYS R 108     127.014 122.343 157.305  1.00  0.00           H  
ATOM   1204  HB3 LYS R 108     127.899 120.112 156.747  1.00  0.00           H  
ATOM   1205  HB2 LYS R 108     126.297 119.474 156.520  1.00  0.00           H  
ATOM   1206  HG3 LYS R 108     125.773 119.921 158.922  1.00  0.00           H  
ATOM   1207  HG2 LYS R 108     127.347 120.629 159.151  1.00  0.00           H  
ATOM   1208  HD3 LYS R 108     127.097 117.768 158.144  1.00  0.00           H  
ATOM   1209  HD2 LYS R 108     126.800 118.099 159.816  1.00  0.00           H  
ATOM   1210  HE3 LYS R 108     129.404 118.817 158.389  1.00  0.00           H  
ATOM   1211  HE2 LYS R 108     129.164 117.383 159.366  1.00  0.00           H  
ATOM   1212  HZ1 LYS R 108     129.166 120.169 160.303  1.00  0.00           H  
ATOM   1213  HZ2 LYS R 108     128.563 118.956 161.208  1.00  0.00           H  
ATOM   1214  HZ3 LYS R 108     130.170 118.959 160.734  1.00  0.00           H  
ATOM   1215  N   LEU R 109     125.480 121.576 154.468  1.00  3.25           N  
ATOM   1216  CA  LEU R 109     125.426 121.873 153.035  1.00  3.25           C  
ATOM   1217  C   LEU R 109     125.231 123.383 152.784  1.00  6.67           C  
ATOM   1218  O   LEU R 109     125.810 123.922 151.841  1.00  6.67           O  
ATOM   1219  CB  LEU R 109     124.283 121.049 152.393  1.00  6.67           C  
ATOM   1220  CG  LEU R 109     124.148 121.143 150.855  1.00  6.67           C  
ATOM   1221  CD1 LEU R 109     125.429 120.723 150.115  1.00  6.67           C  
ATOM   1222  CD2 LEU R 109     122.955 120.302 150.375  1.00  6.67           C  
ATOM   1223  H   LEU R 109     124.667 121.148 154.890  1.00  0.00           H  
ATOM   1224  HA  LEU R 109     126.378 121.568 152.599  1.00  0.00           H  
ATOM   1225  HB3 LEU R 109     123.333 121.352 152.831  1.00  0.00           H  
ATOM   1226  HB2 LEU R 109     124.414 120.001 152.666  1.00  0.00           H  
ATOM   1227  HG  LEU R 109     123.934 122.179 150.587  1.00  0.00           H  
ATOM   1228 HD11 LEU R 109     125.278 120.736 149.035  1.00  0.00           H  
ATOM   1229 HD12 LEU R 109     126.256 121.402 150.323  1.00  0.00           H  
ATOM   1230 HD13 LEU R 109     125.741 119.716 150.394  1.00  0.00           H  
ATOM   1231 HD21 LEU R 109     122.792 120.422 149.304  1.00  0.00           H  
ATOM   1232 HD22 LEU R 109     123.113 119.240 150.569  1.00  0.00           H  
ATOM   1233 HD23 LEU R 109     122.034 120.593 150.880  1.00  0.00           H  
ATOM   1234  N   TRP R 110     124.480 124.082 153.650  1.00  3.26           N  
ATOM   1235  CA  TRP R 110     124.325 125.541 153.586  1.00  3.26           C  
ATOM   1236  C   TRP R 110     125.637 126.228 154.011  1.00  9.04           C  
ATOM   1237  O   TRP R 110     126.068 127.198 153.397  1.00  9.04           O  
ATOM   1238  CB  TRP R 110     123.190 126.033 154.515  1.00  9.04           C  
ATOM   1239  CG  TRP R 110     121.825 125.401 154.446  1.00  9.04           C  
ATOM   1240  CD2 TRP R 110     121.201 124.549 153.429  1.00  9.04           C  
ATOM   1241  CD1 TRP R 110     120.881 125.570 155.400  1.00  9.04           C  
ATOM   1242  NE1 TRP R 110     119.745 124.854 155.083  1.00  9.04           N  
ATOM   1243  CE2 TRP R 110     119.892 124.194 153.882  1.00  9.04           C  
ATOM   1244  CE3 TRP R 110     121.590 124.040 152.165  1.00  9.04           C  
ATOM   1245  CZ2 TRP R 110     119.037 123.360 153.141  1.00  9.04           C  
ATOM   1246  CZ3 TRP R 110     120.741 123.205 151.412  1.00  9.04           C  
ATOM   1247  CH2 TRP R 110     119.468 122.857 151.902  1.00  9.04           C  
ATOM   1248  H   TRP R 110     123.987 123.571 154.370  1.00  0.00           H  
ATOM   1249  HA  TRP R 110     124.094 125.835 152.561  1.00  0.00           H  
ATOM   1250  HB3 TRP R 110     123.048 127.099 154.330  1.00  0.00           H  
ATOM   1251  HB2 TRP R 110     123.513 125.966 155.555  1.00  0.00           H  
ATOM   1252  HD1 TRP R 110     121.025 126.199 156.263  1.00  0.00           H  
ATOM   1253  HE1 TRP R 110     118.871 124.901 155.599  1.00  0.00           H  
ATOM   1254  HE3 TRP R 110     122.556 124.294 151.758  1.00  0.00           H  
ATOM   1255  HZ2 TRP R 110     118.055 123.114 153.513  1.00  0.00           H  
ATOM   1256  HZ3 TRP R 110     121.070 122.833 150.453  1.00  0.00           H  
ATOM   1257  HH2 TRP R 110     118.819 122.217 151.321  1.00  0.00           H  
ATOM   1258  N   LEU R 111     126.316 125.706 155.037  1.00  3.27           N  
ATOM   1259  CA  LEU R 111     127.590 126.235 155.510  1.00  3.27           C  
ATOM   1260  C   LEU R 111     128.743 125.938 154.534  1.00  9.44           C  
ATOM   1261  O   LEU R 111     129.652 126.756 154.431  1.00  9.44           O  
ATOM   1262  CB  LEU R 111     127.889 125.668 156.911  1.00  9.44           C  
ATOM   1263  CG  LEU R 111     126.969 126.259 158.008  1.00  9.44           C  
ATOM   1264  CD1 LEU R 111     126.894 125.345 159.234  1.00  9.44           C  
ATOM   1265  CD2 LEU R 111     127.382 127.678 158.423  1.00  9.44           C  
ATOM   1266  H   LEU R 111     125.892 124.936 155.549  1.00  0.00           H  
ATOM   1267  HA  LEU R 111     127.509 127.320 155.575  1.00  0.00           H  
ATOM   1268  HB3 LEU R 111     128.932 125.851 157.167  1.00  0.00           H  
ATOM   1269  HB2 LEU R 111     127.787 124.583 156.877  1.00  0.00           H  
ATOM   1270  HG  LEU R 111     125.953 126.323 157.615  1.00  0.00           H  
ATOM   1271 HD11 LEU R 111     126.265 125.780 160.008  1.00  0.00           H  
ATOM   1272 HD12 LEU R 111     126.467 124.380 158.968  1.00  0.00           H  
ATOM   1273 HD13 LEU R 111     127.871 125.169 159.672  1.00  0.00           H  
ATOM   1274 HD21 LEU R 111     126.703 128.072 159.181  1.00  0.00           H  
ATOM   1275 HD22 LEU R 111     128.389 127.700 158.837  1.00  0.00           H  
ATOM   1276 HD23 LEU R 111     127.345 128.367 157.580  1.00  0.00           H  
ATOM   1277  N   VAL R 112     128.696 124.836 153.773  1.00  3.28           N  
ATOM   1278  CA  VAL R 112     129.596 124.536 152.655  1.00  3.28           C  
ATOM   1279  C   VAL R 112     129.649 125.674 151.617  1.00 10.47           C  
ATOM   1280  O   VAL R 112     130.747 126.071 151.225  1.00 10.47           O  
ATOM   1281  CB  VAL R 112     129.255 123.135 152.060  1.00 10.47           C  
ATOM   1282  CG1 VAL R 112     129.582 122.920 150.566  1.00 10.47           C  
ATOM   1283  CG2 VAL R 112     129.920 122.022 152.884  1.00 10.47           C  
ATOM   1284  H   VAL R 112     127.975 124.150 153.981  1.00  0.00           H  
ATOM   1285  HA  VAL R 112     130.600 124.488 153.079  1.00  0.00           H  
ATOM   1286  HB  VAL R 112     128.180 122.997 152.145  1.00  0.00           H  
ATOM   1287 HG11 VAL R 112     129.357 121.898 150.262  1.00  0.00           H  
ATOM   1288 HG12 VAL R 112     128.988 123.573 149.925  1.00  0.00           H  
ATOM   1289 HG13 VAL R 112     130.634 123.102 150.347  1.00  0.00           H  
ATOM   1290 HG21 VAL R 112     129.498 121.048 152.637  1.00  0.00           H  
ATOM   1291 HG22 VAL R 112     130.992 121.976 152.690  1.00  0.00           H  
ATOM   1292 HG23 VAL R 112     129.798 122.171 153.956  1.00  0.00           H  
ATOM   1293  N   VAL R 113     128.492 126.220 151.203  1.00  3.29           N  
ATOM   1294  CA  VAL R 113     128.458 127.338 150.262  1.00  3.29           C  
ATOM   1295  C   VAL R 113     128.880 128.666 150.929  1.00 14.24           C  
ATOM   1296  O   VAL R 113     129.565 129.449 150.273  1.00 14.24           O  
ATOM   1297  CB  VAL R 113     127.100 127.439 149.516  1.00 14.24           C  
ATOM   1298  CG1 VAL R 113     126.884 126.222 148.597  1.00 14.24           C  
ATOM   1299  CG2 VAL R 113     125.864 127.643 150.401  1.00 14.24           C  
ATOM   1300  H   VAL R 113     127.617 125.879 151.581  1.00  0.00           H  
ATOM   1301  HA  VAL R 113     129.208 127.143 149.494  1.00  0.00           H  
ATOM   1302  HB  VAL R 113     127.166 128.314 148.867  1.00  0.00           H  
ATOM   1303 HG11 VAL R 113     125.979 126.337 148.000  1.00  0.00           H  
ATOM   1304 HG12 VAL R 113     127.718 126.092 147.908  1.00  0.00           H  
ATOM   1305 HG13 VAL R 113     126.782 125.301 149.174  1.00  0.00           H  
ATOM   1306 HG21 VAL R 113     124.982 127.855 149.797  1.00  0.00           H  
ATOM   1307 HG22 VAL R 113     125.644 126.746 150.975  1.00  0.00           H  
ATOM   1308 HG23 VAL R 113     125.982 128.480 151.090  1.00  0.00           H  
ATOM   1309  N   ASP R 114     128.633 128.894 152.236  1.00  3.30           N  
ATOM   1310  CA  ASP R 114     129.168 130.073 152.926  1.00  3.30           C  
ATOM   1311  C   ASP R 114     130.698 130.077 153.079  1.00 61.32           C  
ATOM   1312  O   ASP R 114     131.300 131.139 152.989  1.00 61.32           O  
ATOM   1313  CB  ASP R 114     128.890 130.213 154.433  1.00 61.32           C  
ATOM   1314  CG  ASP R 114     127.409 130.426 154.761  1.00 61.32           C  
ATOM   1315  OD1 ASP R 114     126.513 130.261 153.967  1.00 61.32           O  
ATOM   1316  OD2 ASP R 114     127.327 130.844 155.994  1.00 61.32           O1-
ATOM   1317  H   ASP R 114     128.021 128.228 152.705  1.00  0.00           H  
ATOM   1318  HA  ASP R 114     128.867 130.978 152.389  1.00  0.00           H  
ATOM   1319  HB3 ASP R 114     129.419 131.076 154.840  1.00  0.00           H  
ATOM   1320  HB2 ASP R 114     129.218 129.310 154.965  1.00  0.00           H  
ATOM   1321  N   TYR R 115     131.313 128.904 153.218  1.00  3.31           N  
ATOM   1322  CA  TYR R 115     132.763 128.712 153.308  1.00  3.31           C  
ATOM   1323  C   TYR R 115     133.355 128.479 151.895  1.00 12.96           C  
ATOM   1324  O   TYR R 115     134.401 127.853 151.725  1.00 12.96           O  
ATOM   1325  CB  TYR R 115     133.041 127.548 154.291  1.00 12.96           C  
ATOM   1326  CG  TYR R 115     133.057 127.962 155.764  1.00 12.96           C  
ATOM   1327  CD1 TYR R 115     131.866 128.037 156.518  1.00 12.96           C  
ATOM   1328  CD2 TYR R 115     134.277 128.281 156.397  1.00 12.96           C  
ATOM   1329  CE1 TYR R 115     131.891 128.434 157.868  1.00 12.96           C  
ATOM   1330  CE2 TYR R 115     134.309 128.666 157.751  1.00 12.96           C  
ATOM   1331  CZ  TYR R 115     133.113 128.756 158.485  1.00 12.96           C  
ATOM   1332  OH  TYR R 115     133.123 129.176 159.782  1.00 12.96           O  
ATOM   1333  H   TYR R 115     130.745 128.062 153.194  1.00  0.00           H  
ATOM   1334  HA  TYR R 115     133.249 129.612 153.692  1.00  0.00           H  
ATOM   1335  HB3 TYR R 115     134.008 127.103 154.080  1.00  0.00           H  
ATOM   1336  HB2 TYR R 115     132.327 126.737 154.143  1.00  0.00           H  
ATOM   1337  HD1 TYR R 115     130.921 127.794 156.071  1.00  0.00           H  
ATOM   1338  HD2 TYR R 115     135.206 128.234 155.855  1.00  0.00           H  
ATOM   1339  HE1 TYR R 115     130.973 128.488 158.433  1.00  0.00           H  
ATOM   1340  HE2 TYR R 115     135.259 128.909 158.206  1.00  0.00           H  
ATOM   1341  HH  TYR R 115     133.995 129.198 160.149  1.00  0.00           H  
ATOM   1342  N   LEU R 116     132.685 129.043 150.882  1.00  3.32           N  
ATOM   1343  CA  LEU R 116     133.045 129.106 149.472  1.00  3.32           C  
ATOM   1344  C   LEU R 116     132.735 130.508 148.929  1.00  7.92           C  
ATOM   1345  O   LEU R 116     133.569 131.144 148.276  1.00  7.92           O  
ATOM   1346  CB  LEU R 116     132.381 127.926 148.717  1.00  7.92           C  
ATOM   1347  CG  LEU R 116     132.278 128.019 147.176  1.00  7.92           C  
ATOM   1348  CD1 LEU R 116     133.646 128.053 146.480  1.00  7.92           C  
ATOM   1349  CD2 LEU R 116     131.432 126.859 146.632  1.00  7.92           C  
ATOM   1350  H   LEU R 116     131.804 129.467 151.147  1.00  0.00           H  
ATOM   1351  HA  LEU R 116     134.125 129.002 149.393  1.00  0.00           H  
ATOM   1352  HB3 LEU R 116     131.368 127.819 149.102  1.00  0.00           H  
ATOM   1353  HB2 LEU R 116     132.883 126.999 148.998  1.00  0.00           H  
ATOM   1354  HG  LEU R 116     131.745 128.935 146.916  1.00  0.00           H  
ATOM   1355 HD11 LEU R 116     133.525 128.151 145.402  1.00  0.00           H  
ATOM   1356 HD12 LEU R 116     134.254 128.892 146.816  1.00  0.00           H  
ATOM   1357 HD13 LEU R 116     134.205 127.135 146.662  1.00  0.00           H  
ATOM   1358 HD21 LEU R 116     131.310 126.926 145.551  1.00  0.00           H  
ATOM   1359 HD22 LEU R 116     131.888 125.894 146.858  1.00  0.00           H  
ATOM   1360 HD23 LEU R 116     130.433 126.860 147.072  1.00  0.00           H  
ATOM   1361  N   LEU R 117     131.531 131.014 149.205  1.00  3.33           N  
ATOM   1362  CA  LEU R 117     131.052 132.313 148.751  1.00  3.33           C  
ATOM   1363  C   LEU R 117     131.660 133.472 149.565  1.00  5.10           C  
ATOM   1364  O   LEU R 117     131.802 134.574 149.033  1.00  5.10           O  
ATOM   1365  CB  LEU R 117     129.515 132.304 148.792  1.00  5.10           C  
ATOM   1366  CG  LEU R 117     128.886 131.317 147.772  1.00  5.10           C  
ATOM   1367  CD1 LEU R 117     127.372 131.198 147.984  1.00  5.10           C  
ATOM   1368  CD2 LEU R 117     129.222 131.687 146.318  1.00  5.10           C  
ATOM   1369  H   LEU R 117     130.845 130.423 149.683  1.00  0.00           H  
ATOM   1370  HA  LEU R 117     131.349 132.472 147.722  1.00  0.00           H  
ATOM   1371  HB3 LEU R 117     129.134 133.302 148.589  1.00  0.00           H  
ATOM   1372  HB2 LEU R 117     129.187 132.059 149.802  1.00  0.00           H  
ATOM   1373  HG  LEU R 117     129.291 130.319 147.936  1.00  0.00           H  
ATOM   1374 HD11 LEU R 117     126.905 130.559 147.234  1.00  0.00           H  
ATOM   1375 HD12 LEU R 117     127.153 130.758 148.957  1.00  0.00           H  
ATOM   1376 HD13 LEU R 117     126.889 132.172 147.953  1.00  0.00           H  
ATOM   1377 HD21 LEU R 117     128.610 131.123 145.616  1.00  0.00           H  
ATOM   1378 HD22 LEU R 117     129.068 132.749 146.137  1.00  0.00           H  
ATOM   1379 HD23 LEU R 117     130.260 131.461 146.076  1.00  0.00           H  
ATOM   1380  N   CYS R 118     132.130 133.207 150.795  1.00  3.34           N  
ATOM   1381  CA  CYS R 118     132.991 134.102 151.570  1.00  3.34           C  
ATOM   1382  C   CYS R 118     134.356 134.270 150.868  1.00  6.21           C  
ATOM   1383  O   CYS R 118     134.627 135.355 150.350  1.00  6.21           O  
ATOM   1384  CB  CYS R 118     133.114 133.574 153.014  1.00  6.21           C  
ATOM   1385  SG  CYS R 118     134.114 134.666 154.053  1.00  6.21           S  
ATOM   1386  H   CYS R 118     131.940 132.291 151.184  1.00  0.00           H  
ATOM   1387  HA  CYS R 118     132.515 135.083 151.606  1.00  0.00           H  
ATOM   1388  HB3 CYS R 118     133.540 132.570 153.045  1.00  0.00           H  
ATOM   1389  HB2 CYS R 118     132.129 133.516 153.472  1.00  0.00           H  
ATOM   1390  HG  CYS R 118     135.247 133.968 153.811  1.00  0.00           H  
ATOM   1391  N   THR R 119     135.181 133.210 150.800  1.00  3.35           N  
ATOM   1392  CA  THR R 119     136.530 133.200 150.224  1.00  3.35           C  
ATOM   1393  C   THR R 119     136.588 133.790 148.803  1.00  5.65           C  
ATOM   1394  O   THR R 119     137.469 134.590 148.477  1.00  5.65           O  
ATOM   1395  CB  THR R 119     137.158 131.776 150.328  1.00  5.65           C  
ATOM   1396  OG1 THR R 119     138.554 131.864 150.494  1.00  5.65           O  
ATOM   1397  CG2 THR R 119     136.914 130.807 149.168  1.00  5.65           C  
ATOM   1398  H   THR R 119     135.052 132.505 151.520  1.00  0.00           H  
ATOM   1399  HA  THR R 119     137.107 133.861 150.873  1.00  0.00           H  
ATOM   1400  HB  THR R 119     136.776 131.286 151.222  1.00  0.00           H  
ATOM   1401  HG1 THR R 119     138.645 132.141 151.427  1.00  0.00           H  
ATOM   1402 HG21 THR R 119     137.392 129.861 149.393  1.00  0.00           H  
ATOM   1403 HG22 THR R 119     135.856 130.615 149.031  1.00  0.00           H  
ATOM   1404 HG23 THR R 119     137.335 131.163 148.228  1.00  0.00           H  
ATOM   1405  N   SER R 120     135.609 133.433 147.956  1.00  3.36           N  
ATOM   1406  CA  SER R 120     135.509 133.954 146.603  1.00  3.36           C  
ATOM   1407  C   SER R 120     135.235 135.466 146.570  1.00 10.51           C  
ATOM   1408  O   SER R 120     135.917 136.146 145.809  1.00 10.51           O  
ATOM   1409  CB  SER R 120     134.519 133.133 145.764  1.00 10.51           C  
ATOM   1410  OG  SER R 120     133.226 133.088 146.319  1.00 10.51           O  
ATOM   1411  H   SER R 120     134.893 132.803 148.297  1.00  0.00           H  
ATOM   1412  HA  SER R 120     136.485 133.811 146.147  1.00  0.00           H  
ATOM   1413  HB3 SER R 120     134.884 132.112 145.643  1.00  0.00           H  
ATOM   1414  HB2 SER R 120     134.450 133.562 144.763  1.00  0.00           H  
ATOM   1415  HG  SER R 120     133.245 132.470 147.050  1.00  0.00           H  
ATOM   1416  N   SER R 121     134.363 136.016 147.431  1.00  3.37           N  
ATOM   1417  CA  SER R 121     134.188 137.463 147.597  1.00  3.37           C  
ATOM   1418  C   SER R 121     135.494 138.096 148.126  1.00  2.70           C  
ATOM   1419  O   SER R 121     136.068 138.974 147.474  1.00  2.70           O  
ATOM   1420  CB  SER R 121     132.971 137.766 148.512  1.00  2.70           C  
ATOM   1421  OG  SER R 121     132.740 139.160 148.675  1.00  2.70           O  
ATOM   1422  H   SER R 121     133.867 135.412 148.077  1.00  0.00           H  
ATOM   1423  HA  SER R 121     133.986 137.885 146.613  1.00  0.00           H  
ATOM   1424  HB3 SER R 121     133.101 137.320 149.499  1.00  0.00           H  
ATOM   1425  HB2 SER R 121     132.067 137.321 148.092  1.00  0.00           H  
ATOM   1426  HG  SER R 121     131.856 139.369 148.323  1.00  0.00           H  
ATOM   1427  N   ALA R 122     136.020 137.572 149.246  1.00  3.38           N  
ATOM   1428  CA  ALA R 122     137.218 138.035 149.946  1.00  3.38           C  
ATOM   1429  C   ALA R 122     138.451 138.148 149.036  1.00  5.04           C  
ATOM   1430  O   ALA R 122     139.072 139.208 148.948  1.00  5.04           O  
ATOM   1431  CB  ALA R 122     137.495 137.125 151.152  1.00  5.04           C  
ATOM   1432  H   ALA R 122     135.514 136.793 149.666  1.00  0.00           H  
ATOM   1433  HA  ALA R 122     137.003 139.034 150.324  1.00  0.00           H  
ATOM   1434  HB1 ALA R 122     138.330 137.500 151.743  1.00  0.00           H  
ATOM   1435  HB2 ALA R 122     136.632 137.069 151.817  1.00  0.00           H  
ATOM   1436  HB3 ALA R 122     137.743 136.109 150.849  1.00  0.00           H  
ATOM   1437  N   PHE R 123     138.776 137.082 148.299  1.00  3.39           N  
ATOM   1438  CA  PHE R 123     139.941 137.049 147.424  1.00  3.39           C  
ATOM   1439  C   PHE R 123     139.657 137.617 146.020  1.00 18.83           C  
ATOM   1440  O   PHE R 123     140.612 137.958 145.316  1.00 18.83           O  
ATOM   1441  CB  PHE R 123     140.496 135.617 147.345  1.00 18.83           C  
ATOM   1442  CG  PHE R 123     141.297 135.255 148.584  1.00 18.83           C  
ATOM   1443  CD1 PHE R 123     142.659 135.618 148.674  1.00 18.83           C  
ATOM   1444  CD2 PHE R 123     140.684 134.585 149.664  1.00 18.83           C  
ATOM   1445  CE1 PHE R 123     143.399 135.309 149.832  1.00 18.83           C  
ATOM   1446  CE2 PHE R 123     141.422 134.281 150.822  1.00 18.83           C  
ATOM   1447  CZ  PHE R 123     142.780 134.639 150.905  1.00 18.83           C  
ATOM   1448  H   PHE R 123     138.233 136.226 148.422  1.00  0.00           H  
ATOM   1449  HA  PHE R 123     140.725 137.674 147.852  1.00  0.00           H  
ATOM   1450  HB3 PHE R 123     141.167 135.517 146.492  1.00  0.00           H  
ATOM   1451  HB2 PHE R 123     139.700 134.890 147.185  1.00  0.00           H  
ATOM   1452  HD1 PHE R 123     143.138 136.139 147.859  1.00  0.00           H  
ATOM   1453  HD2 PHE R 123     139.645 134.291 149.625  1.00  0.00           H  
ATOM   1454  HE1 PHE R 123     144.441 135.582 149.898  1.00  0.00           H  
ATOM   1455  HE2 PHE R 123     140.938 133.769 151.645  1.00  0.00           H  
ATOM   1456  HZ  PHE R 123     143.335 134.397 151.800  1.00  0.00           H  
ATOM   1457  N   ASN R 124     138.390 137.833 145.623  1.00  3.40           N  
ATOM   1458  CA  ASN R 124     138.059 138.661 144.452  1.00  3.40           C  
ATOM   1459  C   ASN R 124     138.387 140.134 144.738  1.00104.33           C  
ATOM   1460  O   ASN R 124     138.978 140.795 143.883  1.00104.33           O  
ATOM   1461  CB  ASN R 124     136.572 138.571 144.023  1.00104.33           C  
ATOM   1462  CG  ASN R 124     136.251 137.531 142.948  1.00104.33           C  
ATOM   1463  OD1 ASN R 124     136.943 137.433 141.935  1.00104.33           O  
ATOM   1464  ND2 ASN R 124     135.175 136.770 143.112  1.00104.33           N  
ATOM   1465  H   ASN R 124     137.629 137.531 146.225  1.00  0.00           H  
ATOM   1466  HA  ASN R 124     138.689 138.352 143.616  1.00  0.00           H  
ATOM   1467  HB3 ASN R 124     136.265 139.515 143.580  1.00  0.00           H  
ATOM   1468  HB2 ASN R 124     135.928 138.437 144.889  1.00  0.00           H  
ATOM   1469 HD22 ASN R 124     134.832 136.150 142.395  1.00  0.00           H  
ATOM   1470 HD21 ASN R 124     134.618 136.846 143.961  1.00  0.00           H  
ATOM   1471  N   ILE R 125     138.080 140.635 145.949  1.00  3.41           N  
ATOM   1472  CA  ILE R 125     138.450 141.975 146.424  1.00  3.41           C  
ATOM   1473  C   ILE R 125     139.982 142.173 146.363  1.00 15.86           C  
ATOM   1474  O   ILE R 125     140.441 143.192 145.842  1.00 15.86           O  
ATOM   1475  CB  ILE R 125     137.863 142.255 147.841  1.00 15.86           C  
ATOM   1476  CG1 ILE R 125     136.318 142.233 147.857  1.00 15.86           C  
ATOM   1477  CG2 ILE R 125     138.358 143.583 148.449  1.00 15.86           C  
ATOM   1478  CD1 ILE R 125     135.739 141.989 149.259  1.00 15.86           C  
ATOM   1479  H   ILE R 125     137.560 140.038 146.592  1.00  0.00           H  
ATOM   1480  HA  ILE R 125     138.008 142.694 145.732  1.00  0.00           H  
ATOM   1481  HB  ILE R 125     138.210 141.462 148.500  1.00  0.00           H  
ATOM   1482 HG13 ILE R 125     135.944 141.446 147.209  1.00  0.00           H  
ATOM   1483 HG12 ILE R 125     135.912 143.156 147.442  1.00  0.00           H  
ATOM   1484 HG21 ILE R 125     137.901 143.784 149.417  1.00  0.00           H  
ATOM   1485 HG22 ILE R 125     139.433 143.578 148.612  1.00  0.00           H  
ATOM   1486 HG23 ILE R 125     138.129 144.412 147.784  1.00  0.00           H  
ATOM   1487 HD11 ILE R 125     134.670 141.799 149.206  1.00  0.00           H  
ATOM   1488 HD12 ILE R 125     136.188 141.112 149.724  1.00  0.00           H  
ATOM   1489 HD13 ILE R 125     135.890 142.839 149.923  1.00  0.00           H  
ATOM   1490  N   VAL R 126     140.768 141.181 146.816  1.00  3.42           N  
ATOM   1491  CA  VAL R 126     142.232 141.137 146.701  1.00  3.42           C  
ATOM   1492  C   VAL R 126     142.679 141.260 145.240  1.00  2.74           C  
ATOM   1493  O   VAL R 126     143.509 142.111 144.930  1.00  2.74           O  
ATOM   1494  CB  VAL R 126     142.802 139.846 147.347  1.00  2.74           C  
ATOM   1495  CG1 VAL R 126     144.320 139.627 147.172  1.00  2.74           C  
ATOM   1496  CG2 VAL R 126     142.489 139.798 148.836  1.00  2.74           C  
ATOM   1497  H   VAL R 126     140.301 140.402 147.268  1.00  0.00           H  
ATOM   1498  HA  VAL R 126     142.629 142.000 147.240  1.00  0.00           H  
ATOM   1499  HB  VAL R 126     142.318 138.993 146.878  1.00  0.00           H  
ATOM   1500 HG11 VAL R 126     144.625 138.680 147.620  1.00  0.00           H  
ATOM   1501 HG12 VAL R 126     144.626 139.586 146.127  1.00  0.00           H  
ATOM   1502 HG13 VAL R 126     144.895 140.408 147.667  1.00  0.00           H  
ATOM   1503 HG21 VAL R 126     142.821 138.844 149.242  1.00  0.00           H  
ATOM   1504 HG22 VAL R 126     142.995 140.602 149.371  1.00  0.00           H  
ATOM   1505 HG23 VAL R 126     141.427 139.893 149.046  1.00  0.00           H  
ATOM   1506  N   LEU R 127     142.121 140.430 144.350  1.00  3.43           N  
ATOM   1507  CA  LEU R 127     142.462 140.376 142.932  1.00  3.43           C  
ATOM   1508  C   LEU R 127     142.139 141.705 142.217  1.00  1.72           C  
ATOM   1509  O   LEU R 127     142.964 142.214 141.456  1.00  1.72           O  
ATOM   1510  CB  LEU R 127     141.744 139.155 142.308  1.00  1.72           C  
ATOM   1511  CG  LEU R 127     142.140 138.754 140.867  1.00  1.72           C  
ATOM   1512  CD1 LEU R 127     141.348 139.525 139.806  1.00  1.72           C  
ATOM   1513  CD2 LEU R 127     143.654 138.809 140.608  1.00  1.72           C  
ATOM   1514  H   LEU R 127     141.441 139.759 144.695  1.00  0.00           H  
ATOM   1515  HA  LEU R 127     143.539 140.219 142.880  1.00  0.00           H  
ATOM   1516  HB3 LEU R 127     140.662 139.284 142.369  1.00  0.00           H  
ATOM   1517  HB2 LEU R 127     141.957 138.293 142.943  1.00  0.00           H  
ATOM   1518  HG  LEU R 127     141.840 137.710 140.757  1.00  0.00           H  
ATOM   1519 HD11 LEU R 127     141.549 139.154 138.805  1.00  0.00           H  
ATOM   1520 HD12 LEU R 127     140.277 139.423 139.977  1.00  0.00           H  
ATOM   1521 HD13 LEU R 127     141.588 140.587 139.791  1.00  0.00           H  
ATOM   1522 HD21 LEU R 127     143.900 138.367 139.647  1.00  0.00           H  
ATOM   1523 HD22 LEU R 127     144.026 139.835 140.586  1.00  0.00           H  
ATOM   1524 HD23 LEU R 127     144.209 138.264 141.372  1.00  0.00           H  
ATOM   1525  N   ILE R 128     140.990 142.323 142.522  1.00  3.44           N  
ATOM   1526  CA  ILE R 128     140.624 143.648 142.024  1.00  3.44           C  
ATOM   1527  C   ILE R 128     141.569 144.724 142.588  1.00  4.07           C  
ATOM   1528  O   ILE R 128     142.031 145.585 141.838  1.00  4.07           O  
ATOM   1529  CB  ILE R 128     139.149 143.967 142.386  1.00  4.07           C  
ATOM   1530  CG1 ILE R 128     138.166 143.025 141.663  1.00  4.07           C  
ATOM   1531  CG2 ILE R 128     138.767 145.432 142.084  1.00  4.07           C  
ATOM   1532  CD1 ILE R 128     136.817 142.936 142.381  1.00  4.07           C  
ATOM   1533  H   ILE R 128     140.339 141.838 143.139  1.00  0.00           H  
ATOM   1534  HA  ILE R 128     140.730 143.647 140.937  1.00  0.00           H  
ATOM   1535  HB  ILE R 128     139.030 143.809 143.461  1.00  0.00           H  
ATOM   1536 HG13 ILE R 128     138.568 142.013 141.600  1.00  0.00           H  
ATOM   1537 HG12 ILE R 128     138.028 143.347 140.632  1.00  0.00           H  
ATOM   1538 HG21 ILE R 128     137.696 145.585 142.161  1.00  0.00           H  
ATOM   1539 HG22 ILE R 128     139.229 146.121 142.789  1.00  0.00           H  
ATOM   1540 HG23 ILE R 128     139.068 145.718 141.076  1.00  0.00           H  
ATOM   1541 HD11 ILE R 128     136.113 142.350 141.801  1.00  0.00           H  
ATOM   1542 HD12 ILE R 128     136.934 142.442 143.344  1.00  0.00           H  
ATOM   1543 HD13 ILE R 128     136.354 143.903 142.563  1.00  0.00           H  
ATOM   1544  N   SER R 129     141.848 144.694 143.898  1.00  3.45           N  
ATOM   1545  CA  SER R 129     142.726 145.637 144.582  1.00  3.45           C  
ATOM   1546  C   SER R 129     144.171 145.532 144.043  1.00  1.55           C  
ATOM   1547  O   SER R 129     144.776 146.563 143.761  1.00  1.55           O  
ATOM   1548  CB  SER R 129     142.617 145.419 146.109  1.00  1.55           C  
ATOM   1549  OG  SER R 129     143.206 146.469 146.860  1.00  1.55           O  
ATOM   1550  H   SER R 129     141.413 143.965 144.465  1.00  0.00           H  
ATOM   1551  HA  SER R 129     142.358 146.639 144.354  1.00  0.00           H  
ATOM   1552  HB3 SER R 129     143.056 144.461 146.392  1.00  0.00           H  
ATOM   1553  HB2 SER R 129     141.569 145.375 146.409  1.00  0.00           H  
ATOM   1554  HG  SER R 129     142.661 147.237 146.779  1.00  0.00           H  
ATOM   1555  N   TYR R 130     144.658 144.309 143.782  1.00  3.46           N  
ATOM   1556  CA  TYR R 130     145.912 143.946 143.116  1.00  3.46           C  
ATOM   1557  C   TYR R 130     146.016 144.587 141.722  1.00  4.04           C  
ATOM   1558  O   TYR R 130     146.925 145.383 141.484  1.00  4.04           O  
ATOM   1559  CB  TYR R 130     146.011 142.401 143.072  1.00  4.04           C  
ATOM   1560  CG  TYR R 130     147.166 141.745 142.328  1.00  4.04           C  
ATOM   1561  CD1 TYR R 130     148.386 141.495 142.988  1.00  4.04           C  
ATOM   1562  CD2 TYR R 130     146.988 141.289 141.002  1.00  4.04           C  
ATOM   1563  CE1 TYR R 130     149.402 140.758 142.350  1.00  4.04           C  
ATOM   1564  CE2 TYR R 130     148.009 140.563 140.358  1.00  4.04           C  
ATOM   1565  CZ  TYR R 130     149.209 140.280 141.039  1.00  4.04           C  
ATOM   1566  OH  TYR R 130     150.183 139.538 140.435  1.00  4.04           O  
ATOM   1567  H   TYR R 130     144.090 143.522 144.098  1.00  0.00           H  
ATOM   1568  HA  TYR R 130     146.733 144.328 143.725  1.00  0.00           H  
ATOM   1569  HB3 TYR R 130     145.099 141.992 142.650  1.00  0.00           H  
ATOM   1570  HB2 TYR R 130     146.031 142.023 144.094  1.00  0.00           H  
ATOM   1571  HD1 TYR R 130     148.534 141.832 144.002  1.00  0.00           H  
ATOM   1572  HD2 TYR R 130     146.057 141.472 140.480  1.00  0.00           H  
ATOM   1573  HE1 TYR R 130     150.318 140.554 142.884  1.00  0.00           H  
ATOM   1574  HE2 TYR R 130     147.854 140.209 139.350  1.00  0.00           H  
ATOM   1575  HH  TYR R 130     150.538 138.894 141.036  1.00  0.00           H  
ATOM   1576  N   ASP R 131     145.063 144.305 140.820  1.00  3.47           N  
ATOM   1577  CA  ASP R 131     145.030 144.865 139.461  1.00  3.47           C  
ATOM   1578  C   ASP R 131     144.850 146.396 139.454  1.00 22.86           C  
ATOM   1579  O   ASP R 131     145.475 147.077 138.639  1.00 22.86           O  
ATOM   1580  CB  ASP R 131     143.943 144.178 138.596  1.00 22.86           C  
ATOM   1581  CG  ASP R 131     144.512 143.094 137.685  1.00 22.86           C  
ATOM   1582  OD1 ASP R 131     144.791 141.968 138.140  1.00 22.86           O  
ATOM   1583  OD2 ASP R 131     144.688 143.367 136.476  1.00 22.86           O1-
ATOM   1584  H   ASP R 131     144.348 143.624 141.068  1.00  0.00           H  
ATOM   1585  HA  ASP R 131     146.007 144.681 139.009  1.00  0.00           H  
ATOM   1586  HB3 ASP R 131     143.432 144.897 137.957  1.00  0.00           H  
ATOM   1587  HB2 ASP R 131     143.163 143.738 139.219  1.00  0.00           H  
ATOM   1588  N   ARG R 132     144.055 146.962 140.378  1.00  3.48           N  
ATOM   1589  CA  ARG R 132     143.938 148.412 140.577  1.00  3.48           C  
ATOM   1590  C   ARG R 132     145.257 149.029 141.096  1.00  8.36           C  
ATOM   1591  O   ARG R 132     145.661 150.074 140.593  1.00  8.36           O  
ATOM   1592  CB  ARG R 132     142.752 148.758 141.515  1.00  8.36           C  
ATOM   1593  CG  ARG R 132     141.368 148.622 140.836  1.00  8.36           C  
ATOM   1594  CD  ARG R 132     140.174 149.013 141.738  1.00  8.36           C  
ATOM   1595  NE  ARG R 132     138.902 149.019 140.983  1.00  8.36           N  
ATOM   1596  CZ  ARG R 132     137.678 149.382 141.413  1.00  8.36           C  
ATOM   1597  NH1 ARG R 132     137.474 149.792 142.668  1.00  8.36           N  
ATOM   1598  NH2 ARG R 132     136.650 149.321 140.565  1.00  8.36           N1+
ATOM   1599  H   ARG R 132     143.555 146.341 141.012  1.00  0.00           H  
ATOM   1600  HA  ARG R 132     143.749 148.871 139.604  1.00  0.00           H  
ATOM   1601  HB3 ARG R 132     142.861 149.789 141.857  1.00  0.00           H  
ATOM   1602  HB2 ARG R 132     142.797 148.141 142.413  1.00  0.00           H  
ATOM   1603  HG3 ARG R 132     141.237 147.598 140.484  1.00  0.00           H  
ATOM   1604  HG2 ARG R 132     141.360 149.248 139.943  1.00  0.00           H  
ATOM   1605  HD3 ARG R 132     140.334 150.009 142.151  1.00  0.00           H  
ATOM   1606  HD2 ARG R 132     140.097 148.324 142.580  1.00  0.00           H  
ATOM   1607  HE  ARG R 132     139.003 148.690 140.032  1.00  0.00           H  
ATOM   1608 HH12 ARG R 132     136.534 149.987 143.056  1.00  0.00           H  
ATOM   1609 HH11 ARG R 132     138.224 149.882 143.333  1.00  0.00           H  
ATOM   1610 HH22 ARG R 132     135.693 149.564 140.830  1.00  0.00           H  
ATOM   1611 HH21 ARG R 132     136.740 149.033 139.600  1.00  0.00           H  
ATOM   1612  N   PHE R 133     145.959 148.382 142.039  1.00  3.49           N  
ATOM   1613  CA  PHE R 133     147.302 148.754 142.506  1.00  3.49           C  
ATOM   1614  C   PHE R 133     148.314 148.765 141.350  1.00 13.02           C  
ATOM   1615  O   PHE R 133     149.024 149.757 141.174  1.00 13.02           O  
ATOM   1616  CB  PHE R 133     147.751 147.837 143.681  1.00 13.02           C  
ATOM   1617  CG  PHE R 133     149.227 147.460 143.779  1.00 13.02           C  
ATOM   1618  CD1 PHE R 133     150.206 148.440 144.044  1.00 13.02           C  
ATOM   1619  CD2 PHE R 133     149.622 146.123 143.559  1.00 13.02           C  
ATOM   1620  CE1 PHE R 133     151.569 148.083 144.071  1.00 13.02           C  
ATOM   1621  CE2 PHE R 133     150.982 145.765 143.609  1.00 13.02           C  
ATOM   1622  CZ  PHE R 133     151.957 146.746 143.863  1.00 13.02           C  
ATOM   1623  H   PHE R 133     145.552 147.542 142.448  1.00  0.00           H  
ATOM   1624  HA  PHE R 133     147.255 149.778 142.879  1.00  0.00           H  
ATOM   1625  HB3 PHE R 133     147.200 146.901 143.658  1.00  0.00           H  
ATOM   1626  HB2 PHE R 133     147.469 148.317 144.617  1.00  0.00           H  
ATOM   1627  HD1 PHE R 133     149.920 149.471 144.197  1.00  0.00           H  
ATOM   1628  HD2 PHE R 133     148.884 145.361 143.352  1.00  0.00           H  
ATOM   1629  HE1 PHE R 133     152.320 148.837 144.251  1.00  0.00           H  
ATOM   1630  HE2 PHE R 133     151.272 144.736 143.453  1.00  0.00           H  
ATOM   1631  HZ  PHE R 133     153.002 146.475 143.905  1.00  0.00           H  
ATOM   1632  N   LEU R 134     148.367 147.683 140.561  1.00  3.50           N  
ATOM   1633  CA  LEU R 134     149.314 147.511 139.463  1.00  3.50           C  
ATOM   1634  C   LEU R 134     149.099 148.550 138.358  1.00 44.58           C  
ATOM   1635  O   LEU R 134     150.071 149.160 137.917  1.00 44.58           O  
ATOM   1636  CB  LEU R 134     149.203 146.092 138.878  1.00 44.58           C  
ATOM   1637  CG  LEU R 134     149.741 144.978 139.797  1.00 44.58           C  
ATOM   1638  CD1 LEU R 134     149.242 143.609 139.321  1.00 44.58           C  
ATOM   1639  CD2 LEU R 134     151.274 144.985 139.890  1.00 44.58           C  
ATOM   1640  H   LEU R 134     147.771 146.895 140.808  1.00  0.00           H  
ATOM   1641  HA  LEU R 134     150.317 147.669 139.858  1.00  0.00           H  
ATOM   1642  HB3 LEU R 134     149.739 146.050 137.930  1.00  0.00           H  
ATOM   1643  HB2 LEU R 134     148.158 145.898 138.632  1.00  0.00           H  
ATOM   1644  HG  LEU R 134     149.350 145.129 140.802  1.00  0.00           H  
ATOM   1645 HD11 LEU R 134     149.581 142.827 139.996  1.00  0.00           H  
ATOM   1646 HD12 LEU R 134     148.152 143.566 139.307  1.00  0.00           H  
ATOM   1647 HD13 LEU R 134     149.600 143.368 138.320  1.00  0.00           H  
ATOM   1648 HD21 LEU R 134     151.624 144.190 140.549  1.00  0.00           H  
ATOM   1649 HD22 LEU R 134     151.719 144.833 138.908  1.00  0.00           H  
ATOM   1650 HD23 LEU R 134     151.650 145.922 140.300  1.00  0.00           H  
ATOM   1651  N   SER R 135     147.840 148.818 137.993  1.00  3.51           N  
ATOM   1652  CA  SER R 135     147.426 149.860 137.053  1.00  3.51           C  
ATOM   1653  C   SER R 135     147.887 151.272 137.488  1.00 98.29           C  
ATOM   1654  O   SER R 135     148.277 152.079 136.648  1.00 98.29           O  
ATOM   1655  CB  SER R 135     145.892 149.744 136.878  1.00 98.29           C  
ATOM   1656  OG  SER R 135     145.324 150.684 135.985  1.00 98.29           O  
ATOM   1657  H   SER R 135     147.102 148.253 138.405  1.00  0.00           H  
ATOM   1658  HA  SER R 135     147.908 149.646 136.097  1.00  0.00           H  
ATOM   1659  HB3 SER R 135     145.395 149.858 137.843  1.00  0.00           H  
ATOM   1660  HB2 SER R 135     145.640 148.746 136.516  1.00  0.00           H  
ATOM   1661  HG  SER R 135     145.814 150.687 135.175  1.00  0.00           H  
ATOM   1662  N   VAL R 136     147.922 151.539 138.801  1.00  3.52           N  
ATOM   1663  CA  VAL R 136     148.335 152.804 139.411  1.00  3.52           C  
ATOM   1664  C   VAL R 136     149.843 152.770 139.793  1.00 41.80           C  
ATOM   1665  O   VAL R 136     150.328 153.688 140.455  1.00 41.80           O  
ATOM   1666  CB  VAL R 136     147.373 153.054 140.624  1.00 41.80           C  
ATOM   1667  CG1 VAL R 136     147.702 154.260 141.531  1.00 41.80           C  
ATOM   1668  CG2 VAL R 136     145.917 153.227 140.135  1.00 41.80           C  
ATOM   1669  H   VAL R 136     147.586 150.823 139.433  1.00  0.00           H  
ATOM   1670  HA  VAL R 136     148.213 153.621 138.697  1.00  0.00           H  
ATOM   1671  HB  VAL R 136     147.400 152.168 141.262  1.00  0.00           H  
ATOM   1672 HG11 VAL R 136     146.884 154.472 142.219  1.00  0.00           H  
ATOM   1673 HG12 VAL R 136     148.579 154.078 142.151  1.00  0.00           H  
ATOM   1674 HG13 VAL R 136     147.880 155.161 140.942  1.00  0.00           H  
ATOM   1675 HG21 VAL R 136     145.223 153.286 140.973  1.00  0.00           H  
ATOM   1676 HG22 VAL R 136     145.808 154.138 139.546  1.00  0.00           H  
ATOM   1677 HG23 VAL R 136     145.582 152.402 139.508  1.00  0.00           H  
ATOM   1678  N   THR R 137     150.608 151.747 139.369  1.00  3.53           N  
ATOM   1679  CA  THR R 137     152.026 151.575 139.707  1.00  3.53           C  
ATOM   1680  C   THR R 137     152.919 151.262 138.487  1.00 48.64           C  
ATOM   1681  O   THR R 137     154.063 151.715 138.457  1.00 48.64           O  
ATOM   1682  CB  THR R 137     152.183 150.547 140.865  1.00 48.64           C  
ATOM   1683  OG1 THR R 137     151.401 150.928 141.981  1.00 48.64           O  
ATOM   1684  CG2 THR R 137     153.615 150.404 141.405  1.00 48.64           C  
ATOM   1685  H   THR R 137     150.156 151.029 138.816  1.00  0.00           H  
ATOM   1686  HA  THR R 137     152.418 152.525 140.075  1.00  0.00           H  
ATOM   1687  HB  THR R 137     151.832 149.569 140.531  1.00  0.00           H  
ATOM   1688  HG1 THR R 137     150.493 150.718 141.752  1.00  0.00           H  
ATOM   1689 HG21 THR R 137     153.649 149.710 142.246  1.00  0.00           H  
ATOM   1690 HG22 THR R 137     154.297 150.023 140.647  1.00  0.00           H  
ATOM   1691 HG23 THR R 137     154.006 151.363 141.748  1.00  0.00           H  
ATOM   1692  N   ARG R 138     152.463 150.473 137.503  1.00  3.54           N  
ATOM   1693  CA  ARG R 138     153.269 149.985 136.384  1.00  3.54           C  
ATOM   1694  C   ARG R 138     152.462 149.943 135.082  1.00241.61           C  
ATOM   1695  O   ARG R 138     151.354 149.413 135.049  1.00241.61           O  
ATOM   1696  CB  ARG R 138     153.912 148.615 136.722  1.00241.61           C  
ATOM   1697  CG  ARG R 138     155.232 148.714 137.515  1.00241.61           C  
ATOM   1698  CD  ARG R 138     155.696 147.388 138.137  1.00241.61           C  
ATOM   1699  NE  ARG R 138     155.878 146.321 137.132  1.00241.61           N  
ATOM   1700  CZ  ARG R 138     155.250 145.137 137.089  1.00241.61           C  
ATOM   1701  NH1 ARG R 138     154.309 144.821 137.975  1.00241.61           N  
ATOM   1702  NH2 ARG R 138     155.558 144.260 136.139  1.00241.61           N1+
ATOM   1703  H   ARG R 138     151.500 150.134 137.530  1.00  0.00           H  
ATOM   1704  HA  ARG R 138     154.077 150.697 136.202  1.00  0.00           H  
ATOM   1705  HB3 ARG R 138     154.110 148.064 135.801  1.00  0.00           H  
ATOM   1706  HB2 ARG R 138     153.186 148.009 137.267  1.00  0.00           H  
ATOM   1707  HG3 ARG R 138     155.119 149.424 138.333  1.00  0.00           H  
ATOM   1708  HG2 ARG R 138     156.015 149.130 136.879  1.00  0.00           H  
ATOM   1709  HD3 ARG R 138     154.993 147.089 138.914  1.00  0.00           H  
ATOM   1710  HD2 ARG R 138     156.649 147.542 138.646  1.00  0.00           H  
ATOM   1711  HE  ARG R 138     156.640 146.484 136.481  1.00  0.00           H  
ATOM   1712 HH12 ARG R 138     153.826 143.905 137.936  1.00  0.00           H  
ATOM   1713 HH11 ARG R 138     154.044 145.439 138.723  1.00  0.00           H  
ATOM   1714 HH22 ARG R 138     155.097 143.360 136.064  1.00  0.00           H  
ATOM   1715 HH21 ARG R 138     156.236 144.473 135.390  1.00  0.00           H  
ATOM   1716  N   ALA R 139     153.083 150.413 133.992  1.00  3.55           N  
ATOM   1717  CA  ALA R 139     152.629 150.249 132.612  1.00  3.55           C  
ATOM   1718  C   ALA R 139     153.049 148.852 132.089  1.00137.30           C  
ATOM   1719  O   ALA R 139     153.272 147.941 132.886  1.00137.30           O  
ATOM   1720  CB  ALA R 139     153.301 151.359 131.778  1.00137.30           C  
ATOM   1721  H   ALA R 139     153.986 150.839 134.125  1.00  0.00           H  
ATOM   1722  HA  ALA R 139     151.542 150.343 132.562  1.00  0.00           H  
ATOM   1723  HB1 ALA R 139     152.917 151.388 130.757  1.00  0.00           H  
ATOM   1724  HB2 ALA R 139     153.099 152.342 132.206  1.00  0.00           H  
ATOM   1725  HB3 ALA R 139     154.385 151.240 131.726  1.00  0.00           H  
ATOM   1726  N   VAL R 140     153.166 148.695 130.760  1.00  3.56           N  
ATOM   1727  CA  VAL R 140     153.311 147.499 129.904  1.00  3.56           C  
ATOM   1728  C   VAL R 140     153.866 146.196 130.531  1.00 91.84           C  
ATOM   1729  O   VAL R 140     153.309 145.125 130.300  1.00 91.84           O  
ATOM   1730  CB  VAL R 140     153.950 147.894 128.541  1.00 91.84           C  
ATOM   1731  CG1 VAL R 140     153.931 146.751 127.505  1.00 91.84           C  
ATOM   1732  CG2 VAL R 140     153.305 149.151 127.918  1.00 91.84           C  
ATOM   1733  H   VAL R 140     152.997 149.537 130.230  1.00  0.00           H  
ATOM   1734  HA  VAL R 140     152.274 147.244 129.674  1.00  0.00           H  
ATOM   1735  HB  VAL R 140     154.999 148.134 128.724  1.00  0.00           H  
ATOM   1736 HG11 VAL R 140     154.370 147.070 126.558  1.00  0.00           H  
ATOM   1737 HG12 VAL R 140     154.504 145.884 127.835  1.00  0.00           H  
ATOM   1738 HG13 VAL R 140     152.913 146.419 127.296  1.00  0.00           H  
ATOM   1739 HG21 VAL R 140     153.736 149.365 126.938  1.00  0.00           H  
ATOM   1740 HG22 VAL R 140     152.232 149.022 127.775  1.00  0.00           H  
ATOM   1741 HG23 VAL R 140     153.464 150.045 128.519  1.00  0.00           H  
ATOM   1742  N   SER R 141     154.900 146.284 131.381  1.00 34.50           N  
ATOM   1743  CA  SER R 141     155.429 145.223 132.250  1.00 34.50           C  
ATOM   1744  C   SER R 141     154.337 144.496 133.080  1.00 87.97           C  
ATOM   1745  O   SER R 141     154.439 143.299 133.348  1.00 87.97           O  
ATOM   1746  CB  SER R 141     156.530 145.858 133.139  1.00 87.97           C  
ATOM   1747  OG  SER R 141     157.159 144.962 134.046  1.00 87.97           O  
ATOM   1748  H   SER R 141     155.236 147.221 131.544  1.00  0.00           H  
ATOM   1749  HA  SER R 141     155.887 144.474 131.601  1.00  0.00           H  
ATOM   1750  HB3 SER R 141     156.097 146.673 133.723  1.00  0.00           H  
ATOM   1751  HB2 SER R 141     157.305 146.305 132.514  1.00  0.00           H  
ATOM   1752  HG  SER R 141     157.774 144.426 133.551  1.00  0.00           H  
ATOM   1753  N   TYR R 142     153.274 145.219 133.457  1.00 34.51           N  
ATOM   1754  CA  TYR R 142     152.044 144.746 134.093  1.00 34.51           C  
ATOM   1755  C   TYR R 142     151.329 143.654 133.265  1.00 61.04           C  
ATOM   1756  O   TYR R 142     150.726 142.762 133.853  1.00 61.04           O  
ATOM   1757  CB  TYR R 142     151.168 146.000 134.353  1.00 61.04           C  
ATOM   1758  CG  TYR R 142     149.725 145.875 134.827  1.00 61.04           C  
ATOM   1759  CD1 TYR R 142     149.250 144.776 135.579  1.00 61.04           C  
ATOM   1760  CD2 TYR R 142     148.833 146.914 134.489  1.00 61.04           C  
ATOM   1761  CE1 TYR R 142     147.884 144.678 135.908  1.00 61.04           C  
ATOM   1762  CE2 TYR R 142     147.474 146.827 134.832  1.00 61.04           C  
ATOM   1763  CZ  TYR R 142     146.996 145.697 135.516  1.00 61.04           C  
ATOM   1764  OH  TYR R 142     145.662 145.593 135.752  1.00 61.04           O  
ATOM   1765  H   TYR R 142     153.280 146.205 133.193  1.00  0.00           H  
ATOM   1766  HA  TYR R 142     152.308 144.301 135.054  1.00  0.00           H  
ATOM   1767  HB3 TYR R 142     151.122 146.571 133.425  1.00  0.00           H  
ATOM   1768  HB2 TYR R 142     151.677 146.648 135.068  1.00  0.00           H  
ATOM   1769  HD1 TYR R 142     149.915 143.986 135.888  1.00  0.00           H  
ATOM   1770  HD2 TYR R 142     149.185 147.782 133.949  1.00  0.00           H  
ATOM   1771  HE1 TYR R 142     147.521 143.814 136.449  1.00  0.00           H  
ATOM   1772  HE2 TYR R 142     146.793 147.612 134.540  1.00  0.00           H  
ATOM   1773  HH  TYR R 142     145.374 144.718 136.080  1.00  0.00           H  
ATOM   1774  N   ARG R 143     151.453 143.631 131.927  1.00 34.52           N  
ATOM   1775  CA  ARG R 143     150.732 142.703 131.044  1.00 34.52           C  
ATOM   1776  C   ARG R 143     151.156 141.225 131.215  1.00 31.73           C  
ATOM   1777  O   ARG R 143     150.448 140.325 130.752  1.00 31.73           O  
ATOM   1778  CB  ARG R 143     150.906 143.159 129.577  1.00 31.73           C  
ATOM   1779  CG  ARG R 143     149.934 142.506 128.566  1.00 31.73           C  
ATOM   1780  CD  ARG R 143     150.617 141.637 127.494  1.00 31.73           C  
ATOM   1781  NE  ARG R 143     151.001 140.309 128.007  1.00 31.73           N  
ATOM   1782  CZ  ARG R 143     151.710 139.377 127.355  1.00 31.73           C  
ATOM   1783  NH1 ARG R 143     152.182 139.614 126.127  1.00 31.73           N  
ATOM   1784  NH2 ARG R 143     151.946 138.201 127.935  1.00 31.73           N1+
ATOM   1785  H   ARG R 143     152.053 144.320 131.481  1.00  0.00           H  
ATOM   1786  HA  ARG R 143     149.680 142.772 131.310  1.00  0.00           H  
ATOM   1787  HB3 ARG R 143     151.941 143.016 129.262  1.00  0.00           H  
ATOM   1788  HB2 ARG R 143     150.740 144.236 129.535  1.00  0.00           H  
ATOM   1789  HG3 ARG R 143     149.396 143.305 128.052  1.00  0.00           H  
ATOM   1790  HG2 ARG R 143     149.149 141.946 129.077  1.00  0.00           H  
ATOM   1791  HD3 ARG R 143     151.487 142.153 127.085  1.00  0.00           H  
ATOM   1792  HD2 ARG R 143     149.925 141.483 126.664  1.00  0.00           H  
ATOM   1793  HE  ARG R 143     150.703 140.133 128.973  1.00  0.00           H  
ATOM   1794 HH12 ARG R 143     152.711 138.934 125.597  1.00  0.00           H  
ATOM   1795 HH11 ARG R 143     151.999 140.492 125.663  1.00  0.00           H  
ATOM   1796 HH22 ARG R 143     152.509 137.480 127.508  1.00  0.00           H  
ATOM   1797 HH21 ARG R 143     151.481 137.922 128.815  1.00  0.00           H  
ATOM   1798  N   ALA R 144     152.275 140.960 131.902  1.00 34.53           N  
ATOM   1799  CA  ALA R 144     152.697 139.624 132.326  1.00 34.53           C  
ATOM   1800  C   ALA R 144     151.847 139.113 133.507  1.00 23.19           C  
ATOM   1801  O   ALA R 144     151.674 137.911 133.667  1.00 23.19           O  
ATOM   1802  CB  ALA R 144     154.163 139.702 132.780  1.00 23.19           C  
ATOM   1803  H   ALA R 144     152.801 141.751 132.251  1.00  0.00           H  
ATOM   1804  HA  ALA R 144     152.606 138.920 131.496  1.00  0.00           H  
ATOM   1805  HB1 ALA R 144     154.524 138.723 133.101  1.00  0.00           H  
ATOM   1806  HB2 ALA R 144     154.810 140.036 131.969  1.00  0.00           H  
ATOM   1807  HB3 ALA R 144     154.294 140.391 133.617  1.00  0.00           H  
ATOM   1808  N   GLN R 145     151.268 140.027 134.297  1.00 34.54           N  
ATOM   1809  CA  GLN R 145     150.319 139.768 135.377  1.00 34.54           C  
ATOM   1810  C   GLN R 145     148.888 140.042 134.865  1.00 31.37           C  
ATOM   1811  O   GLN R 145     148.012 140.454 135.625  1.00 31.37           O  
ATOM   1812  CB  GLN R 145     150.644 140.713 136.556  1.00 31.37           C  
ATOM   1813  CG  GLN R 145     152.009 140.428 137.205  1.00 31.37           C  
ATOM   1814  CD  GLN R 145     152.400 141.547 138.159  1.00 31.37           C  
ATOM   1815  OE1 GLN R 145     153.093 142.488 137.776  1.00 31.37           O  
ATOM   1816  NE2 GLN R 145     151.962 141.470 139.407  1.00 31.37           N  
ATOM   1817  H   GLN R 145     151.361 141.004 134.035  1.00  0.00           H  
ATOM   1818  HA  GLN R 145     150.369 138.730 135.711  1.00  0.00           H  
ATOM   1819  HB3 GLN R 145     149.882 140.615 137.332  1.00  0.00           H  
ATOM   1820  HB2 GLN R 145     150.592 141.751 136.226  1.00  0.00           H  
ATOM   1821  HG3 GLN R 145     152.789 140.351 136.447  1.00  0.00           H  
ATOM   1822  HG2 GLN R 145     151.993 139.471 137.728  1.00  0.00           H  
ATOM   1823 HE22 GLN R 145     152.187 142.185 140.076  1.00  0.00           H  
ATOM   1824 HE21 GLN R 145     151.318 140.722 139.678  1.00  0.00           H  
ATOM   1825  N   GLN R 146     148.650 139.819 133.569  1.00 34.55           N  
ATOM   1826  CA  GLN R 146     147.355 139.885 132.902  1.00 34.55           C  
ATOM   1827  C   GLN R 146     147.205 138.655 132.004  1.00 70.24           C  
ATOM   1828  O   GLN R 146     146.245 137.904 132.146  1.00 70.24           O  
ATOM   1829  CB  GLN R 146     147.180 141.199 132.113  1.00 70.24           C  
ATOM   1830  CG  GLN R 146     147.207 142.492 132.954  1.00 70.24           C  
ATOM   1831  CD  GLN R 146     146.927 143.720 132.086  1.00 70.24           C  
ATOM   1832  OE1 GLN R 146     147.397 143.809 130.956  1.00 70.24           O  
ATOM   1833  NE2 GLN R 146     146.149 144.673 132.579  1.00 70.24           N  
ATOM   1834  H   GLN R 146     149.419 139.434 133.039  1.00  0.00           H  
ATOM   1835  HA  GLN R 146     146.555 139.821 133.640  1.00  0.00           H  
ATOM   1836  HB3 GLN R 146     146.222 141.154 131.591  1.00  0.00           H  
ATOM   1837  HB2 GLN R 146     147.932 141.256 131.327  1.00  0.00           H  
ATOM   1838  HG3 GLN R 146     148.182 142.623 133.421  1.00  0.00           H  
ATOM   1839  HG2 GLN R 146     146.485 142.434 133.768  1.00  0.00           H  
ATOM   1840 HE22 GLN R 146     145.956 145.482 132.011  1.00  0.00           H  
ATOM   1841 HE21 GLN R 146     145.789 144.623 133.524  1.00  0.00           H  
ATOM   1842  N   GLY R 147     148.162 138.448 131.090  1.00 34.56           N  
ATOM   1843  CA  GLY R 147     148.142 137.360 130.125  1.00 34.56           C  
ATOM   1844  C   GLY R 147     149.454 136.581 130.141  1.00 15.52           C  
ATOM   1845  O   GLY R 147     150.524 137.174 129.976  1.00 15.52           O  
ATOM   1846  H   GLY R 147     148.948 139.087 131.039  1.00  0.00           H  
ATOM   1847  HA3 GLY R 147     148.006 137.785 129.131  1.00  0.00           H  
ATOM   1848  HA2 GLY R 147     147.299 136.686 130.280  1.00  0.00           H  
ATOM   1849  N   ASP R 148     149.348 135.257 130.257  1.00 34.57           N  
ATOM   1850  CA  ASP R 148     150.342 134.231 129.949  1.00 34.57           C  
ATOM   1851  C   ASP R 148     149.549 133.031 129.397  1.00 79.58           C  
ATOM   1852  O   ASP R 148     148.336 133.131 129.199  1.00 79.58           O  
ATOM   1853  CB  ASP R 148     151.357 133.985 131.108  1.00 79.58           C  
ATOM   1854  CG  ASP R 148     151.106 132.843 132.096  1.00 79.58           C  
ATOM   1855  OD1 ASP R 148     149.961 132.359 132.222  1.00 79.58           O  
ATOM   1856  OD2 ASP R 148     152.082 132.448 132.772  1.00 79.58           O1-
ATOM   1857  H   ASP R 148     148.416 134.859 130.302  1.00  0.00           H  
ATOM   1858  HA  ASP R 148     150.916 134.607 129.102  1.00  0.00           H  
ATOM   1859  HB3 ASP R 148     151.502 134.899 131.683  1.00  0.00           H  
ATOM   1860  HB2 ASP R 148     152.327 133.776 130.656  1.00  0.00           H  
ATOM   1861  N   THR R 149     150.219 131.920 129.100  1.00 34.58           N  
ATOM   1862  CA  THR R 149     149.660 130.777 128.393  1.00 34.58           C  
ATOM   1863  C   THR R 149     148.831 129.817 129.276  1.00 13.16           C  
ATOM   1864  O   THR R 149     148.165 128.942 128.715  1.00 13.16           O  
ATOM   1865  CB  THR R 149     150.870 130.026 127.773  1.00 13.16           C  
ATOM   1866  OG1 THR R 149     151.893 129.832 128.743  1.00 13.16           O  
ATOM   1867  CG2 THR R 149     151.491 130.778 126.586  1.00 13.16           C  
ATOM   1868  H   THR R 149     151.194 131.812 129.347  1.00  0.00           H  
ATOM   1869  HA  THR R 149     149.000 131.121 127.593  1.00  0.00           H  
ATOM   1870  HB  THR R 149     150.544 129.046 127.417  1.00  0.00           H  
ATOM   1871  HG1 THR R 149     152.535 129.232 128.387  1.00  0.00           H  
ATOM   1872 HG21 THR R 149     152.309 130.211 126.140  1.00  0.00           H  
ATOM   1873 HG22 THR R 149     150.751 130.944 125.802  1.00  0.00           H  
ATOM   1874 HG23 THR R 149     151.884 131.752 126.879  1.00  0.00           H  
ATOM   1875  N   ARG R 150     148.859 129.912 130.620  1.00  4.38           N  
ATOM   1876  CA  ARG R 150     148.174 128.922 131.468  1.00  4.38           C  
ATOM   1877  C   ARG R 150     147.919 129.351 132.924  1.00  2.35           C  
ATOM   1878  O   ARG R 150     147.248 128.616 133.646  1.00  2.35           O  
ATOM   1879  CB  ARG R 150     148.935 127.562 131.418  1.00  2.35           C  
ATOM   1880  CG  ARG R 150     148.033 126.313 131.361  1.00  2.35           C  
ATOM   1881  CD  ARG R 150     147.381 126.111 129.979  1.00  2.35           C  
ATOM   1882  NE  ARG R 150     146.844 124.747 129.809  1.00  2.35           N  
ATOM   1883  CZ  ARG R 150     146.442 124.196 128.652  1.00  2.35           C  
ATOM   1884  NH1 ARG R 150     146.478 124.900 127.518  1.00  2.35           N  
ATOM   1885  NH2 ARG R 150     146.004 122.934 128.634  1.00  2.35           N1+
ATOM   1886  H   ARG R 150     149.384 130.672 131.045  1.00  0.00           H  
ATOM   1887  HA  ARG R 150     147.175 128.792 131.049  1.00  0.00           H  
ATOM   1888  HB3 ARG R 150     149.579 127.482 132.296  1.00  0.00           H  
ATOM   1889  HB2 ARG R 150     149.630 127.520 130.579  1.00  0.00           H  
ATOM   1890  HG3 ARG R 150     147.268 126.371 132.137  1.00  0.00           H  
ATOM   1891  HG2 ARG R 150     148.644 125.442 131.602  1.00  0.00           H  
ATOM   1892  HD3 ARG R 150     148.133 126.271 129.205  1.00  0.00           H  
ATOM   1893  HD2 ARG R 150     146.589 126.842 129.811  1.00  0.00           H  
ATOM   1894  HE  ARG R 150     146.775 124.220 130.671  1.00  0.00           H  
ATOM   1895 HH12 ARG R 150     146.196 124.521 126.623  1.00  0.00           H  
ATOM   1896 HH11 ARG R 150     146.797 125.860 127.519  1.00  0.00           H  
ATOM   1897 HH22 ARG R 150     145.697 122.478 127.783  1.00  0.00           H  
ATOM   1898 HH21 ARG R 150     145.977 122.354 129.463  1.00  0.00           H  
ATOM   1899  N   ARG R 151     148.480 130.467 133.395  1.00  4.39           N  
ATOM   1900  CA  ARG R 151     148.762 130.708 134.808  1.00  4.39           C  
ATOM   1901  C   ARG R 151     148.327 132.111 135.240  1.00  1.65           C  
ATOM   1902  O   ARG R 151     147.567 132.253 136.197  1.00  1.65           O  
ATOM   1903  CB  ARG R 151     150.246 130.336 135.047  1.00  1.65           C  
ATOM   1904  CG  ARG R 151     150.987 130.991 136.234  1.00  1.65           C  
ATOM   1905  CD  ARG R 151     152.498 130.705 136.193  1.00  1.65           C  
ATOM   1906  NE  ARG R 151     153.084 131.213 134.943  1.00  1.65           N  
ATOM   1907  CZ  ARG R 151     154.303 131.031 134.437  1.00  1.65           C  
ATOM   1908  NH1 ARG R 151     155.253 130.366 135.100  1.00  1.65           N  
ATOM   1909  NH2 ARG R 151     154.518 131.539 133.230  1.00  1.65           N1+
ATOM   1910  H   ARG R 151     148.992 131.092 132.760  1.00  0.00           H  
ATOM   1911  HA  ARG R 151     148.167 130.034 135.429  1.00  0.00           H  
ATOM   1912  HB3 ARG R 151     150.788 130.574 134.133  1.00  0.00           H  
ATOM   1913  HB2 ARG R 151     150.324 129.251 135.138  1.00  0.00           H  
ATOM   1914  HG3 ARG R 151     150.564 130.635 137.175  1.00  0.00           H  
ATOM   1915  HG2 ARG R 151     150.852 132.073 136.230  1.00  0.00           H  
ATOM   1916  HD3 ARG R 151     152.679 129.631 136.266  1.00  0.00           H  
ATOM   1917  HD2 ARG R 151     152.996 131.176 137.042  1.00  0.00           H  
ATOM   1918  HE  ARG R 151     152.441 131.718 134.300  1.00  0.00           H  
ATOM   1919 HH12 ARG R 151     156.175 130.211 134.717  1.00  0.00           H  
ATOM   1920 HH11 ARG R 151     155.069 129.987 136.017  1.00  0.00           H  
ATOM   1921 HH22 ARG R 151     155.367 131.471 132.693  1.00  0.00           H  
ATOM   1922 HH21 ARG R 151     153.680 131.989 132.801  1.00  0.00           H  
ATOM   1923  N   ALA R 152     148.766 133.149 134.521  1.00  4.40           N  
ATOM   1924  CA  ALA R 152     148.467 134.552 134.829  1.00  4.40           C  
ATOM   1925  C   ALA R 152     147.014 134.913 134.478  1.00  2.83           C  
ATOM   1926  O   ALA R 152     146.464 135.867 135.023  1.00  2.83           O  
ATOM   1927  CB  ALA R 152     149.402 135.456 134.014  1.00  2.83           C  
ATOM   1928  H   ALA R 152     149.321 132.934 133.681  1.00  0.00           H  
ATOM   1929  HA  ALA R 152     148.624 134.733 135.894  1.00  0.00           H  
ATOM   1930  HB1 ALA R 152     149.220 136.510 134.228  1.00  0.00           H  
ATOM   1931  HB2 ALA R 152     150.450 135.255 134.241  1.00  0.00           H  
ATOM   1932  HB3 ALA R 152     149.262 135.311 132.944  1.00  0.00           H  
ATOM   1933  N   VAL R 153     146.396 134.116 133.601  1.00  4.41           N  
ATOM   1934  CA  VAL R 153     145.011 134.214 133.156  1.00  4.41           C  
ATOM   1935  C   VAL R 153     144.031 133.508 134.121  1.00  1.79           C  
ATOM   1936  O   VAL R 153     142.822 133.643 133.956  1.00  1.79           O  
ATOM   1937  CB  VAL R 153     144.917 133.552 131.751  1.00  1.79           C  
ATOM   1938  CG1 VAL R 153     145.588 134.432 130.687  1.00  1.79           C  
ATOM   1939  CG2 VAL R 153     145.490 132.117 131.676  1.00  1.79           C  
ATOM   1940  H   VAL R 153     146.951 133.373 133.202  1.00  0.00           H  
ATOM   1941  HA  VAL R 153     144.714 135.263 133.092  1.00  0.00           H  
ATOM   1942  HB  VAL R 153     143.860 133.494 131.481  1.00  0.00           H  
ATOM   1943 HG11 VAL R 153     145.460 134.014 129.688  1.00  0.00           H  
ATOM   1944 HG12 VAL R 153     145.163 135.437 130.681  1.00  0.00           H  
ATOM   1945 HG13 VAL R 153     146.656 134.520 130.873  1.00  0.00           H  
ATOM   1946 HG21 VAL R 153     145.297 131.679 130.696  1.00  0.00           H  
ATOM   1947 HG22 VAL R 153     146.571 132.097 131.819  1.00  0.00           H  
ATOM   1948 HG23 VAL R 153     145.038 131.454 132.414  1.00  0.00           H  
ATOM   1949  N   ARG R 154     144.519 132.765 135.132  1.00  4.42           N  
ATOM   1950  CA  ARG R 154     143.700 131.933 136.027  1.00  4.42           C  
ATOM   1951  C   ARG R 154     142.745 132.742 136.937  1.00  1.87           C  
ATOM   1952  O   ARG R 154     141.822 132.159 137.498  1.00  1.87           O  
ATOM   1953  CB  ARG R 154     144.638 131.015 136.862  1.00  1.87           C  
ATOM   1954  CG  ARG R 154     143.938 130.100 137.893  1.00  1.87           C  
ATOM   1955  CD  ARG R 154     144.803 128.940 138.427  1.00  1.87           C  
ATOM   1956  NE  ARG R 154     144.488 128.621 139.836  1.00  1.87           N  
ATOM   1957  CZ  ARG R 154     143.300 128.255 140.344  1.00  1.87           C  
ATOM   1958  NH1 ARG R 154     142.259 128.033 139.542  1.00  1.87           N  
ATOM   1959  NH2 ARG R 154     143.151 128.141 141.665  1.00  1.87           N1+
ATOM   1960  H   ARG R 154     145.525 132.732 135.243  1.00  0.00           H  
ATOM   1961  HA  ARG R 154     143.068 131.299 135.400  1.00  0.00           H  
ATOM   1962  HB3 ARG R 154     145.367 131.627 137.396  1.00  0.00           H  
ATOM   1963  HB2 ARG R 154     145.210 130.394 136.171  1.00  0.00           H  
ATOM   1964  HG3 ARG R 154     143.047 129.679 137.425  1.00  0.00           H  
ATOM   1965  HG2 ARG R 154     143.582 130.703 138.729  1.00  0.00           H  
ATOM   1966  HD3 ARG R 154     145.858 129.219 138.388  1.00  0.00           H  
ATOM   1967  HD2 ARG R 154     144.697 128.051 137.803  1.00  0.00           H  
ATOM   1968  HE  ARG R 154     145.283 128.710 140.458  1.00  0.00           H  
ATOM   1969 HH12 ARG R 154     141.288 128.072 139.872  1.00  0.00           H  
ATOM   1970 HH11 ARG R 154     142.369 127.957 138.543  1.00  0.00           H  
ATOM   1971 HH22 ARG R 154     142.246 127.937 142.082  1.00  0.00           H  
ATOM   1972 HH21 ARG R 154     143.902 128.265 142.331  1.00  0.00           H  
ATOM   1973  N   LYS R 155     142.964 134.060 137.061  1.00  4.43           N  
ATOM   1974  CA  LYS R 155     142.339 135.048 137.947  1.00  4.43           C  
ATOM   1975  C   LYS R 155     140.891 134.782 138.395  1.00 17.64           C  
ATOM   1976  O   LYS R 155     140.627 134.620 139.584  1.00 17.64           O  
ATOM   1977  CB  LYS R 155     142.497 136.459 137.353  1.00 17.64           C  
ATOM   1978  CG  LYS R 155     143.947 136.935 137.173  1.00 17.64           C  
ATOM   1979  CD  LYS R 155     143.992 138.390 136.682  1.00 17.64           C  
ATOM   1980  CE  LYS R 155     145.404 138.970 136.563  1.00 17.64           C  
ATOM   1981  NZ  LYS R 155     145.382 140.395 136.202  1.00 17.64           N1+
ATOM   1982  H   LYS R 155     143.706 134.407 136.472  1.00  0.00           H  
ATOM   1983  HA  LYS R 155     142.926 135.021 138.867  1.00  0.00           H  
ATOM   1984  HB3 LYS R 155     141.977 137.159 138.007  1.00  0.00           H  
ATOM   1985  HB2 LYS R 155     141.977 136.514 136.395  1.00  0.00           H  
ATOM   1986  HG3 LYS R 155     144.455 136.295 136.453  1.00  0.00           H  
ATOM   1987  HG2 LYS R 155     144.493 136.834 138.111  1.00  0.00           H  
ATOM   1988  HD3 LYS R 155     143.404 139.021 137.350  1.00  0.00           H  
ATOM   1989  HD2 LYS R 155     143.517 138.431 135.703  1.00  0.00           H  
ATOM   1990  HE3 LYS R 155     145.969 138.423 135.806  1.00  0.00           H  
ATOM   1991  HE2 LYS R 155     145.942 138.867 137.506  1.00  0.00           H  
ATOM   1992  HZ1 LYS R 155     146.335 140.687 136.009  1.00  0.00           H  
ATOM   1993  HZ2 LYS R 155     144.812 140.607 135.386  1.00  0.00           H  
ATOM   1994  HZ3 LYS R 155     145.061 140.995 136.990  1.00  0.00           H  
ATOM   1995  N   MET R 156     139.960 134.714 137.436  1.00  4.44           N  
ATOM   1996  CA  MET R 156     138.522 134.593 137.699  1.00  4.44           C  
ATOM   1997  C   MET R 156     138.131 133.212 138.248  1.00149.04           C  
ATOM   1998  O   MET R 156     137.143 133.098 138.967  1.00149.04           O  
ATOM   1999  CB  MET R 156     137.748 134.844 136.390  1.00149.04           C  
ATOM   2000  CG  MET R 156     137.706 136.329 136.013  1.00149.04           C  
ATOM   2001  SD  MET R 156     136.874 136.695 134.449  1.00149.04           S  
ATOM   2002  CE  MET R 156     135.137 136.478 134.935  1.00149.04           C  
ATOM   2003  H   MET R 156     140.263 134.780 136.476  1.00  0.00           H  
ATOM   2004  HA  MET R 156     138.233 135.336 138.445  1.00  0.00           H  
ATOM   2005  HB3 MET R 156     136.720 134.493 136.501  1.00  0.00           H  
ATOM   2006  HB2 MET R 156     138.171 134.256 135.574  1.00  0.00           H  
ATOM   2007  HG3 MET R 156     138.725 136.702 135.927  1.00  0.00           H  
ATOM   2008  HG2 MET R 156     137.230 136.908 136.805  1.00  0.00           H  
ATOM   2009  HE1 MET R 156     134.481 136.676 134.088  1.00  0.00           H  
ATOM   2010  HE2 MET R 156     134.949 135.460 135.278  1.00  0.00           H  
ATOM   2011  HE3 MET R 156     134.870 137.164 135.739  1.00  0.00           H  
ATOM   2012  N   LEU R 157     138.921 132.178 137.944  1.00  4.45           N  
ATOM   2013  CA  LEU R 157     138.716 130.794 138.366  1.00  4.45           C  
ATOM   2014  C   LEU R 157     139.669 130.435 139.524  1.00  8.10           C  
ATOM   2015  O   LEU R 157     139.808 129.260 139.875  1.00  8.10           O  
ATOM   2016  CB  LEU R 157     139.028 129.868 137.164  1.00  8.10           C  
ATOM   2017  CG  LEU R 157     138.202 130.142 135.885  1.00  8.10           C  
ATOM   2018  CD1 LEU R 157     138.683 129.251 134.730  1.00  8.10           C  
ATOM   2019  CD2 LEU R 157     136.692 129.957 136.112  1.00  8.10           C  
ATOM   2020  H   LEU R 157     139.777 132.372 137.439  1.00  0.00           H  
ATOM   2021  HA  LEU R 157     137.692 130.627 138.703  1.00  0.00           H  
ATOM   2022  HB3 LEU R 157     138.867 128.830 137.460  1.00  0.00           H  
ATOM   2023  HB2 LEU R 157     140.089 129.946 136.919  1.00  0.00           H  
ATOM   2024  HG  LEU R 157     138.363 131.174 135.573  1.00  0.00           H  
ATOM   2025 HD11 LEU R 157     138.132 129.465 133.813  1.00  0.00           H  
ATOM   2026 HD12 LEU R 157     139.740 129.410 134.517  1.00  0.00           H  
ATOM   2027 HD13 LEU R 157     138.542 128.193 134.957  1.00  0.00           H  
ATOM   2028 HD21 LEU R 157     136.132 130.114 135.189  1.00  0.00           H  
ATOM   2029 HD22 LEU R 157     136.459 128.952 136.468  1.00  0.00           H  
ATOM   2030 HD23 LEU R 157     136.300 130.667 136.841  1.00  0.00           H  
ATOM   2031  N   LEU R 158     140.379 131.420 140.092  1.00  4.46           N  
ATOM   2032  CA  LEU R 158     141.419 131.213 141.092  1.00  4.46           C  
ATOM   2033  C   LEU R 158     140.780 131.009 142.471  1.00  2.84           C  
ATOM   2034  O   LEU R 158     141.047 130.002 143.128  1.00  2.84           O  
ATOM   2035  CB  LEU R 158     142.359 132.445 141.097  1.00  2.84           C  
ATOM   2036  CG  LEU R 158     143.733 132.248 141.781  1.00  2.84           C  
ATOM   2037  CD1 LEU R 158     144.777 133.188 141.157  1.00  2.84           C  
ATOM   2038  CD2 LEU R 158     143.684 132.464 143.306  1.00  2.84           C  
ATOM   2039  H   LEU R 158     140.228 132.360 139.748  1.00  0.00           H  
ATOM   2040  HA  LEU R 158     141.999 130.336 140.823  1.00  0.00           H  
ATOM   2041  HB3 LEU R 158     141.864 133.326 141.508  1.00  0.00           H  
ATOM   2042  HB2 LEU R 158     142.551 132.694 140.054  1.00  0.00           H  
ATOM   2043  HG  LEU R 158     144.072 131.229 141.594  1.00  0.00           H  
ATOM   2044 HD11 LEU R 158     145.758 133.048 141.613  1.00  0.00           H  
ATOM   2045 HD12 LEU R 158     144.888 133.010 140.087  1.00  0.00           H  
ATOM   2046 HD13 LEU R 158     144.497 134.234 141.292  1.00  0.00           H  
ATOM   2047 HD21 LEU R 158     144.680 132.399 143.747  1.00  0.00           H  
ATOM   2048 HD22 LEU R 158     143.280 133.445 143.560  1.00  0.00           H  
ATOM   2049 HD23 LEU R 158     143.076 131.717 143.816  1.00  0.00           H  
ATOM   2050  N   VAL R 159     139.953 131.976 142.881  1.00  4.47           N  
ATOM   2051  CA  VAL R 159     139.498 132.221 144.247  1.00  4.47           C  
ATOM   2052  C   VAL R 159     138.673 131.062 144.847  1.00 22.66           C  
ATOM   2053  O   VAL R 159     138.863 130.699 146.001  1.00 22.66           O  
ATOM   2054  CB  VAL R 159     138.742 133.578 144.253  1.00 22.66           C  
ATOM   2055  CG1 VAL R 159     139.644 134.735 143.778  1.00 22.66           C  
ATOM   2056  CG2 VAL R 159     137.433 133.596 143.433  1.00 22.66           C  
ATOM   2057  H   VAL R 159     139.766 132.723 142.230  1.00  0.00           H  
ATOM   2058  HA  VAL R 159     140.386 132.322 144.875  1.00  0.00           H  
ATOM   2059  HB  VAL R 159     138.490 133.790 145.293  1.00  0.00           H  
ATOM   2060 HG11 VAL R 159     139.138 135.692 143.904  1.00  0.00           H  
ATOM   2061 HG12 VAL R 159     140.573 134.777 144.346  1.00  0.00           H  
ATOM   2062 HG13 VAL R 159     139.903 134.656 142.722  1.00  0.00           H  
ATOM   2063 HG21 VAL R 159     136.947 134.570 143.508  1.00  0.00           H  
ATOM   2064 HG22 VAL R 159     137.605 133.401 142.374  1.00  0.00           H  
ATOM   2065 HG23 VAL R 159     136.708 132.866 143.790  1.00  0.00           H  
ATOM   2066  N   TRP R 160     137.818 130.422 144.040  1.00  4.48           N  
ATOM   2067  CA  TRP R 160     136.888 129.359 144.447  1.00  4.48           C  
ATOM   2068  C   TRP R 160     137.613 128.062 144.857  1.00 84.74           C  
ATOM   2069  O   TRP R 160     137.031 127.212 145.522  1.00 84.74           O  
ATOM   2070  CB  TRP R 160     135.929 129.042 143.272  1.00 84.74           C  
ATOM   2071  CG  TRP R 160     135.542 130.195 142.393  1.00 84.74           C  
ATOM   2072  CD2 TRP R 160     134.406 131.109 142.492  1.00 84.74           C  
ATOM   2073  CD1 TRP R 160     136.253 130.601 141.318  1.00 84.74           C  
ATOM   2074  NE1 TRP R 160     135.674 131.730 140.783  1.00 84.74           N  
ATOM   2075  CE2 TRP R 160     134.528 132.090 141.459  1.00 84.74           C  
ATOM   2076  CE3 TRP R 160     133.282 131.217 143.345  1.00 84.74           C  
ATOM   2077  CZ2 TRP R 160     133.602 133.136 141.297  1.00 84.74           C  
ATOM   2078  CZ3 TRP R 160     132.343 132.258 143.189  1.00 84.74           C  
ATOM   2079  CH2 TRP R 160     132.507 133.222 142.174  1.00 84.74           C  
ATOM   2080  H   TRP R 160     137.699 130.797 143.111  1.00  0.00           H  
ATOM   2081  HA  TRP R 160     136.309 129.721 145.300  1.00  0.00           H  
ATOM   2082  HB3 TRP R 160     135.022 128.568 143.648  1.00  0.00           H  
ATOM   2083  HB2 TRP R 160     136.384 128.298 142.616  1.00  0.00           H  
ATOM   2084  HD1 TRP R 160     137.154 130.117 140.974  1.00  0.00           H  
ATOM   2085  HE1 TRP R 160     136.063 132.228 139.974  1.00  0.00           H  
ATOM   2086  HE3 TRP R 160     133.143 130.498 144.139  1.00  0.00           H  
ATOM   2087  HZ2 TRP R 160     133.720 133.864 140.508  1.00  0.00           H  
ATOM   2088  HZ3 TRP R 160     131.503 132.325 143.867  1.00  0.00           H  
ATOM   2089  HH2 TRP R 160     131.792 134.026 142.069  1.00  0.00           H  
ATOM   2090  N   VAL R 161     138.886 127.908 144.469  1.00  4.49           N  
ATOM   2091  CA  VAL R 161     139.709 126.735 144.766  1.00  4.49           C  
ATOM   2092  C   VAL R 161     140.353 126.868 146.165  1.00 12.87           C  
ATOM   2093  O   VAL R 161     140.791 125.869 146.729  1.00 12.87           O  
ATOM   2094  CB  VAL R 161     140.797 126.605 143.659  1.00 12.87           C  
ATOM   2095  CG1 VAL R 161     141.634 125.315 143.774  1.00 12.87           C  
ATOM   2096  CG2 VAL R 161     140.176 126.664 142.245  1.00 12.87           C  
ATOM   2097  H   VAL R 161     139.320 128.685 143.992  1.00  0.00           H  
ATOM   2098  HA  VAL R 161     139.086 125.840 144.759  1.00  0.00           H  
ATOM   2099  HB  VAL R 161     141.482 127.445 143.771  1.00  0.00           H  
ATOM   2100 HG11 VAL R 161     142.334 125.207 142.945  1.00  0.00           H  
ATOM   2101 HG12 VAL R 161     142.228 125.289 144.688  1.00  0.00           H  
ATOM   2102 HG13 VAL R 161     140.995 124.430 143.781  1.00  0.00           H  
ATOM   2103 HG21 VAL R 161     140.903 126.429 141.468  1.00  0.00           H  
ATOM   2104 HG22 VAL R 161     139.370 125.934 142.152  1.00  0.00           H  
ATOM   2105 HG23 VAL R 161     139.754 127.643 142.020  1.00  0.00           H  
ATOM   2106  N   LEU R 162     140.367 128.070 146.764  1.00  4.50           N  
ATOM   2107  CA  LEU R 162     140.850 128.296 148.132  1.00  4.50           C  
ATOM   2108  C   LEU R 162     139.852 127.727 149.160  1.00  6.72           C  
ATOM   2109  O   LEU R 162     140.239 127.341 150.260  1.00  6.72           O  
ATOM   2110  CB  LEU R 162     141.014 129.814 148.371  1.00  6.72           C  
ATOM   2111  CG  LEU R 162     141.938 130.541 147.363  1.00  6.72           C  
ATOM   2112  CD1 LEU R 162     141.858 132.059 147.566  1.00  6.72           C  
ATOM   2113  CD2 LEU R 162     143.396 130.063 147.453  1.00  6.72           C  
ATOM   2114  H   LEU R 162     139.922 128.857 146.308  1.00  0.00           H  
ATOM   2115  HA  LEU R 162     141.805 127.789 148.279  1.00  0.00           H  
ATOM   2116  HB3 LEU R 162     141.386 129.978 149.385  1.00  0.00           H  
ATOM   2117  HB2 LEU R 162     140.029 130.286 148.361  1.00  0.00           H  
ATOM   2118  HG  LEU R 162     141.582 130.345 146.352  1.00  0.00           H  
ATOM   2119 HD11 LEU R 162     142.450 132.600 146.829  1.00  0.00           H  
ATOM   2120 HD12 LEU R 162     140.828 132.411 147.488  1.00  0.00           H  
ATOM   2121 HD13 LEU R 162     142.219 132.341 148.556  1.00  0.00           H  
ATOM   2122 HD21 LEU R 162     144.034 130.613 146.762  1.00  0.00           H  
ATOM   2123 HD22 LEU R 162     143.794 130.208 148.459  1.00  0.00           H  
ATOM   2124 HD23 LEU R 162     143.487 129.005 147.210  1.00  0.00           H  
ATOM   2125  N   ALA R 163     138.582 127.588 148.753  1.00  4.51           N  
ATOM   2126  CA  ALA R 163     137.457 127.118 149.555  1.00  4.51           C  
ATOM   2127  C   ALA R 163     137.596 125.657 149.999  1.00 19.60           C  
ATOM   2128  O   ALA R 163     136.942 125.240 150.948  1.00 19.60           O  
ATOM   2129  CB  ALA R 163     136.191 127.246 148.706  1.00 19.60           C  
ATOM   2130  H   ALA R 163     138.372 127.904 147.820  1.00  0.00           H  
ATOM   2131  HA  ALA R 163     137.367 127.749 150.439  1.00  0.00           H  
ATOM   2132  HB1 ALA R 163     135.309 127.091 149.326  1.00  0.00           H  
ATOM   2133  HB2 ALA R 163     136.101 128.231 148.254  1.00  0.00           H  
ATOM   2134  HB3 ALA R 163     136.164 126.507 147.905  1.00  0.00           H  
ATOM   2135  N   PHE R 164     138.466 124.877 149.348  1.00  4.52           N  
ATOM   2136  CA  PHE R 164     138.739 123.473 149.661  1.00  4.52           C  
ATOM   2137  C   PHE R 164     139.411 123.312 151.042  1.00 64.19           C  
ATOM   2138  O   PHE R 164     139.334 122.243 151.639  1.00 64.19           O  
ATOM   2139  CB  PHE R 164     139.633 122.876 148.549  1.00 64.19           C  
ATOM   2140  CG  PHE R 164     138.928 122.572 147.229  1.00 64.19           C  
ATOM   2141  CD1 PHE R 164     138.331 123.597 146.460  1.00 64.19           C  
ATOM   2142  CD2 PHE R 164     138.876 121.243 146.755  1.00 64.19           C  
ATOM   2143  CE1 PHE R 164     137.677 123.297 145.250  1.00 64.19           C  
ATOM   2144  CE2 PHE R 164     138.237 120.944 145.537  1.00 64.19           C  
ATOM   2145  CZ  PHE R 164     137.632 121.969 144.785  1.00 64.19           C  
ATOM   2146  H   PHE R 164     139.014 125.308 148.619  1.00  0.00           H  
ATOM   2147  HA  PHE R 164     137.797 122.921 149.696  1.00  0.00           H  
ATOM   2148  HB3 PHE R 164     140.073 121.946 148.913  1.00  0.00           H  
ATOM   2149  HB2 PHE R 164     140.481 123.534 148.351  1.00  0.00           H  
ATOM   2150  HD1 PHE R 164     138.356 124.623 146.791  1.00  0.00           H  
ATOM   2151  HD2 PHE R 164     139.321 120.440 147.327  1.00  0.00           H  
ATOM   2152  HE1 PHE R 164     137.207 124.087 144.683  1.00  0.00           H  
ATOM   2153  HE2 PHE R 164     138.195 119.920 145.189  1.00  0.00           H  
ATOM   2154  HZ  PHE R 164     137.127 121.733 143.859  1.00  0.00           H  
ATOM   2155  N   LEU R 165     140.002 124.390 151.579  1.00  4.53           N  
ATOM   2156  CA  LEU R 165     140.550 124.474 152.933  1.00  4.53           C  
ATOM   2157  C   LEU R 165     139.463 124.855 153.963  1.00129.96           C  
ATOM   2158  O   LEU R 165     139.760 124.943 155.151  1.00129.96           O  
ATOM   2159  CB  LEU R 165     141.596 125.618 152.956  1.00129.96           C  
ATOM   2160  CG  LEU R 165     142.749 125.506 151.933  1.00129.96           C  
ATOM   2161  CD1 LEU R 165     143.590 126.792 151.935  1.00129.96           C  
ATOM   2162  CD2 LEU R 165     143.634 124.277 152.187  1.00129.96           C  
ATOM   2163  H   LEU R 165     139.999 125.251 151.046  1.00  0.00           H  
ATOM   2164  HA  LEU R 165     141.002 123.527 153.233  1.00  0.00           H  
ATOM   2165  HB3 LEU R 165     142.024 125.693 153.959  1.00  0.00           H  
ATOM   2166  HB2 LEU R 165     141.082 126.568 152.794  1.00  0.00           H  
ATOM   2167  HG  LEU R 165     142.325 125.414 150.932  1.00  0.00           H  
ATOM   2168 HD11 LEU R 165     144.388 126.746 151.194  1.00  0.00           H  
ATOM   2169 HD12 LEU R 165     142.974 127.662 151.701  1.00  0.00           H  
ATOM   2170 HD13 LEU R 165     144.047 126.965 152.910  1.00  0.00           H  
ATOM   2171 HD21 LEU R 165     144.456 124.226 151.472  1.00  0.00           H  
ATOM   2172 HD22 LEU R 165     144.067 124.298 153.188  1.00  0.00           H  
ATOM   2173 HD23 LEU R 165     143.069 123.350 152.091  1.00  0.00           H  
ATOM   2174  N   LEU R 166     138.232 125.138 153.514  1.00  4.54           N  
ATOM   2175  CA  LEU R 166     137.199 125.845 154.263  1.00  4.54           C  
ATOM   2176  C   LEU R 166     135.883 125.056 154.272  1.00114.69           C  
ATOM   2177  O   LEU R 166     135.393 124.706 155.345  1.00114.69           O  
ATOM   2178  CB  LEU R 166     137.076 127.281 153.707  1.00114.69           C  
ATOM   2179  CG  LEU R 166     138.249 128.215 154.083  1.00114.69           C  
ATOM   2180  CD1 LEU R 166     138.486 129.261 152.989  1.00114.69           C  
ATOM   2181  CD2 LEU R 166     138.027 128.897 155.442  1.00114.69           C  
ATOM   2182  H   LEU R 166     138.055 125.012 152.526  1.00  0.00           H  
ATOM   2183  HA  LEU R 166     137.488 125.925 155.310  1.00  0.00           H  
ATOM   2184  HB3 LEU R 166     136.143 127.744 154.014  1.00  0.00           H  
ATOM   2185  HB2 LEU R 166     136.989 127.222 152.625  1.00  0.00           H  
ATOM   2186  HG  LEU R 166     139.167 127.633 154.156  1.00  0.00           H  
ATOM   2187 HD11 LEU R 166     139.267 129.968 153.271  1.00  0.00           H  
ATOM   2188 HD12 LEU R 166     138.793 128.800 152.051  1.00  0.00           H  
ATOM   2189 HD13 LEU R 166     137.579 129.832 152.797  1.00  0.00           H  
ATOM   2190 HD21 LEU R 166     138.887 129.510 155.712  1.00  0.00           H  
ATOM   2191 HD22 LEU R 166     137.157 129.555 155.419  1.00  0.00           H  
ATOM   2192 HD23 LEU R 166     137.880 128.169 156.240  1.00  0.00           H  
ATOM   2193  N   TYR R 167     135.316 124.716 153.103  1.00  4.55           N  
ATOM   2194  CA  TYR R 167     134.093 123.904 153.026  1.00  4.55           C  
ATOM   2195  C   TYR R 167     134.365 122.436 153.405  1.00221.25           C  
ATOM   2196  O   TYR R 167     133.444 121.734 153.809  1.00221.25           O  
ATOM   2197  CB  TYR R 167     133.399 124.015 151.642  1.00221.25           C  
ATOM   2198  CG  TYR R 167     133.966 123.249 150.450  1.00221.25           C  
ATOM   2199  CD1 TYR R 167     133.773 121.855 150.323  1.00221.25           C  
ATOM   2200  CD2 TYR R 167     134.637 123.941 149.425  1.00221.25           C  
ATOM   2201  CE1 TYR R 167     134.310 121.159 149.224  1.00221.25           C  
ATOM   2202  CE2 TYR R 167     135.180 123.249 148.326  1.00221.25           C  
ATOM   2203  CZ  TYR R 167     135.029 121.853 148.234  1.00221.25           C  
ATOM   2204  OH  TYR R 167     135.572 121.165 147.191  1.00221.25           O  
ATOM   2205  H   TYR R 167     135.763 125.006 152.234  1.00  0.00           H  
ATOM   2206  HA  TYR R 167     133.390 124.304 153.759  1.00  0.00           H  
ATOM   2207  HB3 TYR R 167     133.300 125.068 151.376  1.00  0.00           H  
ATOM   2208  HB2 TYR R 167     132.375 123.668 151.761  1.00  0.00           H  
ATOM   2209  HD1 TYR R 167     133.221 121.306 151.073  1.00  0.00           H  
ATOM   2210  HD2 TYR R 167     134.739 125.010 149.490  1.00  0.00           H  
ATOM   2211  HE1 TYR R 167     134.175 120.090 149.145  1.00  0.00           H  
ATOM   2212  HE2 TYR R 167     135.706 123.799 147.560  1.00  0.00           H  
ATOM   2213  HH  TYR R 167     136.279 121.623 146.755  1.00  0.00           H  
ATOM   2214  N   GLY R 168     135.627 121.986 153.320  1.00  4.56           N  
ATOM   2215  CA  GLY R 168     136.097 120.674 153.764  1.00  4.56           C  
ATOM   2216  C   GLY R 168     135.858 120.469 155.268  1.00 87.26           C  
ATOM   2217  O   GLY R 168     134.963 119.703 155.620  1.00 87.26           O  
ATOM   2218  H   GLY R 168     136.314 122.636 152.971  1.00  0.00           H  
ATOM   2219  HA3 GLY R 168     137.154 120.557 153.526  1.00  0.00           H  
ATOM   2220  HA2 GLY R 168     135.567 119.898 153.210  1.00  0.00           H  
ATOM   2221  N   PRO R 169     136.573 121.183 156.165  1.00  4.57           N  
ATOM   2222  CA  PRO R 169     136.287 121.223 157.611  1.00  4.57           C  
ATOM   2223  C   PRO R 169     134.824 121.523 158.008  1.00119.07           C  
ATOM   2224  O   PRO R 169     134.388 121.063 159.060  1.00119.07           O  
ATOM   2225  CD  PRO R 169     137.778 121.952 155.846  1.00119.07           C  
ATOM   2226  CB  PRO R 169     137.215 122.305 158.169  1.00119.07           C  
ATOM   2227  CG  PRO R 169     138.371 122.385 157.187  1.00119.07           C  
ATOM   2228  HA  PRO R 169     136.565 120.253 158.028  1.00  0.00           H  
ATOM   2229  HD2 PRO R 169     137.502 122.829 155.263  1.00  0.00           H  
ATOM   2230  HD3 PRO R 169     138.502 121.375 155.268  1.00  0.00           H  
ATOM   2231  HB3 PRO R 169     137.539 122.097 159.189  1.00  0.00           H  
ATOM   2232  HB2 PRO R 169     136.698 123.263 158.185  1.00  0.00           H  
ATOM   2233  HG2 PRO R 169     138.828 123.374 157.148  1.00  0.00           H  
ATOM   2234  HG3 PRO R 169     139.145 121.678 157.487  1.00  0.00           H  
ATOM   2235  N   ALA R 170     134.049 122.250 157.183  1.00  4.58           N  
ATOM   2236  CA  ALA R 170     132.622 122.493 157.419  1.00  4.59           C  
ATOM   2237  C   ALA R 170     131.766 121.210 157.304  1.00 50.25           C  
ATOM   2238  O   ALA R 170     130.718 121.104 157.948  1.00 50.25           O  
ATOM   2239  CB  ALA R 170     132.099 123.551 156.432  1.00 50.25           C  
ATOM   2240  H   ALA R 170     134.471 122.673 156.368  1.00  0.00           H  
ATOM   2241  HA  ALA R 170     132.533 122.885 158.428  1.00  0.00           H  
ATOM   2242  HB1 ALA R 170     131.079 123.842 156.687  1.00  0.00           H  
ATOM   2243  HB2 ALA R 170     132.710 124.454 156.456  1.00  0.00           H  
ATOM   2244  HB3 ALA R 170     132.076 123.178 155.410  1.00  0.00           H  
ATOM   2245  N   ILE R 171     132.229 120.229 156.517  1.00  4.59           N  
ATOM   2246  CA  ILE R 171     131.687 118.874 156.449  1.00  4.60           C  
ATOM   2247  C   ILE R 171     132.350 118.055 157.576  1.00106.11           C  
ATOM   2248  O   ILE R 171     131.653 117.551 158.452  1.00106.11           O  
ATOM   2249  CB  ILE R 171     131.981 118.238 155.052  1.00106.11           C  
ATOM   2250  CG1 ILE R 171     131.328 119.052 153.912  1.00106.11           C  
ATOM   2251  CG2 ILE R 171     131.535 116.761 154.961  1.00106.11           C  
ATOM   2252  CD1 ILE R 171     131.933 118.787 152.526  1.00106.11           C  
ATOM   2253  H   ILE R 171     133.102 120.393 156.029  1.00  0.00           H  
ATOM   2254  HA  ILE R 171     130.608 118.894 156.592  1.00  0.00           H  
ATOM   2255  HB  ILE R 171     133.057 118.252 154.886  1.00  0.00           H  
ATOM   2256 HG13 ILE R 171     131.443 120.115 154.110  1.00  0.00           H  
ATOM   2257 HG12 ILE R 171     130.252 118.874 153.893  1.00  0.00           H  
ATOM   2258 HG21 ILE R 171     131.734 116.338 153.978  1.00  0.00           H  
ATOM   2259 HG22 ILE R 171     132.064 116.126 155.673  1.00  0.00           H  
ATOM   2260 HG23 ILE R 171     130.467 116.654 155.157  1.00  0.00           H  
ATOM   2261 HD11 ILE R 171     131.475 119.432 151.777  1.00  0.00           H  
ATOM   2262 HD12 ILE R 171     133.004 118.993 152.523  1.00  0.00           H  
ATOM   2263 HD13 ILE R 171     131.786 117.757 152.204  1.00  0.00           H  
ATOM   2264  N   LEU R 172     133.685 117.961 157.559  1.00  4.60           N  
ATOM   2265  CA  LEU R 172     134.503 116.978 158.283  1.00  4.61           C  
ATOM   2266  C   LEU R 172     134.708 117.315 159.780  1.00210.31           C  
ATOM   2267  O   LEU R 172     135.525 116.706 160.469  1.00210.31           O  
ATOM   2268  CB  LEU R 172     135.892 116.926 157.591  1.00210.31           C  
ATOM   2269  CG  LEU R 172     135.888 116.575 156.080  1.00210.31           C  
ATOM   2270  CD1 LEU R 172     137.265 116.855 155.458  1.00210.31           C  
ATOM   2271  CD2 LEU R 172     135.467 115.124 155.808  1.00210.31           C  
ATOM   2272  H   LEU R 172     134.165 118.481 156.833  1.00  0.00           H  
ATOM   2273  HA  LEU R 172     134.025 116.000 158.228  1.00  0.00           H  
ATOM   2274  HB3 LEU R 172     136.522 116.197 158.104  1.00  0.00           H  
ATOM   2275  HB2 LEU R 172     136.387 117.886 157.734  1.00  0.00           H  
ATOM   2276  HG  LEU R 172     135.171 117.208 155.562  1.00  0.00           H  
ATOM   2277 HD11 LEU R 172     137.263 116.648 154.388  1.00  0.00           H  
ATOM   2278 HD12 LEU R 172     137.559 117.896 155.593  1.00  0.00           H  
ATOM   2279 HD13 LEU R 172     138.033 116.231 155.917  1.00  0.00           H  
ATOM   2280 HD21 LEU R 172     135.403 114.920 154.740  1.00  0.00           H  
ATOM   2281 HD22 LEU R 172     136.182 114.420 156.236  1.00  0.00           H  
ATOM   2282 HD23 LEU R 172     134.494 114.897 156.244  1.00  0.00           H  
ATOM   2283  N   SER R 173     133.987 118.295 160.329  1.00  4.61           N  
ATOM   2284  CA  SER R 173     134.077 118.695 161.725  1.00  4.62           C  
ATOM   2285  C   SER R 173     132.695 119.109 162.246  1.00 76.43           C  
ATOM   2286  O   SER R 173     131.744 119.446 161.531  1.00 76.43           O  
ATOM   2287  CB  SER R 173     135.212 119.738 161.896  1.00 76.43           C  
ATOM   2288  OG  SER R 173     135.541 120.041 163.242  1.00 76.43           O  
ATOM   2289  H   SER R 173     133.278 118.727 159.755  1.00  0.00           H  
ATOM   2290  HA  SER R 173     134.353 117.820 162.315  1.00  0.00           H  
ATOM   2291  HB3 SER R 173     134.948 120.672 161.407  1.00  0.00           H  
ATOM   2292  HB2 SER R 173     136.120 119.382 161.406  1.00  0.00           H  
ATOM   2293  HG  SER R 173     135.898 119.245 163.649  1.00  0.00           H  
ATOM   2294  HXT SER R 173     132.624 119.063 163.332  1.00  0.00           H  
ATOM   2295  N   TRP R 174     132.570 115.588 161.514  1.00  4.62           N  
ATOM   2296  CA  TRP R 174     132.014 114.685 162.517  1.00  4.63           C  
ATOM   2297  C   TRP R 174     133.099 113.772 163.096  1.00 71.59           C  
ATOM   2298  O   TRP R 174     133.107 113.492 164.290  1.00 71.59           O  
ATOM   2299  CB  TRP R 174     130.831 113.884 161.938  1.00 71.59           C  
ATOM   2300  CG  TRP R 174     129.549 114.630 161.682  1.00 71.59           C  
ATOM   2301  CD2 TRP R 174     128.373 114.182 160.937  1.00 71.59           C  
ATOM   2302  CD1 TRP R 174     129.258 115.885 162.093  1.00 71.59           C  
ATOM   2303  NE1 TRP R 174     127.994 116.236 161.671  1.00 71.59           N  
ATOM   2304  CE2 TRP R 174     127.408 115.235 160.929  1.00 71.59           C  
ATOM   2305  CE3 TRP R 174     128.028 112.996 160.249  1.00 71.59           C  
ATOM   2306  CZ2 TRP R 174     126.172 115.122 160.269  1.00 71.59           C  
ATOM   2307  CZ3 TRP R 174     126.788 112.866 159.588  1.00 71.59           C  
ATOM   2308  CH2 TRP R 174     125.861 113.926 159.596  1.00 71.59           C  
ATOM   2309  H1  TRP R 174     133.524 115.823 161.748  1.00  0.00           H  
ATOM   2310  H2  TRP R 174     132.736 115.062 160.641  1.00  0.00           H  
ATOM   2311  HA  TRP R 174     131.673 115.289 163.358  1.00  0.00           H  
ATOM   2312  HB3 TRP R 174     130.588 113.047 162.593  1.00  0.00           H  
ATOM   2313  HB2 TRP R 174     131.141 113.430 160.995  1.00  0.00           H  
ATOM   2314  HD1 TRP R 174     129.928 116.520 162.655  1.00  0.00           H  
ATOM   2315  HE1 TRP R 174     127.618 117.192 161.860  1.00  0.00           H  
ATOM   2316  HE3 TRP R 174     128.737 112.181 160.222  1.00  0.00           H  
ATOM   2317  HZ2 TRP R 174     125.469 115.941 160.286  1.00  0.00           H  
ATOM   2318  HZ3 TRP R 174     126.557 111.948 159.065  1.00  0.00           H  
ATOM   2319  HH2 TRP R 174     124.917 113.820 159.082  1.00  0.00           H  
ATOM   2320  N   GLU R 175     134.047 113.363 162.256  1.00  4.63           N  
ATOM   2321  CA  GLU R 175     135.263 112.642 162.609  1.00  4.64           C  
ATOM   2322  C   GLU R 175     136.167 113.570 163.438  1.00112.11           C  
ATOM   2323  O   GLU R 175     136.441 113.309 164.611  1.00112.11           O  
ATOM   2324  CB  GLU R 175     136.003 112.118 161.342  1.00112.11           C  
ATOM   2325  CG  GLU R 175     135.158 111.944 160.055  1.00112.11           C  
ATOM   2326  CD  GLU R 175     134.900 113.275 159.359  1.00112.11           C  
ATOM   2327  OE1 GLU R 175     135.829 113.750 158.684  1.00112.11           O  
ATOM   2328  OE2 GLU R 175     133.834 113.864 159.652  1.00112.11           O1-
ATOM   2329  H   GLU R 175     133.928 113.611 161.260  1.00  0.00           H  
ATOM   2330  HA  GLU R 175     134.977 111.788 163.226  1.00  0.00           H  
ATOM   2331  HB3 GLU R 175     136.459 111.160 161.589  1.00  0.00           H  
ATOM   2332  HB2 GLU R 175     136.850 112.759 161.089  1.00  0.00           H  
ATOM   2333  HG3 GLU R 175     134.215 111.439 160.263  1.00  0.00           H  
ATOM   2334  HG2 GLU R 175     135.696 111.313 159.348  1.00  0.00           H  
ATOM   2335  N   TYR R 176     136.526 114.730 162.871  1.00215.79           N  
ATOM   2336  CA  TYR R 176     137.393 115.731 163.495  1.00215.79           C  
ATOM   2337  C   TYR R 176     136.566 116.723 164.346  1.00215.79           C  
ATOM   2338  O   TYR R 176     136.892 117.909 164.423  1.00215.79           O  
ATOM   2339  CB  TYR R 176     138.191 116.486 162.405  1.00215.79           C  
ATOM   2340  CG  TYR R 176     139.033 115.595 161.504  1.00215.79           C  
ATOM   2341  CD1 TYR R 176     138.472 115.043 160.333  1.00215.79           C  
ATOM   2342  CD2 TYR R 176     140.373 115.300 161.834  1.00215.79           C  
ATOM   2343  CE1 TYR R 176     139.228 114.193 159.509  1.00215.79           C  
ATOM   2344  CE2 TYR R 176     141.137 114.457 161.001  1.00215.79           C  
ATOM   2345  CZ  TYR R 176     140.564 113.900 159.842  1.00215.79           C  
ATOM   2346  OH  TYR R 176     141.302 113.073 159.049  1.00215.79           O  
ATOM   2347  H   TYR R 176     136.239 114.892 161.910  1.00  0.00           H  
ATOM   2348  HA  TYR R 176     138.106 115.236 164.158  1.00  0.00           H  
ATOM   2349  HB3 TYR R 176     138.867 117.197 162.882  1.00  0.00           H  
ATOM   2350  HB2 TYR R 176     137.536 117.096 161.787  1.00  0.00           H  
ATOM   2351  HD1 TYR R 176     137.446 115.237 160.058  1.00  0.00           H  
ATOM   2352  HD2 TYR R 176     140.820 115.708 162.728  1.00  0.00           H  
ATOM   2353  HE1 TYR R 176     138.752 113.772 158.633  1.00  0.00           H  
ATOM   2354  HE2 TYR R 176     142.160 114.227 161.257  1.00  0.00           H  
ATOM   2355  HH  TYR R 176     140.776 112.677 158.371  1.00  0.00           H  
ATOM   2356  N   LEU R 177     135.482 116.251 164.979  1.00205.66           N  
ATOM   2357  CA  LEU R 177     134.818 116.854 166.138  1.00205.66           C  
ATOM   2358  C   LEU R 177     133.925 115.806 166.822  1.00205.66           C  
ATOM   2359  O   LEU R 177     132.764 116.081 167.125  1.00205.66           O  
ATOM   2360  CB  LEU R 177     134.099 118.196 165.812  1.00205.66           C  
ATOM   2361  CG  LEU R 177     134.299 119.321 166.857  1.00205.66           C  
ATOM   2362  CD1 LEU R 177     133.777 118.942 168.251  1.00205.66           C  
ATOM   2363  CD2 LEU R 177     135.742 119.848 166.924  1.00205.66           C  
ATOM   2364  H   LEU R 177     135.266 115.274 164.806  1.00  0.00           H  
ATOM   2365  HA  LEU R 177     135.614 117.055 166.855  1.00  0.00           H  
ATOM   2366  HB3 LEU R 177     133.030 118.036 165.666  1.00  0.00           H  
ATOM   2367  HB2 LEU R 177     134.423 118.566 164.849  1.00  0.00           H  
ATOM   2368  HG  LEU R 177     133.693 120.159 166.515  1.00  0.00           H  
ATOM   2369 HD11 LEU R 177     133.850 119.772 168.952  1.00  0.00           H  
ATOM   2370 HD12 LEU R 177     132.729 118.656 168.199  1.00  0.00           H  
ATOM   2371 HD13 LEU R 177     134.329 118.109 168.687  1.00  0.00           H  
ATOM   2372 HD21 LEU R 177     135.807 120.730 167.562  1.00  0.00           H  
ATOM   2373 HD22 LEU R 177     136.433 119.107 167.326  1.00  0.00           H  
ATOM   2374 HD23 LEU R 177     136.105 120.133 165.938  1.00  0.00           H  
ATOM   2375  N   SER R 178     134.439 114.585 167.022  1.00219.27           N  
ATOM   2376  CA  SER R 178     133.719 113.467 167.637  1.00219.27           C  
ATOM   2377  C   SER R 178     133.174 113.834 169.038  1.00219.27           C  
ATOM   2378  O   SER R 178     133.886 114.436 169.843  1.00219.27           O  
ATOM   2379  CB  SER R 178     134.634 112.227 167.653  1.00219.27           C  
ATOM   2380  OG  SER R 178     133.906 111.050 167.958  1.00219.27           O  
ATOM   2381  H   SER R 178     135.389 114.406 166.733  1.00  0.00           H  
ATOM   2382  HA  SER R 178     132.881 113.245 166.980  1.00  0.00           H  
ATOM   2383  HB3 SER R 178     135.441 112.355 168.378  1.00  0.00           H  
ATOM   2384  HB2 SER R 178     135.099 112.088 166.676  1.00  0.00           H  
ATOM   2385  HG  SER R 178     134.507 110.319 167.979  1.00  0.00           H  
ATOM   2386  N   GLY R 179     131.895 113.541 169.296  1.00271.83           N  
ATOM   2387  CA  GLY R 179     131.157 113.917 170.499  1.00271.83           C  
ATOM   2388  C   GLY R 179     130.234 115.091 170.179  1.00271.83           C  
ATOM   2389  O   GLY R 179     129.012 114.954 170.220  1.00271.83           O  
ATOM   2390  H   GLY R 179     131.349 113.130 168.547  1.00  0.00           H  
ATOM   2391  HA3 GLY R 179     131.820 114.182 171.325  1.00  0.00           H  
ATOM   2392  HA2 GLY R 179     130.562 113.066 170.832  1.00  0.00           H  
ATOM   2393  N   GLY R 180     130.811 116.216 169.732  1.00121.32           N  
ATOM   2394  CA  GLY R 180     130.068 117.362 169.196  1.00121.32           C  
ATOM   2395  C   GLY R 180     129.406 117.044 167.846  1.00121.32           C  
ATOM   2396  O   GLY R 180     128.430 117.684 167.463  1.00121.32           O  
ATOM   2397  H   GLY R 180     131.822 116.231 169.667  1.00  0.00           H  
ATOM   2398  HA3 GLY R 180     130.735 118.213 169.075  1.00  0.00           H  
ATOM   2399  HA2 GLY R 180     129.306 117.676 169.910  1.00  0.00           H  
ATOM   2400  N   SER R 181     129.877 115.983 167.180  1.00108.71           N  
ATOM   2401  CA  SER R 181     129.429 115.338 165.949  1.00108.71           C  
ATOM   2402  C   SER R 181     127.940 114.961 165.862  1.00108.71           C  
ATOM   2403  O   SER R 181     127.448 114.660 164.772  1.00108.71           O  
ATOM   2404  CB  SER R 181     130.343 114.125 165.720  1.00108.71           C  
ATOM   2405  OG  SER R 181     130.282 113.169 166.771  1.00108.71           O  
ATOM   2406  H   SER R 181     130.704 115.563 167.588  1.00  0.00           H  
ATOM   2407  HA  SER R 181     129.610 116.050 165.143  1.00  0.00           H  
ATOM   2408  HB3 SER R 181     131.365 114.476 165.624  1.00  0.00           H  
ATOM   2409  HB2 SER R 181     130.084 113.633 164.782  1.00  0.00           H  
ATOM   2410  HG  SER R 181     130.723 112.384 166.465  1.00  0.00           H  
ATOM   2411  N   SER R 182     127.207 115.004 166.979  1.00 52.93           N  
ATOM   2412  CA  SER R 182     125.754 114.939 167.013  1.00 52.93           C  
ATOM   2413  C   SER R 182     125.146 115.893 168.050  1.00 52.93           C  
ATOM   2414  O   SER R 182     123.951 115.791 168.328  1.00 52.93           O  
ATOM   2415  CB  SER R 182     125.257 113.473 167.035  1.00 52.93           C  
ATOM   2416  OG  SER R 182     123.893 113.376 166.639  1.00 52.93           O  
ATOM   2417  H   SER R 182     127.698 115.183 167.847  1.00  0.00           H  
ATOM   2418  HA  SER R 182     125.410 115.378 166.077  1.00  0.00           H  
ATOM   2419  HB3 SER R 182     125.379 113.048 168.033  1.00  0.00           H  
ATOM   2420  HB2 SER R 182     125.854 112.856 166.362  1.00  0.00           H  
ATOM   2421  HG  SER R 182     123.391 113.794 167.335  1.00  0.00           H  
ATOM   2422  N   ILE R 183     125.933 116.849 168.565  1.00162.43           N  
ATOM   2423  CA  ILE R 183     125.539 117.858 169.546  1.00162.43           C  
ATOM   2424  C   ILE R 183     125.934 119.254 169.000  1.00162.43           C  
ATOM   2425  O   ILE R 183     126.831 119.887 169.554  1.00162.43           O  
ATOM   2426  CB  ILE R 183     126.118 117.513 170.960  1.00162.43           C  
ATOM   2427  CG1 ILE R 183     125.903 116.046 171.417  1.00162.43           C  
ATOM   2428  CG2 ILE R 183     125.637 118.479 172.067  1.00162.43           C  
ATOM   2429  CD1 ILE R 183     124.450 115.666 171.747  1.00162.43           C  
ATOM   2430  H   ILE R 183     126.867 116.970 168.178  1.00  0.00           H  
ATOM   2431  HA  ILE R 183     124.454 117.867 169.649  1.00  0.00           H  
ATOM   2432  HB  ILE R 183     127.200 117.636 170.897  1.00  0.00           H  
ATOM   2433 HG13 ILE R 183     126.511 115.867 172.305  1.00  0.00           H  
ATOM   2434 HG12 ILE R 183     126.301 115.354 170.676  1.00  0.00           H  
ATOM   2435 HG21 ILE R 183     126.032 118.184 173.039  1.00  0.00           H  
ATOM   2436 HG22 ILE R 183     125.967 119.503 171.901  1.00  0.00           H  
ATOM   2437 HG23 ILE R 183     124.550 118.497 172.142  1.00  0.00           H  
ATOM   2438 HD11 ILE R 183     124.379 114.605 171.986  1.00  0.00           H  
ATOM   2439 HD12 ILE R 183     124.078 116.215 172.612  1.00  0.00           H  
ATOM   2440 HD13 ILE R 183     123.777 115.861 170.914  1.00  0.00           H  
ATOM   2441  N   PRO R 184     125.285 119.769 167.931  1.00173.08           N  
ATOM   2442  CA  PRO R 184     125.464 121.157 167.471  1.00173.08           C  
ATOM   2443  C   PRO R 184     124.764 122.114 168.449  1.00173.08           C  
ATOM   2444  O   PRO R 184     123.572 121.940 168.735  1.00173.08           O  
ATOM   2445  CD  PRO R 184     124.316 119.058 167.096  1.00173.08           C  
ATOM   2446  CB  PRO R 184     124.802 121.181 166.089  1.00173.08           C  
ATOM   2447  CG  PRO R 184     123.739 120.108 166.160  1.00173.08           C  
ATOM   2448  HA  PRO R 184     126.523 121.415 167.389  1.00  0.00           H  
ATOM   2449  HD2 PRO R 184     123.533 118.563 167.672  1.00  0.00           H  
ATOM   2450  HD3 PRO R 184     124.851 118.309 166.511  1.00  0.00           H  
ATOM   2451  HB3 PRO R 184     125.537 120.917 165.329  1.00  0.00           H  
ATOM   2452  HB2 PRO R 184     124.395 122.156 165.823  1.00  0.00           H  
ATOM   2453  HG2 PRO R 184     122.852 120.510 166.638  1.00  0.00           H  
ATOM   2454  HG3 PRO R 184     123.464 119.729 165.183  1.00  0.00           H  
ATOM   2455  N   GLU R 185     125.492 123.093 168.993  1.00257.85           N  
ATOM   2456  CA  GLU R 185     125.120 123.800 170.221  1.00257.85           C  
ATOM   2457  C   GLU R 185     123.823 124.613 170.082  1.00257.85           C  
ATOM   2458  O   GLU R 185     122.989 124.608 170.988  1.00257.85           O  
ATOM   2459  CB  GLU R 185     126.261 124.716 170.740  1.00257.85           C  
ATOM   2460  CG  GLU R 185     127.703 124.292 170.387  1.00257.85           C  
ATOM   2461  CD  GLU R 185     128.123 124.804 169.017  1.00257.85           C  
ATOM   2462  OE1 GLU R 185     128.523 125.989 168.946  1.00257.85           O  
ATOM   2463  OE2 GLU R 185     127.917 124.043 168.051  1.00257.85           O1-
ATOM   2464  H   GLU R 185     126.438 123.274 168.626  1.00  0.00           H  
ATOM   2465  HA  GLU R 185     124.950 123.030 170.976  1.00  0.00           H  
ATOM   2466  HB3 GLU R 185     126.177 124.778 171.826  1.00  0.00           H  
ATOM   2467  HB2 GLU R 185     126.111 125.740 170.398  1.00  0.00           H  
ATOM   2468  HG3 GLU R 185     127.814 123.211 170.444  1.00  0.00           H  
ATOM   2469  HG2 GLU R 185     128.401 124.698 171.115  1.00  0.00           H  
ATOM   2470  N   GLY R 186     123.621 125.267 168.934  1.00258.99           N  
ATOM   2471  CA  GLY R 186     122.591 126.281 168.758  1.00258.99           C  
ATOM   2472  C   GLY R 186     122.060 126.378 167.331  1.00258.99           C  
ATOM   2473  O   GLY R 186     121.268 125.537 166.896  1.00258.99           O  
ATOM   2474  H   GLY R 186     124.311 125.147 168.204  1.00  0.00           H  
ATOM   2475  HA3 GLY R 186     122.977 127.245 169.090  1.00  0.00           H  
ATOM   2476  HA2 GLY R 186     121.729 126.085 169.396  1.00  0.00           H  
ATOM   2477  N   HIS R 187     122.378 127.494 166.668  1.00395.43           N  
ATOM   2478  CA  HIS R 187     121.509 128.166 165.704  1.00395.43           C  
ATOM   2479  C   HIS R 187     122.228 128.464 164.370  1.00395.43           C  
ATOM   2480  O   HIS R 187     122.561 129.607 164.080  1.00395.43           O  
ATOM   2481  ND1 HIS R 187     119.644 130.390 168.319  1.00395.43           N  
ATOM   2482  CG  HIS R 187     120.082 129.292 167.605  1.00395.43           C  
ATOM   2483  CB  HIS R 187     120.956 129.448 166.374  1.00395.43           C  
ATOM   2484  NE2 HIS R 187     118.721 128.641 169.313  1.00395.43           N  
ATOM   2485  CD2 HIS R 187     119.498 128.212 168.235  1.00395.43           C  
ATOM   2486  CE1 HIS R 187     118.878 129.961 169.320  1.00395.43           C  
ATOM   2487  H   HIS R 187     123.113 128.076 167.051  1.00  0.00           H  
ATOM   2488  HA  HIS R 187     120.655 127.535 165.465  1.00  0.00           H  
ATOM   2489  HD1 HIS R 187     119.809 131.396 168.053  1.00  0.00           H  
ATOM   2490  HB3 HIS R 187     120.377 130.006 165.643  1.00  0.00           H  
ATOM   2491  HB2 HIS R 187     121.786 130.106 166.640  1.00  0.00           H  
ATOM   2492  HD2 HIS R 187     119.536 127.165 167.977  1.00  0.00           H  
ATOM   2493  HE1 HIS R 187     118.397 130.622 170.028  1.00  0.00           H  
ATOM   2494  N   CYS R 188     122.506 127.497 163.487  1.00391.02           N  
ATOM   2495  CA  CYS R 188     122.326 126.053 163.617  1.00391.02           C  
ATOM   2496  C   CYS R 188     123.559 125.411 164.286  1.00391.02           C  
ATOM   2497  O   CYS R 188     123.437 124.394 164.962  1.00391.02           O  
ATOM   2498  CB  CYS R 188     122.190 125.485 162.182  1.00391.02           C  
ATOM   2499  SG  CYS R 188     123.665 125.609 161.123  1.00391.02           S  
ATOM   2500  H   CYS R 188     122.909 127.823 162.622  1.00  0.00           H  
ATOM   2501  HA  CYS R 188     121.427 125.827 164.191  1.00  0.00           H  
ATOM   2502  HB3 CYS R 188     121.933 124.429 162.215  1.00  0.00           H  
ATOM   2503  HB2 CYS R 188     121.361 125.980 161.674  1.00  0.00           H  
ATOM   2504  N   TYR R 189     124.733 126.026 164.081  1.00348.59           N  
ATOM   2505  CA  TYR R 189     126.055 125.721 164.627  1.00348.59           C  
ATOM   2506  C   TYR R 189     126.442 124.258 164.364  1.00348.59           C  
ATOM   2507  O   TYR R 189     126.577 123.463 165.287  1.00348.59           O  
ATOM   2508  CB  TYR R 189     126.126 126.094 166.120  1.00348.59           C  
ATOM   2509  CG  TYR R 189     125.722 127.513 166.502  1.00348.59           C  
ATOM   2510  CD1 TYR R 189     125.607 128.565 165.561  1.00348.59           C  
ATOM   2511  CD2 TYR R 189     125.458 127.778 167.857  1.00348.59           C  
ATOM   2512  CE1 TYR R 189     125.209 129.850 165.971  1.00348.59           C  
ATOM   2513  CE2 TYR R 189     125.046 129.054 168.266  1.00348.59           C  
ATOM   2514  CZ  TYR R 189     124.941 130.094 167.327  1.00348.59           C  
ATOM   2515  OH  TYR R 189     124.644 131.350 167.747  1.00348.59           O  
ATOM   2516  H   TYR R 189     124.675 126.875 163.543  1.00  0.00           H  
ATOM   2517  HA  TYR R 189     126.763 126.342 164.088  1.00  0.00           H  
ATOM   2518  HB3 TYR R 189     127.149 125.952 166.468  1.00  0.00           H  
ATOM   2519  HB2 TYR R 189     125.524 125.395 166.702  1.00  0.00           H  
ATOM   2520  HD1 TYR R 189     125.820 128.413 164.516  1.00  0.00           H  
ATOM   2521  HD2 TYR R 189     125.602 127.005 168.597  1.00  0.00           H  
ATOM   2522  HE1 TYR R 189     125.119 130.650 165.250  1.00  0.00           H  
ATOM   2523  HE2 TYR R 189     124.860 129.235 169.315  1.00  0.00           H  
ATOM   2524  HH  TYR R 189     125.008 131.460 168.640  1.00  0.00           H  
ATOM   2525  N   ALA R 190     126.536 123.872 163.083  1.00 45.50           N  
ATOM   2526  CA  ALA R 190     126.646 122.482 162.637  1.00 45.50           C  
ATOM   2527  C   ALA R 190     128.035 121.862 162.915  1.00131.33           C  
ATOM   2528  O   ALA R 190     128.798 121.537 162.002  1.00131.33           O  
ATOM   2529  CB  ALA R 190     126.304 122.419 161.143  1.00131.33           C  
ATOM   2530  H   ALA R 190     126.413 124.578 162.377  1.00  0.00           H  
ATOM   2531  HA  ALA R 190     125.903 121.888 163.173  1.00  0.00           H  
ATOM   2532  HB1 ALA R 190     126.126 121.382 160.860  1.00  0.00           H  
ATOM   2533  HB2 ALA R 190     125.392 122.968 160.918  1.00  0.00           H  
ATOM   2534  HB3 ALA R 190     127.106 122.811 160.519  1.00  0.00           H  
ATOM   2535  N   GLU R 191     128.340 121.690 164.203  1.00 45.51           N  
ATOM   2536  CA  GLU R 191     129.312 120.797 164.828  1.00 45.51           C  
ATOM   2537  C   GLU R 191     130.760 121.304 164.792  1.00256.41           C  
ATOM   2538  O   GLU R 191     131.487 121.143 165.767  1.00256.41           O  
ATOM   2539  CB  GLU R 191     129.151 119.315 164.417  1.00256.41           C  
ATOM   2540  CG  GLU R 191     127.715 118.750 164.583  1.00256.41           C  
ATOM   2541  CD  GLU R 191     126.839 118.745 163.339  1.00256.41           C  
ATOM   2542  OE1 GLU R 191     127.394 118.724 162.220  1.00256.41           O  
ATOM   2543  OE2 GLU R 191     125.612 118.562 163.475  1.00256.41           O1-
ATOM   2544  H   GLU R 191     127.699 122.152 164.850  1.00  0.00           H  
ATOM   2545  HA  GLU R 191     129.044 120.837 165.887  1.00  0.00           H  
ATOM   2546  HB3 GLU R 191     129.819 118.722 165.044  1.00  0.00           H  
ATOM   2547  HB2 GLU R 191     129.523 119.168 163.404  1.00  0.00           H  
ATOM   2548  HG3 GLU R 191     127.196 119.247 165.402  1.00  0.00           H  
ATOM   2549  HG2 GLU R 191     127.790 117.706 164.880  1.00  0.00           H  
ATOM   2550  N   PHE R 192     131.191 121.968 163.713  1.00 45.52           N  
ATOM   2551  CA  PHE R 192     132.538 122.548 163.611  1.00 45.52           C  
ATOM   2552  C   PHE R 192     132.663 123.877 164.379  1.00114.08           C  
ATOM   2553  O   PHE R 192     133.752 124.441 164.452  1.00114.08           O  
ATOM   2554  CB  PHE R 192     132.926 122.768 162.132  1.00114.08           C  
ATOM   2555  CG  PHE R 192     132.088 123.739 161.322  1.00114.08           C  
ATOM   2556  CD1 PHE R 192     132.394 125.116 161.323  1.00114.08           C  
ATOM   2557  CD2 PHE R 192     131.046 123.253 160.508  1.00114.08           C  
ATOM   2558  CE1 PHE R 192     131.679 125.995 160.492  1.00114.08           C  
ATOM   2559  CE2 PHE R 192     130.348 124.129 159.659  1.00114.08           C  
ATOM   2560  CZ  PHE R 192     130.672 125.499 159.645  1.00114.08           C  
ATOM   2561  H   PHE R 192     130.556 122.053 162.926  1.00  0.00           H  
ATOM   2562  HA  PHE R 192     133.260 121.852 164.043  1.00  0.00           H  
ATOM   2563  HB3 PHE R 192     132.925 121.818 161.604  1.00  0.00           H  
ATOM   2564  HB2 PHE R 192     133.964 123.102 162.082  1.00  0.00           H  
ATOM   2565  HD1 PHE R 192     133.189 125.501 161.945  1.00  0.00           H  
ATOM   2566  HD2 PHE R 192     130.822 122.196 160.484  1.00  0.00           H  
ATOM   2567  HE1 PHE R 192     131.915 127.047 160.498  1.00  0.00           H  
ATOM   2568  HE2 PHE R 192     129.584 123.737 159.003  1.00  0.00           H  
ATOM   2569  HZ  PHE R 192     130.149 126.176 158.990  1.00  0.00           H  
ATOM   2570  N   PHE R 193     131.574 124.379 164.976  1.00123.65           N  
ATOM   2571  CA  PHE R 193     131.521 125.640 165.720  1.00123.65           C  
ATOM   2572  C   PHE R 193     132.260 125.564 167.070  1.00123.65           C  
ATOM   2573  O   PHE R 193     132.597 126.603 167.629  1.00123.65           O  
ATOM   2574  CB  PHE R 193     130.050 126.063 165.908  1.00123.65           C  
ATOM   2575  CG  PHE R 193     129.464 126.782 164.695  1.00123.65           C  
ATOM   2576  CD1 PHE R 193     129.384 126.140 163.439  1.00123.65           C  
ATOM   2577  CD2 PHE R 193     129.000 128.110 164.820  1.00123.65           C  
ATOM   2578  CE1 PHE R 193     128.842 126.815 162.330  1.00123.65           C  
ATOM   2579  CE2 PHE R 193     128.463 128.786 163.705  1.00123.65           C  
ATOM   2580  CZ  PHE R 193     128.380 128.136 162.461  1.00123.65           C  
ATOM   2581  H   PHE R 193     130.724 123.838 164.921  1.00  0.00           H  
ATOM   2582  HA  PHE R 193     132.026 126.411 165.136  1.00  0.00           H  
ATOM   2583  HB3 PHE R 193     129.961 126.724 166.772  1.00  0.00           H  
ATOM   2584  HB2 PHE R 193     129.429 125.200 166.157  1.00  0.00           H  
ATOM   2585  HD1 PHE R 193     129.730 125.125 163.309  1.00  0.00           H  
ATOM   2586  HD2 PHE R 193     129.039 128.605 165.779  1.00  0.00           H  
ATOM   2587  HE1 PHE R 193     128.784 126.314 161.378  1.00  0.00           H  
ATOM   2588  HE2 PHE R 193     128.093 129.797 163.806  1.00  0.00           H  
ATOM   2589  HZ  PHE R 193     127.960 128.643 161.608  1.00  0.00           H  
ATOM   2590  N   TYR R 194     132.612 124.352 167.521  1.00167.61           N  
ATOM   2591  CA  TYR R 194     133.513 124.080 168.640  1.00167.61           C  
ATOM   2592  C   TYR R 194     134.989 124.210 168.207  1.00167.61           C  
ATOM   2593  O   TYR R 194     135.874 124.339 169.053  1.00167.61           O  
ATOM   2594  CB  TYR R 194     133.368 122.591 169.036  1.00167.61           C  
ATOM   2595  CG  TYR R 194     132.074 122.125 169.681  1.00167.61           C  
ATOM   2596  CD1 TYR R 194     132.080 121.695 171.025  1.00167.61           C  
ATOM   2597  CD2 TYR R 194     130.885 122.023 168.929  1.00167.61           C  
ATOM   2598  CE1 TYR R 194     130.915 121.162 171.607  1.00167.61           C  
ATOM   2599  CE2 TYR R 194     129.724 121.480 169.507  1.00167.61           C  
ATOM   2600  CZ  TYR R 194     129.739 121.046 170.846  1.00167.61           C  
ATOM   2601  OH  TYR R 194     128.623 120.509 171.409  1.00167.61           O  
ATOM   2602  H   TYR R 194     132.249 123.555 167.022  1.00  0.00           H  
ATOM   2603  HA  TYR R 194     133.308 124.735 169.490  1.00  0.00           H  
ATOM   2604  HB3 TYR R 194     134.174 122.323 169.724  1.00  0.00           H  
ATOM   2605  HB2 TYR R 194     133.529 121.966 168.157  1.00  0.00           H  
ATOM   2606  HD1 TYR R 194     132.979 121.759 171.622  1.00  0.00           H  
ATOM   2607  HD2 TYR R 194     130.843 122.345 167.901  1.00  0.00           H  
ATOM   2608  HE1 TYR R 194     130.931 120.831 172.635  1.00  0.00           H  
ATOM   2609  HE2 TYR R 194     128.824 121.418 168.912  1.00  0.00           H  
ATOM   2610  HH  TYR R 194     127.940 120.348 170.755  1.00  0.00           H  
ATOM   2611  N   ASN R 195     135.291 124.096 166.903  1.00 62.01           N  
ATOM   2612  CA  ASN R 195     136.644 123.880 166.390  1.00 62.01           C  
ATOM   2613  C   ASN R 195     137.369 125.233 166.301  1.00 62.01           C  
ATOM   2614  O   ASN R 195     137.491 125.841 165.235  1.00 62.01           O  
ATOM   2615  CB  ASN R 195     136.579 123.200 164.999  1.00 62.01           C  
ATOM   2616  CG  ASN R 195     137.917 122.576 164.580  1.00 62.01           C  
ATOM   2617  OD1 ASN R 195     138.989 123.128 164.824  1.00 62.01           O  
ATOM   2618  ND2 ASN R 195     137.886 121.406 163.961  1.00 62.01           N  
ATOM   2619  H   ASN R 195     134.539 124.151 166.225  1.00  0.00           H  
ATOM   2620  HA  ASN R 195     137.184 123.223 167.076  1.00  0.00           H  
ATOM   2621  HB3 ASN R 195     136.246 123.888 164.224  1.00  0.00           H  
ATOM   2622  HB2 ASN R 195     135.830 122.408 165.028  1.00  0.00           H  
ATOM   2623 HD22 ASN R 195     138.749 120.945 163.720  1.00  0.00           H  
ATOM   2624 HD21 ASN R 195     136.991 120.963 163.735  1.00  0.00           H  
ATOM   2625  N   TRP R 196     137.890 125.673 167.450  1.00186.37           N  
ATOM   2626  CA  TRP R 196     138.751 126.837 167.657  1.00186.37           C  
ATOM   2627  C   TRP R 196     139.899 126.914 166.635  1.00186.37           C  
ATOM   2628  O   TRP R 196     140.129 127.960 166.035  1.00186.37           O  
ATOM   2629  CB  TRP R 196     139.245 126.809 169.120  1.00186.37           C  
ATOM   2630  CG  TRP R 196     140.013 128.000 169.611  1.00186.37           C  
ATOM   2631  CD2 TRP R 196     141.440 128.288 169.476  1.00186.37           C  
ATOM   2632  CD1 TRP R 196     139.496 129.022 170.330  1.00186.37           C  
ATOM   2633  NE1 TRP R 196     140.496 129.922 170.636  1.00186.37           N  
ATOM   2634  CE2 TRP R 196     141.715 129.527 170.130  1.00186.37           C  
ATOM   2635  CE3 TRP R 196     142.537 127.624 168.878  1.00186.37           C  
ATOM   2636  CZ2 TRP R 196     143.004 130.086 170.171  1.00186.37           C  
ATOM   2637  CZ3 TRP R 196     143.834 128.174 168.909  1.00186.37           C  
ATOM   2638  CH2 TRP R 196     144.068 129.406 169.551  1.00186.37           C  
ATOM   2639  H   TRP R 196     137.589 125.161 168.275  1.00  0.00           H  
ATOM   2640  HA  TRP R 196     138.140 127.728 167.507  1.00  0.00           H  
ATOM   2641  HB3 TRP R 196     139.864 125.927 169.291  1.00  0.00           H  
ATOM   2642  HB2 TRP R 196     138.385 126.692 169.781  1.00  0.00           H  
ATOM   2643  HD1 TRP R 196     138.459 129.096 170.630  1.00  0.00           H  
ATOM   2644  HE1 TRP R 196     140.335 130.742 171.204  1.00  0.00           H  
ATOM   2645  HE3 TRP R 196     142.374 126.674 168.393  1.00  0.00           H  
ATOM   2646  HZ2 TRP R 196     143.180 131.025 170.675  1.00  0.00           H  
ATOM   2647  HZ3 TRP R 196     144.653 127.645 168.443  1.00  0.00           H  
ATOM   2648  HH2 TRP R 196     145.065 129.822 169.578  1.00  0.00           H  
ATOM   2649  N   TYR R 197     140.570 125.783 166.388  1.00  5.35           N  
ATOM   2650  CA  TYR R 197     141.714 125.647 165.488  1.00  5.36           C  
ATOM   2651  C   TYR R 197     141.331 125.966 164.034  1.00 34.13           C  
ATOM   2652  O   TYR R 197     142.032 126.729 163.366  1.00 34.13           O  
ATOM   2653  CB  TYR R 197     142.270 124.212 165.591  1.00 34.13           C  
ATOM   2654  CG  TYR R 197     142.501 123.747 167.018  1.00 34.13           C  
ATOM   2655  CD1 TYR R 197     143.624 124.197 167.743  1.00 34.13           C  
ATOM   2656  CD2 TYR R 197     141.563 122.892 167.637  1.00 34.13           C  
ATOM   2657  CE1 TYR R 197     143.801 123.808 169.086  1.00 34.13           C  
ATOM   2658  CE2 TYR R 197     141.742 122.505 168.978  1.00 34.13           C  
ATOM   2659  CZ  TYR R 197     142.857 122.964 169.704  1.00 34.13           C  
ATOM   2660  OH  TYR R 197     143.010 122.584 171.003  1.00 34.13           O  
ATOM   2661  H   TYR R 197     140.287 124.956 166.894  1.00  0.00           H  
ATOM   2662  HA  TYR R 197     142.480 126.355 165.807  1.00  0.00           H  
ATOM   2663  HB3 TYR R 197     143.214 124.146 165.046  1.00  0.00           H  
ATOM   2664  HB2 TYR R 197     141.602 123.504 165.098  1.00  0.00           H  
ATOM   2665  HD1 TYR R 197     144.347 124.852 167.280  1.00  0.00           H  
ATOM   2666  HD2 TYR R 197     140.701 122.534 167.093  1.00  0.00           H  
ATOM   2667  HE1 TYR R 197     144.660 124.165 169.633  1.00  0.00           H  
ATOM   2668  HE2 TYR R 197     141.023 121.853 169.455  1.00  0.00           H  
ATOM   2669  HH  TYR R 197     143.794 122.908 171.418  1.00  0.00           H  
ATOM   2670  N   PHE R 198     140.185 125.448 163.566  1.00  5.36           N  
ATOM   2671  CA  PHE R 198     139.613 125.766 162.261  1.00  5.37           C  
ATOM   2672  C   PHE R 198     139.195 127.241 162.204  1.00 14.88           C  
ATOM   2673  O   PHE R 198     139.582 127.941 161.276  1.00 14.88           O  
ATOM   2674  CB  PHE R 198     138.403 124.858 161.945  1.00 14.88           C  
ATOM   2675  CG  PHE R 198     137.655 125.189 160.659  1.00 14.88           C  
ATOM   2676  CD1 PHE R 198     138.365 125.444 159.466  1.00 14.88           C  
ATOM   2677  CD2 PHE R 198     136.246 125.288 160.665  1.00 14.88           C  
ATOM   2678  CE1 PHE R 198     137.680 125.826 158.299  1.00 14.88           C  
ATOM   2679  CE2 PHE R 198     135.559 125.649 159.489  1.00 14.88           C  
ATOM   2680  CZ  PHE R 198     136.277 125.924 158.310  1.00 14.88           C  
ATOM   2681  H   PHE R 198     139.654 124.830 164.176  1.00  0.00           H  
ATOM   2682  HA  PHE R 198     140.380 125.592 161.505  1.00  0.00           H  
ATOM   2683  HB3 PHE R 198     137.695 124.911 162.769  1.00  0.00           H  
ATOM   2684  HB2 PHE R 198     138.729 123.819 161.885  1.00  0.00           H  
ATOM   2685  HD1 PHE R 198     139.443 125.373 159.434  1.00  0.00           H  
ATOM   2686  HD2 PHE R 198     135.686 125.092 161.568  1.00  0.00           H  
ATOM   2687  HE1 PHE R 198     138.241 126.021 157.398  1.00  0.00           H  
ATOM   2688  HE2 PHE R 198     134.480 125.712 159.485  1.00  0.00           H  
ATOM   2689  HZ  PHE R 198     135.747 126.187 157.408  1.00  0.00           H  
ATOM   2690  N   LEU R 199     138.449 127.738 163.195  1.00  5.37           N  
ATOM   2691  CA  LEU R 199     137.911 129.098 163.190  1.00  5.38           C  
ATOM   2692  C   LEU R 199     139.018 130.177 163.241  1.00  8.40           C  
ATOM   2693  O   LEU R 199     138.916 131.193 162.550  1.00  8.40           O  
ATOM   2694  CB  LEU R 199     136.895 129.236 164.343  1.00  8.40           C  
ATOM   2695  CG  LEU R 199     135.641 128.333 164.184  1.00  8.40           C  
ATOM   2696  CD1 LEU R 199     134.883 128.202 165.509  1.00  8.40           C  
ATOM   2697  CD2 LEU R 199     134.689 128.787 163.065  1.00  8.40           C  
ATOM   2698  H   LEU R 199     138.172 127.114 163.950  1.00  0.00           H  
ATOM   2699  HA  LEU R 199     137.388 129.247 162.246  1.00  0.00           H  
ATOM   2700  HB3 LEU R 199     136.581 130.274 164.438  1.00  0.00           H  
ATOM   2701  HB2 LEU R 199     137.400 128.996 165.280  1.00  0.00           H  
ATOM   2702  HG  LEU R 199     135.961 127.326 163.917  1.00  0.00           H  
ATOM   2703 HD11 LEU R 199     134.012 127.559 165.401  1.00  0.00           H  
ATOM   2704 HD12 LEU R 199     135.513 127.745 166.272  1.00  0.00           H  
ATOM   2705 HD13 LEU R 199     134.540 129.167 165.883  1.00  0.00           H  
ATOM   2706 HD21 LEU R 199     133.858 128.088 162.959  1.00  0.00           H  
ATOM   2707 HD22 LEU R 199     134.263 129.766 163.273  1.00  0.00           H  
ATOM   2708 HD23 LEU R 199     135.189 128.832 162.098  1.00  0.00           H  
ATOM   2709  N   ILE R 200     140.119 129.930 163.966  1.00  5.38           N  
ATOM   2710  CA  ILE R 200     141.317 130.774 163.979  1.00  5.39           C  
ATOM   2711  C   ILE R 200     142.059 130.717 162.622  1.00  2.55           C  
ATOM   2712  O   ILE R 200     142.400 131.770 162.073  1.00  2.55           O  
ATOM   2713  CB  ILE R 200     142.227 130.368 165.178  1.00  2.55           C  
ATOM   2714  CG1 ILE R 200     141.578 130.717 166.542  1.00  2.55           C  
ATOM   2715  CG2 ILE R 200     143.672 130.912 165.120  1.00  2.55           C  
ATOM   2716  CD1 ILE R 200     141.558 132.208 166.912  1.00  2.55           C  
ATOM   2717  H   ILE R 200     140.123 129.098 164.553  1.00  0.00           H  
ATOM   2718  HA  ILE R 200     141.000 131.808 164.118  1.00  0.00           H  
ATOM   2719  HB  ILE R 200     142.322 129.280 165.150  1.00  0.00           H  
ATOM   2720 HG13 ILE R 200     142.110 130.176 167.324  1.00  0.00           H  
ATOM   2721 HG12 ILE R 200     140.555 130.347 166.587  1.00  0.00           H  
ATOM   2722 HG21 ILE R 200     144.212 130.681 166.039  1.00  0.00           H  
ATOM   2723 HG22 ILE R 200     144.242 130.469 164.303  1.00  0.00           H  
ATOM   2724 HG23 ILE R 200     143.689 131.994 164.987  1.00  0.00           H  
ATOM   2725 HD11 ILE R 200     141.083 132.343 167.884  1.00  0.00           H  
ATOM   2726 HD12 ILE R 200     142.563 132.623 166.988  1.00  0.00           H  
ATOM   2727 HD13 ILE R 200     140.997 132.800 166.190  1.00  0.00           H  
ATOM   2728  N   THR R 201     142.290 129.531 162.040  1.00  5.39           N  
ATOM   2729  CA  THR R 201     142.932 129.414 160.723  1.00  5.40           C  
ATOM   2730  C   THR R 201     142.026 129.949 159.589  1.00  2.10           C  
ATOM   2731  O   THR R 201     142.523 130.603 158.671  1.00  2.10           O  
ATOM   2732  CB  THR R 201     143.429 127.968 160.477  1.00  2.10           C  
ATOM   2733  OG1 THR R 201     142.417 127.001 160.649  1.00  2.10           O  
ATOM   2734  CG2 THR R 201     144.618 127.586 161.371  1.00  2.10           C  
ATOM   2735  H   THR R 201     141.958 128.684 162.486  1.00  0.00           H  
ATOM   2736  HA  THR R 201     143.816 130.054 160.725  1.00  0.00           H  
ATOM   2737  HB  THR R 201     143.759 127.895 159.438  1.00  0.00           H  
ATOM   2738  HG1 THR R 201     142.253 126.890 161.584  1.00  0.00           H  
ATOM   2739 HG21 THR R 201     144.961 126.574 161.155  1.00  0.00           H  
ATOM   2740 HG22 THR R 201     145.460 128.258 161.209  1.00  0.00           H  
ATOM   2741 HG23 THR R 201     144.363 127.632 162.430  1.00  0.00           H  
ATOM   2742  N   ALA R 202     140.698 129.811 159.703  1.00  5.40           N  
ATOM   2743  CA  ALA R 202     139.714 130.405 158.806  1.00  5.41           C  
ATOM   2744  C   ALA R 202     139.716 131.939 158.901  1.00  2.99           C  
ATOM   2745  O   ALA R 202     139.616 132.592 157.868  1.00  2.99           O  
ATOM   2746  CB  ALA R 202     138.314 129.859 159.117  1.00  2.99           C  
ATOM   2747  H   ALA R 202     140.349 129.167 160.417  1.00  0.00           H  
ATOM   2748  HA  ALA R 202     139.973 130.123 157.785  1.00  0.00           H  
ATOM   2749  HB1 ALA R 202     137.596 130.220 158.381  1.00  0.00           H  
ATOM   2750  HB2 ALA R 202     138.296 128.770 159.069  1.00  0.00           H  
ATOM   2751  HB3 ALA R 202     137.970 130.160 160.106  1.00  0.00           H  
ATOM   2752  N   SER R 203     139.921 132.533 160.091  1.00  5.41           N  
ATOM   2753  CA  SER R 203     140.102 133.985 160.243  1.00  5.42           C  
ATOM   2754  C   SER R 203     141.378 134.475 159.530  1.00  2.20           C  
ATOM   2755  O   SER R 203     141.390 135.543 158.909  1.00  2.20           O  
ATOM   2756  CB  SER R 203     140.090 134.381 161.743  1.00  2.20           C  
ATOM   2757  OG  SER R 203     141.304 134.190 162.450  1.00  2.20           O  
ATOM   2758  H   SER R 203     139.904 131.955 160.925  1.00  0.00           H  
ATOM   2759  HA  SER R 203     139.252 134.466 159.757  1.00  0.00           H  
ATOM   2760  HB3 SER R 203     139.290 133.864 162.269  1.00  0.00           H  
ATOM   2761  HB2 SER R 203     139.868 135.445 161.819  1.00  0.00           H  
ATOM   2762  HG  SER R 203     141.571 133.274 162.387  1.00  0.00           H  
ATOM   2763  N   THR R 204     142.441 133.660 159.580  1.00  5.42           N  
ATOM   2764  CA  THR R 204     143.728 133.923 158.949  1.00  5.43           C  
ATOM   2765  C   THR R 204     143.571 133.890 157.415  1.00  6.00           C  
ATOM   2766  O   THR R 204     144.071 134.795 156.741  1.00  6.00           O  
ATOM   2767  CB  THR R 204     144.777 132.904 159.465  1.00  6.00           C  
ATOM   2768  OG1 THR R 204     144.834 132.963 160.881  1.00  6.00           O  
ATOM   2769  CG2 THR R 204     146.204 133.192 158.974  1.00  6.00           C  
ATOM   2770  H   THR R 204     142.325 132.785 160.072  1.00  0.00           H  
ATOM   2771  HA  THR R 204     144.054 134.919 159.239  1.00  0.00           H  
ATOM   2772  HB  THR R 204     144.519 131.891 159.169  1.00  0.00           H  
ATOM   2773  HG1 THR R 204     143.999 132.698 161.257  1.00  0.00           H  
ATOM   2774 HG21 THR R 204     146.913 132.482 159.402  1.00  0.00           H  
ATOM   2775 HG22 THR R 204     146.283 133.109 157.889  1.00  0.00           H  
ATOM   2776 HG23 THR R 204     146.528 134.193 159.258  1.00  0.00           H  
ATOM   2777  N   LEU R 205     142.821 132.909 156.888  1.00  5.43           N  
ATOM   2778  CA  LEU R 205     142.479 132.761 155.475  1.00  5.44           C  
ATOM   2779  C   LEU R 205     141.517 133.860 155.001  1.00 37.44           C  
ATOM   2780  O   LEU R 205     141.872 134.605 154.095  1.00 37.44           O  
ATOM   2781  CB  LEU R 205     141.830 131.377 155.222  1.00 37.44           C  
ATOM   2782  CG  LEU R 205     142.793 130.172 155.305  1.00 37.44           C  
ATOM   2783  CD1 LEU R 205     142.007 128.854 155.402  1.00 37.44           C  
ATOM   2784  CD2 LEU R 205     143.759 130.119 154.109  1.00 37.44           C  
ATOM   2785  H   LEU R 205     142.459 132.199 157.519  1.00  0.00           H  
ATOM   2786  HA  LEU R 205     143.390 132.853 154.883  1.00  0.00           H  
ATOM   2787  HB3 LEU R 205     141.348 131.368 154.241  1.00  0.00           H  
ATOM   2788  HB2 LEU R 205     141.014 131.236 155.932  1.00  0.00           H  
ATOM   2789  HG  LEU R 205     143.388 130.260 156.214  1.00  0.00           H  
ATOM   2790 HD11 LEU R 205     142.675 127.995 155.476  1.00  0.00           H  
ATOM   2791 HD12 LEU R 205     141.367 128.836 156.284  1.00  0.00           H  
ATOM   2792 HD13 LEU R 205     141.372 128.704 154.529  1.00  0.00           H  
ATOM   2793 HD21 LEU R 205     144.415 129.250 154.176  1.00  0.00           H  
ATOM   2794 HD22 LEU R 205     143.216 130.049 153.165  1.00  0.00           H  
ATOM   2795 HD23 LEU R 205     144.399 130.999 154.062  1.00  0.00           H  
ATOM   2796  N   GLU R 206     140.325 133.970 155.598  1.00  5.44           N  
ATOM   2797  CA  GLU R 206     139.198 134.707 155.026  1.00  5.45           C  
ATOM   2798  C   GLU R 206     139.227 136.200 155.359  1.00150.68           C  
ATOM   2799  O   GLU R 206     138.645 136.985 154.613  1.00150.68           O  
ATOM   2800  CB  GLU R 206     137.881 134.145 155.617  1.00150.68           C  
ATOM   2801  CG  GLU R 206     137.581 132.680 155.243  1.00150.68           C  
ATOM   2802  CD  GLU R 206     137.311 132.527 153.757  1.00150.68           C  
ATOM   2803  OE1 GLU R 206     138.292 132.563 152.984  1.00150.68           O  
ATOM   2804  OE2 GLU R 206     136.123 132.412 153.385  1.00150.68           O1-
ATOM   2805  H   GLU R 206     140.100 133.334 156.362  1.00  0.00           H  
ATOM   2806  HA  GLU R 206     139.209 134.627 153.938  1.00  0.00           H  
ATOM   2807  HB3 GLU R 206     137.041 134.752 155.274  1.00  0.00           H  
ATOM   2808  HB2 GLU R 206     137.881 134.241 156.704  1.00  0.00           H  
ATOM   2809  HG3 GLU R 206     136.707 132.327 155.790  1.00  0.00           H  
ATOM   2810  HG2 GLU R 206     138.404 132.022 155.517  1.00  0.00           H  
ATOM   2811  N   PHE R 207     139.870 136.612 156.460  1.00  5.45           N  
ATOM   2812  CA  PHE R 207     139.870 138.004 156.899  1.00  5.46           C  
ATOM   2813  C   PHE R 207     141.270 138.604 156.816  1.00 67.03           C  
ATOM   2814  O   PHE R 207     141.478 139.556 156.061  1.00 67.03           O  
ATOM   2815  CB  PHE R 207     139.282 138.133 158.314  1.00 67.03           C  
ATOM   2816  CG  PHE R 207     139.207 139.560 158.838  1.00 67.03           C  
ATOM   2817  CD1 PHE R 207     139.960 139.943 159.969  1.00 67.03           C  
ATOM   2818  CD2 PHE R 207     138.358 140.498 158.216  1.00 67.03           C  
ATOM   2819  CE1 PHE R 207     139.832 141.244 160.494  1.00 67.03           C  
ATOM   2820  CE2 PHE R 207     138.224 141.793 158.745  1.00 67.03           C  
ATOM   2821  CZ  PHE R 207     138.955 142.166 159.890  1.00 67.03           C  
ATOM   2822  H   PHE R 207     140.353 135.917 157.016  1.00  0.00           H  
ATOM   2823  HA  PHE R 207     139.237 138.608 156.250  1.00  0.00           H  
ATOM   2824  HB3 PHE R 207     139.837 137.524 159.026  1.00  0.00           H  
ATOM   2825  HB2 PHE R 207     138.272 137.725 158.312  1.00  0.00           H  
ATOM   2826  HD1 PHE R 207     140.619 139.235 160.453  1.00  0.00           H  
ATOM   2827  HD2 PHE R 207     137.783 140.225 157.343  1.00  0.00           H  
ATOM   2828  HE1 PHE R 207     140.394 141.522 161.373  1.00  0.00           H  
ATOM   2829  HE2 PHE R 207     137.539 142.482 158.276  1.00  0.00           H  
ATOM   2830  HZ  PHE R 207     138.836 143.153 160.311  1.00  0.00           H  
ATOM   2831  N   PHE R 208     142.228 138.078 157.593  1.00  5.46           N  
ATOM   2832  CA  PHE R 208     143.518 138.735 157.794  1.00 -5.46           C  
ATOM   2833  C   PHE R 208     144.354 138.767 156.508  1.00  9.73           C  
ATOM   2834  O   PHE R 208     144.710 139.861 156.075  1.00  9.73           O  
ATOM   2835  CB  PHE R 208     144.293 138.096 158.961  1.00  9.73           C  
ATOM   2836  CG  PHE R 208     143.680 138.381 160.324  1.00  9.73           C  
ATOM   2837  CD1 PHE R 208     143.657 139.701 160.826  1.00  9.73           C  
ATOM   2838  CD2 PHE R 208     143.128 137.339 161.099  1.00  9.73           C  
ATOM   2839  CE1 PHE R 208     143.072 139.976 162.078  1.00  9.73           C  
ATOM   2840  CE2 PHE R 208     142.539 137.613 162.346  1.00  9.73           C  
ATOM   2841  CZ  PHE R 208     142.508 138.932 162.837  1.00  9.73           C  
ATOM   2842  H   PHE R 208     141.994 137.275 158.172  1.00  0.00           H  
ATOM   2843  HA  PHE R 208     143.316 139.776 158.055  1.00  0.00           H  
ATOM   2844  HB3 PHE R 208     145.312 138.484 158.982  1.00  0.00           H  
ATOM   2845  HB2 PHE R 208     144.393 137.024 158.804  1.00  0.00           H  
ATOM   2846  HD1 PHE R 208     144.086 140.510 160.252  1.00  0.00           H  
ATOM   2847  HD2 PHE R 208     143.150 136.318 160.754  1.00  0.00           H  
ATOM   2848  HE1 PHE R 208     143.057 140.986 162.459  1.00  0.00           H  
ATOM   2849  HE2 PHE R 208     142.118 136.804 162.928  1.00  0.00           H  
ATOM   2850  HZ  PHE R 208     142.060 139.137 163.798  1.00  0.00           H  
ATOM   2851  N   THR R 209     144.603 137.622 155.855  1.00  5.47           N  
ATOM   2852  CA  THR R 209     145.284 137.523 154.554  1.00  5.47           C  
ATOM   2853  C   THR R 209     144.752 138.509 153.475  1.00  2.40           C  
ATOM   2854  O   THR R 209     145.539 139.332 152.984  1.00  2.40           O  
ATOM   2855  CB  THR R 209     145.357 136.042 154.091  1.00  2.40           C  
ATOM   2856  OG1 THR R 209     146.112 135.312 155.036  1.00  2.40           O  
ATOM   2857  CG2 THR R 209     146.058 135.827 152.741  1.00  2.40           C  
ATOM   2858  H   THR R 209     144.244 136.755 156.244  1.00  0.00           H  
ATOM   2859  HA  THR R 209     146.312 137.841 154.743  1.00  0.00           H  
ATOM   2860  HB  THR R 209     144.364 135.594 154.050  1.00  0.00           H  
ATOM   2861  HG1 THR R 209     145.515 135.063 155.743  1.00  0.00           H  
ATOM   2862 HG21 THR R 209     146.130 134.764 152.508  1.00  0.00           H  
ATOM   2863 HG22 THR R 209     145.512 136.297 151.924  1.00  0.00           H  
ATOM   2864 HG23 THR R 209     147.070 136.234 152.749  1.00  0.00           H  
ATOM   2865  N   PRO R 210     143.443 138.501 153.128  1.00  5.48           N  
ATOM   2866  CA  PRO R 210     142.877 139.441 152.163  1.00  5.48           C  
ATOM   2867  C   PRO R 210     142.835 140.896 152.643  1.00  2.40           C  
ATOM   2868  O   PRO R 210     143.227 141.774 151.872  1.00  2.40           O  
ATOM   2869  CD  PRO R 210     142.428 137.534 153.537  1.00  2.40           C  
ATOM   2870  CB  PRO R 210     141.481 138.897 151.808  1.00  2.40           C  
ATOM   2871  CG  PRO R 210     141.097 138.026 152.980  1.00  2.40           C  
ATOM   2872  HA  PRO R 210     143.514 139.410 151.281  1.00  0.00           H  
ATOM   2873  HD2 PRO R 210     142.374 137.330 154.602  1.00  0.00           H  
ATOM   2874  HD3 PRO R 210     142.673 136.608 153.024  1.00  0.00           H  
ATOM   2875  HB3 PRO R 210     141.532 138.252 150.932  1.00  0.00           H  
ATOM   2876  HB2 PRO R 210     140.738 139.669 151.601  1.00  0.00           H  
ATOM   2877  HG2 PRO R 210     140.572 138.624 153.725  1.00  0.00           H  
ATOM   2878  HG3 PRO R 210     140.446 137.199 152.696  1.00  0.00           H  
ATOM   2879  N   PHE R 211     142.428 141.183 153.891  1.00  5.49           N  
ATOM   2880  CA  PHE R 211     142.346 142.560 154.380  1.00  5.49           C  
ATOM   2881  C   PHE R 211     143.741 143.199 154.488  1.00  1.55           C  
ATOM   2882  O   PHE R 211     143.913 144.331 154.035  1.00  1.55           O  
ATOM   2883  CB  PHE R 211     141.594 142.657 155.725  1.00  1.55           C  
ATOM   2884  CG  PHE R 211     141.215 144.082 156.117  1.00  1.55           C  
ATOM   2885  CD1 PHE R 211     140.368 144.845 155.283  1.00  1.55           C  
ATOM   2886  CD2 PHE R 211     141.723 144.657 157.300  1.00  1.55           C  
ATOM   2887  CE1 PHE R 211     140.044 146.174 155.618  1.00  1.55           C  
ATOM   2888  CE2 PHE R 211     141.396 145.985 157.639  1.00  1.55           C  
ATOM   2889  CZ  PHE R 211     140.560 146.745 156.797  1.00  1.55           C  
ATOM   2890  H   PHE R 211     142.124 140.435 154.515  1.00  0.00           H  
ATOM   2891  HA  PHE R 211     141.779 143.120 153.635  1.00  0.00           H  
ATOM   2892  HB3 PHE R 211     142.178 142.191 156.521  1.00  0.00           H  
ATOM   2893  HB2 PHE R 211     140.670 142.085 155.670  1.00  0.00           H  
ATOM   2894  HD1 PHE R 211     139.965 144.415 154.377  1.00  0.00           H  
ATOM   2895  HD2 PHE R 211     142.367 144.082 157.951  1.00  0.00           H  
ATOM   2896  HE1 PHE R 211     139.395 146.744 154.968  1.00  0.00           H  
ATOM   2897  HE2 PHE R 211     141.789 146.416 158.549  1.00  0.00           H  
ATOM   2898  HZ  PHE R 211     140.308 147.760 157.063  1.00  0.00           H  
ATOM   2899  N   LEU R 212     144.758 142.463 154.972  1.00  5.50           N  
ATOM   2900  CA  LEU R 212     146.155 142.906 154.995  1.00  5.50           C  
ATOM   2901  C   LEU R 212     146.674 143.198 153.581  1.00  1.35           C  
ATOM   2902  O   LEU R 212     147.244 144.268 153.366  1.00  1.35           O  
ATOM   2903  CB  LEU R 212     147.071 141.886 155.703  1.00  1.35           C  
ATOM   2904  CG  LEU R 212     146.899 141.817 157.238  1.00  1.35           C  
ATOM   2905  CD1 LEU R 212     147.581 140.561 157.803  1.00  1.35           C  
ATOM   2906  CD2 LEU R 212     147.439 143.073 157.945  1.00  1.35           C  
ATOM   2907  H   LEU R 212     144.567 141.518 155.304  1.00  0.00           H  
ATOM   2908  HA  LEU R 212     146.191 143.847 155.542  1.00  0.00           H  
ATOM   2909  HB3 LEU R 212     148.114 142.122 155.490  1.00  0.00           H  
ATOM   2910  HB2 LEU R 212     146.912 140.901 155.261  1.00  0.00           H  
ATOM   2911  HG  LEU R 212     145.835 141.738 157.468  1.00  0.00           H  
ATOM   2912 HD11 LEU R 212     147.415 140.470 158.877  1.00  0.00           H  
ATOM   2913 HD12 LEU R 212     147.193 139.654 157.339  1.00  0.00           H  
ATOM   2914 HD13 LEU R 212     148.658 140.581 157.635  1.00  0.00           H  
ATOM   2915 HD21 LEU R 212     147.343 142.982 159.027  1.00  0.00           H  
ATOM   2916 HD22 LEU R 212     148.494 143.233 157.721  1.00  0.00           H  
ATOM   2917 HD23 LEU R 212     146.897 143.973 157.655  1.00  0.00           H  
ATOM   2918  N   SER R 213     146.381 142.328 152.602  1.00  5.51           N  
ATOM   2919  CA  SER R 213     146.710 142.539 151.190  1.00  5.51           C  
ATOM   2920  C   SER R 213     146.078 143.836 150.641  1.00  1.08           C  
ATOM   2921  O   SER R 213     146.777 144.665 150.056  1.00  1.08           O  
ATOM   2922  CB  SER R 213     146.278 141.319 150.355  1.00  1.08           C  
ATOM   2923  OG  SER R 213     146.991 140.159 150.743  1.00  1.08           O  
ATOM   2924  H   SER R 213     145.888 141.480 152.854  1.00  0.00           H  
ATOM   2925  HA  SER R 213     147.793 142.647 151.110  1.00  0.00           H  
ATOM   2926  HB3 SER R 213     146.493 141.505 149.302  1.00  0.00           H  
ATOM   2927  HB2 SER R 213     145.208 141.131 150.426  1.00  0.00           H  
ATOM   2928  HG  SER R 213     146.640 139.849 151.577  1.00  0.00           H  
ATOM   2929  N   VAL R 214     144.784 144.062 150.917  1.00  5.52           N  
ATOM   2930  CA  VAL R 214     144.057 145.296 150.611  1.00  5.52           C  
ATOM   2931  C   VAL R 214     144.695 146.532 151.288  1.00  1.28           C  
ATOM   2932  O   VAL R 214     144.766 147.587 150.648  1.00  1.28           O  
ATOM   2933  CB  VAL R 214     142.546 145.106 150.931  1.00  1.28           C  
ATOM   2934  CG1 VAL R 214     141.706 146.400 150.890  1.00  1.28           C  
ATOM   2935  CG2 VAL R 214     141.907 144.072 149.985  1.00  1.28           C  
ATOM   2936  H   VAL R 214     144.274 143.340 151.424  1.00  0.00           H  
ATOM   2937  HA  VAL R 214     144.149 145.463 149.537  1.00  0.00           H  
ATOM   2938  HB  VAL R 214     142.465 144.714 151.945  1.00  0.00           H  
ATOM   2939 HG11 VAL R 214     140.652 146.183 151.067  1.00  0.00           H  
ATOM   2940 HG12 VAL R 214     142.009 147.110 151.660  1.00  0.00           H  
ATOM   2941 HG13 VAL R 214     141.785 146.891 149.920  1.00  0.00           H  
ATOM   2942 HG21 VAL R 214     140.918 143.786 150.344  1.00  0.00           H  
ATOM   2943 HG22 VAL R 214     141.800 144.465 148.975  1.00  0.00           H  
ATOM   2944 HG23 VAL R 214     142.488 143.154 149.908  1.00  0.00           H  
ATOM   2945  N   THR R 215     145.206 146.426 152.529  1.00  5.53           N  
ATOM   2946  CA  THR R 215     145.978 147.500 153.163  1.00  5.53           C  
ATOM   2947  C   THR R 215     147.284 147.769 152.391  1.00  0.51           C  
ATOM   2948  O   THR R 215     147.553 148.922 152.059  1.00  0.51           O  
ATOM   2949  CB  THR R 215     146.228 147.283 154.686  1.00  0.51           C  
ATOM   2950  OG1 THR R 215     147.298 146.422 155.020  1.00  0.51           O  
ATOM   2951  CG2 THR R 215     144.992 146.905 155.511  1.00  0.51           C  
ATOM   2952  H   THR R 215     145.061 145.558 153.041  1.00  0.00           H  
ATOM   2953  HA  THR R 215     145.372 148.401 153.078  1.00  0.00           H  
ATOM   2954  HB  THR R 215     146.547 148.257 155.059  1.00  0.00           H  
ATOM   2955  HG1 THR R 215     147.222 145.597 154.539  1.00  0.00           H  
ATOM   2956 HG21 THR R 215     145.047 147.333 156.512  1.00  0.00           H  
ATOM   2957 HG22 THR R 215     144.074 147.252 155.042  1.00  0.00           H  
ATOM   2958 HG23 THR R 215     144.906 145.831 155.649  1.00  0.00           H  
ATOM   2959  N   PHE R 216     148.047 146.726 152.027  1.00  5.54           N  
ATOM   2960  CA  PHE R 216     149.338 146.817 151.341  1.00  5.54           C  
ATOM   2961  C   PHE R 216     149.201 147.460 149.951  1.00  0.34           C  
ATOM   2962  O   PHE R 216     150.018 148.304 149.577  1.00  0.34           O  
ATOM   2963  CB  PHE R 216     149.975 145.415 151.206  1.00  0.34           C  
ATOM   2964  CG  PHE R 216     150.241 144.628 152.485  1.00  0.34           C  
ATOM   2965  CD1 PHE R 216     150.370 145.258 153.745  1.00  0.34           C  
ATOM   2966  CD2 PHE R 216     150.353 143.223 152.405  1.00  0.34           C  
ATOM   2967  CE1 PHE R 216     150.588 144.490 154.905  1.00  0.34           C  
ATOM   2968  CE2 PHE R 216     150.575 142.456 153.565  1.00  0.34           C  
ATOM   2969  CZ  PHE R 216     150.692 143.089 154.816  1.00  0.34           C  
ATOM   2970  H   PHE R 216     147.763 145.801 152.345  1.00  0.00           H  
ATOM   2971  HA  PHE R 216     149.998 147.454 151.931  1.00  0.00           H  
ATOM   2972  HB3 PHE R 216     150.933 145.509 150.692  1.00  0.00           H  
ATOM   2973  HB2 PHE R 216     149.355 144.797 150.556  1.00  0.00           H  
ATOM   2974  HD1 PHE R 216     150.283 146.328 153.852  1.00  0.00           H  
ATOM   2975  HD2 PHE R 216     150.259 142.718 151.454  1.00  0.00           H  
ATOM   2976  HE1 PHE R 216     150.668 144.975 155.867  1.00  0.00           H  
ATOM   2977  HE2 PHE R 216     150.650 141.380 153.497  1.00  0.00           H  
ATOM   2978  HZ  PHE R 216     150.857 142.500 155.707  1.00  0.00           H  
ATOM   2979  N   PHE R 217     148.132 147.130 149.215  1.00  5.55           N  
ATOM   2980  CA  PHE R 217     147.804 147.721 147.918  1.00  5.55           C  
ATOM   2981  C   PHE R 217     147.394 149.200 148.062  1.00  1.22           C  
ATOM   2982  O   PHE R 217     147.854 150.037 147.285  1.00  1.22           O  
ATOM   2983  CB  PHE R 217     146.668 146.908 147.261  1.00  1.22           C  
ATOM   2984  CG  PHE R 217     146.991 145.455 146.930  1.00  1.22           C  
ATOM   2985  CD1 PHE R 217     148.271 145.054 146.486  1.00  1.22           C  
ATOM   2986  CD2 PHE R 217     145.987 144.479 147.088  1.00  1.22           C  
ATOM   2987  CE1 PHE R 217     148.546 143.695 146.241  1.00  1.22           C  
ATOM   2988  CE2 PHE R 217     146.253 143.125 146.826  1.00  1.22           C  
ATOM   2989  CZ  PHE R 217     147.538 142.727 146.419  1.00  1.22           C  
ATOM   2990  H   PHE R 217     147.543 146.369 149.555  1.00  0.00           H  
ATOM   2991  HA  PHE R 217     148.690 147.700 147.282  1.00  0.00           H  
ATOM   2992  HB3 PHE R 217     146.344 147.386 146.337  1.00  0.00           H  
ATOM   2993  HB2 PHE R 217     145.793 146.927 147.914  1.00  0.00           H  
ATOM   2994  HD1 PHE R 217     149.065 145.772 146.346  1.00  0.00           H  
ATOM   2995  HD2 PHE R 217     145.011 144.761 147.446  1.00  0.00           H  
ATOM   2996  HE1 PHE R 217     149.534 143.394 145.927  1.00  0.00           H  
ATOM   2997  HE2 PHE R 217     145.469 142.396 146.953  1.00  0.00           H  
ATOM   2998  HZ  PHE R 217     147.747 141.681 146.248  1.00  0.00           H  
ATOM   2999  N   ASN R 218     146.614 149.551 149.097  1.00  5.56           N  
ATOM   3000  CA  ASN R 218     146.251 150.938 149.424  1.00  5.56           C  
ATOM   3001  C   ASN R 218     147.466 151.753 149.893  1.00  0.97           C  
ATOM   3002  O   ASN R 218     147.655 152.887 149.455  1.00  0.97           O  
ATOM   3003  CB  ASN R 218     145.149 150.988 150.508  1.00  0.97           C  
ATOM   3004  CG  ASN R 218     143.739 150.889 149.928  1.00  0.97           C  
ATOM   3005  OD1 ASN R 218     143.149 151.895 149.553  1.00  0.97           O  
ATOM   3006  ND2 ASN R 218     143.168 149.693 149.869  1.00  0.97           N  
ATOM   3007  H   ASN R 218     146.311 148.814 149.726  1.00  0.00           H  
ATOM   3008  HA  ASN R 218     145.881 151.424 148.518  1.00  0.00           H  
ATOM   3009  HB3 ASN R 218     145.189 151.939 151.043  1.00  0.00           H  
ATOM   3010  HB2 ASN R 218     145.305 150.222 151.267  1.00  0.00           H  
ATOM   3011 HD22 ASN R 218     142.226 149.613 149.527  1.00  0.00           H  
ATOM   3012 HD21 ASN R 218     143.688 148.863 150.167  1.00  0.00           H  
ATOM   3013  N   LEU R 219     148.329 151.172 150.736  1.00  5.57           N  
ATOM   3014  CA  LEU R 219     149.579 151.770 151.204  1.00  5.57           C  
ATOM   3015  C   LEU R 219     150.574 151.980 150.052  1.00  1.20           C  
ATOM   3016  O   LEU R 219     151.256 153.000 150.027  1.00  1.20           O  
ATOM   3017  CB  LEU R 219     150.216 150.891 152.302  1.00  1.20           C  
ATOM   3018  CG  LEU R 219     149.491 150.950 153.666  1.00  1.20           C  
ATOM   3019  CD1 LEU R 219     149.886 149.754 154.547  1.00  1.20           C  
ATOM   3020  CD2 LEU R 219     149.757 152.271 154.408  1.00  1.20           C  
ATOM   3021  H   LEU R 219     148.086 150.252 151.108  1.00  0.00           H  
ATOM   3022  HA  LEU R 219     149.354 152.755 151.612  1.00  0.00           H  
ATOM   3023  HB3 LEU R 219     151.259 151.177 152.452  1.00  0.00           H  
ATOM   3024  HB2 LEU R 219     150.252 149.861 151.946  1.00  0.00           H  
ATOM   3025  HG  LEU R 219     148.416 150.878 153.496  1.00  0.00           H  
ATOM   3026 HD11 LEU R 219     149.355 149.770 155.499  1.00  0.00           H  
ATOM   3027 HD12 LEU R 219     149.643 148.806 154.066  1.00  0.00           H  
ATOM   3028 HD13 LEU R 219     150.955 149.750 154.764  1.00  0.00           H  
ATOM   3029 HD21 LEU R 219     149.244 152.286 155.371  1.00  0.00           H  
ATOM   3030 HD22 LEU R 219     150.822 152.408 154.604  1.00  0.00           H  
ATOM   3031 HD23 LEU R 219     149.408 153.136 153.846  1.00  0.00           H  
ATOM   3032  N   SER R 220     150.609 151.081 149.060  1.00  5.58           N  
ATOM   3033  CA  SER R 220     151.419 151.232 147.852  1.00  5.58           C  
ATOM   3034  C   SER R 220     150.938 152.409 146.981  1.00  1.57           C  
ATOM   3035  O   SER R 220     151.761 153.187 146.495  1.00  1.57           O  
ATOM   3036  CB  SER R 220     151.390 149.927 147.046  1.00  1.57           C  
ATOM   3037  OG  SER R 220     152.053 148.902 147.761  1.00  1.57           O  
ATOM   3038  H   SER R 220     150.075 150.225 149.172  1.00  0.00           H  
ATOM   3039  HA  SER R 220     152.450 151.436 148.141  1.00  0.00           H  
ATOM   3040  HB3 SER R 220     151.915 150.075 146.102  1.00  0.00           H  
ATOM   3041  HB2 SER R 220     150.374 149.615 146.801  1.00  0.00           H  
ATOM   3042  HG  SER R 220     151.485 148.622 148.479  1.00  0.00           H  
ATOM   3043  N   ILE R 221     149.614 152.596 146.854  1.00  5.59           N  
ATOM   3044  CA  ILE R 221     148.996 153.759 146.214  1.00  5.59           C  
ATOM   3045  C   ILE R 221     149.314 155.044 147.017  1.00  3.77           C  
ATOM   3046  O   ILE R 221     149.697 156.048 146.417  1.00  3.77           O  
ATOM   3047  CB  ILE R 221     147.471 153.499 146.016  1.00  3.77           C  
ATOM   3048  CG1 ILE R 221     147.233 152.349 145.003  1.00  3.77           C  
ATOM   3049  CG2 ILE R 221     146.685 154.757 145.581  1.00  3.77           C  
ATOM   3050  CD1 ILE R 221     145.823 151.741 145.058  1.00  3.77           C  
ATOM   3051  H   ILE R 221     148.994 151.910 147.271  1.00  0.00           H  
ATOM   3052  HA  ILE R 221     149.451 153.882 145.228  1.00  0.00           H  
ATOM   3053  HB  ILE R 221     147.059 153.187 146.976  1.00  0.00           H  
ATOM   3054 HG13 ILE R 221     147.941 151.538 145.175  1.00  0.00           H  
ATOM   3055 HG12 ILE R 221     147.442 152.695 143.991  1.00  0.00           H  
ATOM   3056 HG21 ILE R 221     145.632 154.538 145.408  1.00  0.00           H  
ATOM   3057 HG22 ILE R 221     146.709 155.533 146.345  1.00  0.00           H  
ATOM   3058 HG23 ILE R 221     147.092 155.180 144.662  1.00  0.00           H  
ATOM   3059 HD11 ILE R 221     145.740 150.894 144.377  1.00  0.00           H  
ATOM   3060 HD12 ILE R 221     145.590 151.375 146.059  1.00  0.00           H  
ATOM   3061 HD13 ILE R 221     145.054 152.458 144.774  1.00  0.00           H  
ATOM   3062  N   TYR R 222     149.244 154.999 148.360  1.00  5.60           N  
ATOM   3063  CA  TYR R 222     149.651 156.089 149.260  1.00  5.60           C  
ATOM   3064  C   TYR R 222     151.129 156.456 149.037  1.00 17.13           C  
ATOM   3065  O   TYR R 222     151.440 157.623 148.800  1.00 17.13           O  
ATOM   3066  CB  TYR R 222     149.389 155.724 150.746  1.00 17.13           C  
ATOM   3067  CG  TYR R 222     149.123 156.864 151.732  1.00 17.13           C  
ATOM   3068  CD1 TYR R 222     148.485 156.568 152.957  1.00 17.13           C  
ATOM   3069  CD2 TYR R 222     149.508 158.200 151.474  1.00 17.13           C  
ATOM   3070  CE1 TYR R 222     148.215 157.589 153.890  1.00 17.13           C  
ATOM   3071  CE2 TYR R 222     149.245 159.219 152.408  1.00 17.13           C  
ATOM   3072  CZ  TYR R 222     148.580 158.919 153.609  1.00 17.13           C  
ATOM   3073  OH  TYR R 222     148.279 159.917 154.489  1.00 17.13           O  
ATOM   3074  H   TYR R 222     148.875 154.147 148.777  1.00  0.00           H  
ATOM   3075  HA  TYR R 222     149.033 156.947 148.995  1.00  0.00           H  
ATOM   3076  HB3 TYR R 222     150.223 155.146 151.146  1.00  0.00           H  
ATOM   3077  HB2 TYR R 222     148.533 155.053 150.800  1.00  0.00           H  
ATOM   3078  HD1 TYR R 222     148.199 155.552 153.187  1.00  0.00           H  
ATOM   3079  HD2 TYR R 222     150.016 158.477 150.568  1.00  0.00           H  
ATOM   3080  HE1 TYR R 222     147.733 157.346 154.824  1.00  0.00           H  
ATOM   3081  HE2 TYR R 222     149.551 160.230 152.184  1.00  0.00           H  
ATOM   3082  HH  TYR R 222     148.649 160.760 154.219  1.00  0.00           H  
ATOM   3083  N   LEU R 223     152.023 155.456 149.013  1.00  5.61           N  
ATOM   3084  CA  LEU R 223     153.445 155.607 148.724  1.00  5.61           C  
ATOM   3085  C   LEU R 223     153.703 156.302 147.378  1.00 56.33           C  
ATOM   3086  O   LEU R 223     154.515 157.222 147.322  1.00 56.33           O  
ATOM   3087  CB  LEU R 223     154.185 154.257 148.827  1.00 56.33           C  
ATOM   3088  CG  LEU R 223     154.446 153.790 150.276  1.00 56.33           C  
ATOM   3089  CD1 LEU R 223     154.697 152.275 150.338  1.00 56.33           C  
ATOM   3090  CD2 LEU R 223     155.622 154.544 150.920  1.00 56.33           C  
ATOM   3091  H   LEU R 223     151.694 154.525 149.265  1.00  0.00           H  
ATOM   3092  HA  LEU R 223     153.843 156.262 149.492  1.00  0.00           H  
ATOM   3093  HB3 LEU R 223     155.143 154.320 148.311  1.00  0.00           H  
ATOM   3094  HB2 LEU R 223     153.613 153.502 148.289  1.00  0.00           H  
ATOM   3095  HG  LEU R 223     153.554 153.991 150.872  1.00  0.00           H  
ATOM   3096 HD11 LEU R 223     154.875 151.949 151.364  1.00  0.00           H  
ATOM   3097 HD12 LEU R 223     153.835 151.715 149.978  1.00  0.00           H  
ATOM   3098 HD13 LEU R 223     155.561 151.982 149.743  1.00  0.00           H  
ATOM   3099 HD21 LEU R 223     155.770 154.223 151.952  1.00  0.00           H  
ATOM   3100 HD22 LEU R 223     156.554 154.366 150.384  1.00  0.00           H  
ATOM   3101 HD23 LEU R 223     155.452 155.619 150.944  1.00  0.00           H  
ATOM   3102  N   ASN R 224     152.981 155.930 146.312  1.00  5.62           N  
ATOM   3103  CA  ASN R 224     153.056 156.585 144.996  1.00  5.62           C  
ATOM   3104  C   ASN R 224     152.633 158.063 145.055  1.00 79.48           C  
ATOM   3105  O   ASN R 224     153.311 158.915 144.482  1.00 79.48           O  
ATOM   3106  CB  ASN R 224     152.234 155.830 143.921  1.00 79.48           C  
ATOM   3107  CG  ASN R 224     152.781 154.441 143.574  1.00 79.48           C  
ATOM   3108  OD1 ASN R 224     153.887 154.079 143.975  1.00 79.48           O  
ATOM   3109  ND2 ASN R 224     152.010 153.646 142.841  1.00 79.48           N  
ATOM   3110  H   ASN R 224     152.335 155.153 146.428  1.00  0.00           H  
ATOM   3111  HA  ASN R 224     154.099 156.586 144.678  1.00  0.00           H  
ATOM   3112  HB3 ASN R 224     152.217 156.410 142.997  1.00  0.00           H  
ATOM   3113  HB2 ASN R 224     151.196 155.733 144.241  1.00  0.00           H  
ATOM   3114 HD22 ASN R 224     152.254 152.675 142.667  1.00  0.00           H  
ATOM   3115 HD21 ASN R 224     151.177 153.982 142.371  1.00  0.00           H  
ATOM   3116  N   ILE R 225     151.566 158.381 145.801  1.00  5.63           N  
ATOM   3117  CA  ILE R 225     151.076 159.744 146.021  1.00  5.63           C  
ATOM   3118  C   ILE R 225     152.071 160.569 146.873  1.00 27.82           C  
ATOM   3119  O   ILE R 225     152.331 161.735 146.552  1.00 27.82           O  
ATOM   3120  CB  ILE R 225     149.652 159.679 146.668  1.00 27.82           C  
ATOM   3121  CG1 ILE R 225     148.621 159.051 145.697  1.00 27.82           C  
ATOM   3122  CG2 ILE R 225     149.123 161.042 147.168  1.00 27.82           C  
ATOM   3123  CD1 ILE R 225     147.342 158.544 146.384  1.00 27.82           C  
ATOM   3124  H   ILE R 225     151.064 157.620 146.250  1.00  0.00           H  
ATOM   3125  HA  ILE R 225     150.995 160.236 145.050  1.00  0.00           H  
ATOM   3126  HB  ILE R 225     149.718 159.029 147.541  1.00  0.00           H  
ATOM   3127 HG13 ILE R 225     149.060 158.205 145.170  1.00  0.00           H  
ATOM   3128 HG12 ILE R 225     148.360 159.765 144.915  1.00  0.00           H  
ATOM   3129 HG21 ILE R 225     148.120 160.953 147.581  1.00  0.00           H  
ATOM   3130 HG22 ILE R 225     149.741 161.455 147.966  1.00  0.00           H  
ATOM   3131 HG23 ILE R 225     149.081 161.767 146.355  1.00  0.00           H  
ATOM   3132 HD11 ILE R 225     146.699 158.036 145.664  1.00  0.00           H  
ATOM   3133 HD12 ILE R 225     147.574 157.827 147.172  1.00  0.00           H  
ATOM   3134 HD13 ILE R 225     146.757 159.350 146.824  1.00  0.00           H  
ATOM   3135  N   GLN R 226     152.605 159.995 147.962  1.00  5.64           N  
ATOM   3136  CA  GLN R 226     153.416 160.709 148.951  1.00  5.64           C  
ATOM   3137  C   GLN R 226     154.896 160.809 148.531  1.00 86.67           C  
ATOM   3138  O   GLN R 226     155.595 161.668 149.054  1.00 86.67           O  
ATOM   3139  CB  GLN R 226     153.267 160.030 150.340  1.00 86.67           C  
ATOM   3140  CG  GLN R 226     154.282 158.920 150.701  1.00 86.67           C  
ATOM   3141  CD  GLN R 226     153.796 158.019 151.835  1.00 86.67           C  
ATOM   3142  OE1 GLN R 226     152.672 157.538 151.821  1.00 86.67           O  
ATOM   3143  NE2 GLN R 226     154.634 157.756 152.830  1.00 86.67           N  
ATOM   3144  H   GLN R 226     152.307 159.044 148.190  1.00  0.00           H  
ATOM   3145  HA  GLN R 226     153.030 161.727 149.041  1.00  0.00           H  
ATOM   3146  HB3 GLN R 226     152.245 159.665 150.446  1.00  0.00           H  
ATOM   3147  HB2 GLN R 226     153.360 160.805 151.102  1.00  0.00           H  
ATOM   3148  HG3 GLN R 226     155.245 159.361 150.958  1.00  0.00           H  
ATOM   3149  HG2 GLN R 226     154.456 158.291 149.832  1.00  0.00           H  
ATOM   3150 HE22 GLN R 226     154.302 157.152 153.567  1.00  0.00           H  
ATOM   3151 HE21 GLN R 226     155.561 158.147 152.860  1.00  0.00           H  
ATOM   3152  N   ARG R 227     155.384 159.988 147.582  1.00  5.65           N  
ATOM   3153  CA  ARG R 227     156.734 160.092 146.999  1.00  5.65           C  
ATOM   3154  C   ARG R 227     156.969 161.474 146.348  1.00121.96           C  
ATOM   3155  O   ARG R 227     158.047 162.055 146.474  1.00121.96           O  
ATOM   3156  CB  ARG R 227     156.973 158.935 145.995  1.00121.96           C  
ATOM   3157  CG  ARG R 227     157.448 157.627 146.667  1.00121.96           C  
ATOM   3158  CD  ARG R 227     157.241 156.367 145.798  1.00121.96           C  
ATOM   3159  NE  ARG R 227     157.650 155.143 146.518  1.00121.96           N  
ATOM   3160  CZ  ARG R 227     157.063 153.934 146.501  1.00121.96           C  
ATOM   3161  NH1 ARG R 227     155.970 153.680 145.775  1.00121.96           N  
ATOM   3162  NH2 ARG R 227     157.585 152.950 147.237  1.00121.96           N1+
ATOM   3163  H   ARG R 227     154.782 159.234 147.264  1.00  0.00           H  
ATOM   3164  HA  ARG R 227     157.459 160.011 147.812  1.00  0.00           H  
ATOM   3165  HB3 ARG R 227     157.721 159.224 145.254  1.00  0.00           H  
ATOM   3166  HB2 ARG R 227     156.057 158.758 145.428  1.00  0.00           H  
ATOM   3167  HG3 ARG R 227     156.939 157.495 147.622  1.00  0.00           H  
ATOM   3168  HG2 ARG R 227     158.504 157.732 146.920  1.00  0.00           H  
ATOM   3169  HD3 ARG R 227     157.811 156.443 144.871  1.00  0.00           H  
ATOM   3170  HD2 ARG R 227     156.194 156.290 145.513  1.00  0.00           H  
ATOM   3171  HE  ARG R 227     158.521 155.260 147.020  1.00  0.00           H  
ATOM   3172 HH12 ARG R 227     155.498 152.786 145.754  1.00  0.00           H  
ATOM   3173 HH11 ARG R 227     155.513 154.352 145.158  1.00  0.00           H  
ATOM   3174 HH22 ARG R 227     157.182 152.021 147.252  1.00  0.00           H  
ATOM   3175 HH21 ARG R 227     158.414 153.072 147.804  1.00  0.00           H  
ATOM   3176  N   ARG R 228     155.917 162.060 145.763  1.00  5.66           N  
ATOM   3177  CA  ARG R 228     155.852 163.470 145.401  1.00  5.66           C  
ATOM   3178  C   ARG R 228     155.503 164.269 146.679  1.00186.16           C  
ATOM   3179  O   ARG R 228     154.364 164.702 146.855  1.00186.16           O  
ATOM   3180  CB  ARG R 228     154.784 163.629 144.283  1.00186.16           C  
ATOM   3181  CG  ARG R 228     154.508 165.072 143.789  1.00186.16           C  
ATOM   3182  CD  ARG R 228     154.758 165.302 142.282  1.00186.16           C  
ATOM   3183  NE  ARG R 228     156.134 165.753 142.035  1.00186.16           N  
ATOM   3184  CZ  ARG R 228     156.611 166.401 140.963  1.00186.16           C  
ATOM   3185  NH1 ARG R 228     155.854 166.763 139.932  1.00186.16           N  
ATOM   3186  NH2 ARG R 228     157.890 166.742 140.911  1.00186.16           N1+
ATOM   3187  H   ARG R 228     155.049 161.540 145.772  1.00  0.00           H  
ATOM   3188  HA  ARG R 228     156.816 163.813 145.019  1.00  0.00           H  
ATOM   3189  HB3 ARG R 228     153.840 163.201 144.627  1.00  0.00           H  
ATOM   3190  HB2 ARG R 228     155.081 163.006 143.438  1.00  0.00           H  
ATOM   3191  HG3 ARG R 228     155.076 165.799 144.371  1.00  0.00           H  
ATOM   3192  HG2 ARG R 228     153.465 165.311 144.004  1.00  0.00           H  
ATOM   3193  HD3 ARG R 228     154.092 166.094 141.937  1.00  0.00           H  
ATOM   3194  HD2 ARG R 228     154.529 164.419 141.684  1.00  0.00           H  
ATOM   3195  HE  ARG R 228     156.712 165.819 142.876  1.00  0.00           H  
ATOM   3196 HH12 ARG R 228     156.328 167.419 139.273  1.00  0.00           H  
ATOM   3197 HH11 ARG R 228     154.903 166.492 139.761  1.00  0.00           H  
ATOM   3198 HH22 ARG R 228     158.130 167.441 140.164  1.00  0.00           H  
ATOM   3199 HH21 ARG R 228     158.608 166.473 141.555  1.00  0.00           H  
ATOM   3200  N   THR R 229     156.483 164.454 147.574  1.00  5.67           N  
ATOM   3201  CA  THR R 229     156.416 165.373 148.717  1.00  5.67           C  
ATOM   3202  C   THR R 229     157.695 166.206 148.881  1.00156.66           C  
ATOM   3203  O   THR R 229     157.605 167.320 149.390  1.00156.66           O  
ATOM   3204  CB  THR R 229     155.872 164.725 150.021  1.00156.66           C  
ATOM   3205  OG1 THR R 229     155.401 165.722 150.920  1.00156.66           O  
ATOM   3206  CG2 THR R 229     156.903 163.877 150.784  1.00156.66           C  
ATOM   3207  H   THR R 229     157.317 163.898 147.443  1.00  0.00           H  
ATOM   3208  HA  THR R 229     155.673 166.126 148.444  1.00  0.00           H  
ATOM   3209  HB  THR R 229     155.014 164.100 149.770  1.00  0.00           H  
ATOM   3210  HG1 THR R 229     154.467 165.498 151.101  1.00  0.00           H  
ATOM   3211 HG21 THR R 229     156.427 163.336 151.603  1.00  0.00           H  
ATOM   3212 HG22 THR R 229     157.371 163.138 150.135  1.00  0.00           H  
ATOM   3213 HG23 THR R 229     157.697 164.488 151.213  1.00  0.00           H  
ATOM   3214  N   ARG R 230     158.874 165.745 148.419  1.00  5.68           N  
ATOM   3215  CA  ARG R 230     160.020 166.644 148.248  1.00  5.68           C  
ATOM   3216  C   ARG R 230     159.796 167.346 146.906  1.00149.49           C  
ATOM   3217  O   ARG R 230     159.370 168.496 146.893  1.00149.49           O  
ATOM   3218  CB  ARG R 230     161.383 165.902 148.289  1.00149.49           C  
ATOM   3219  CG  ARG R 230     162.607 166.862 148.252  1.00149.49           C  
ATOM   3220  CD  ARG R 230     163.446 166.836 146.954  1.00149.49           C  
ATOM   3221  NE  ARG R 230     163.860 168.185 146.529  1.00149.49           N  
ATOM   3222  CZ  ARG R 230     165.022 168.825 146.702  1.00149.49           C  
ATOM   3223  NH1 ARG R 230     166.039 168.284 147.378  1.00149.49           N  
ATOM   3224  NH2 ARG R 230     165.125 170.042 146.175  1.00149.49           N1+
ATOM   3225  H   ARG R 230     158.921 164.816 148.033  1.00  0.00           H  
ATOM   3226  HA  ARG R 230     160.033 167.399 149.038  1.00  0.00           H  
ATOM   3227  HB3 ARG R 230     161.460 165.137 147.514  1.00  0.00           H  
ATOM   3228  HB2 ARG R 230     161.426 165.351 149.230  1.00  0.00           H  
ATOM   3229  HG3 ARG R 230     163.272 166.588 149.074  1.00  0.00           H  
ATOM   3230  HG2 ARG R 230     162.295 167.881 148.487  1.00  0.00           H  
ATOM   3231  HD3 ARG R 230     162.850 166.435 146.138  1.00  0.00           H  
ATOM   3232  HD2 ARG R 230     164.306 166.173 147.049  1.00  0.00           H  
ATOM   3233  HE  ARG R 230     163.191 168.711 145.939  1.00  0.00           H  
ATOM   3234 HH12 ARG R 230     166.921 168.767 147.499  1.00  0.00           H  
ATOM   3235 HH11 ARG R 230     165.976 167.358 147.773  1.00  0.00           H  
ATOM   3236 HH22 ARG R 230     165.925 170.656 146.252  1.00  0.00           H  
ATOM   3237 HH21 ARG R 230     164.301 170.389 145.652  1.00  0.00           H  
ATOM   3238  N   LEU R 231     159.993 166.629 145.791  1.00  5.69           N  
ATOM   3239  CA  LEU R 231     159.874 167.154 144.436  1.00  5.69           C  
ATOM   3240  C   LEU R 231     158.455 167.685 144.159  1.00 50.88           C  
ATOM   3241  O   LEU R 231     157.502 166.902 144.121  1.00 50.88           O  
ATOM   3242  CB  LEU R 231     160.254 166.062 143.410  1.00 50.88           C  
ATOM   3243  CG  LEU R 231     161.697 165.520 143.507  1.00 50.88           C  
ATOM   3244  CD1 LEU R 231     161.878 164.311 142.578  1.00 50.88           C  
ATOM   3245  CD2 LEU R 231     162.748 166.597 143.179  1.00 50.88           C  
ATOM   3246  H   LEU R 231     160.263 165.664 145.884  1.00  0.00           H  
ATOM   3247  HA  LEU R 231     160.583 167.972 144.339  1.00  0.00           H  
ATOM   3248  HB3 LEU R 231     160.129 166.468 142.407  1.00  0.00           H  
ATOM   3249  HB2 LEU R 231     159.552 165.230 143.493  1.00  0.00           H  
ATOM   3250  HG  LEU R 231     161.875 165.161 144.519  1.00  0.00           H  
ATOM   3251 HD11 LEU R 231     162.884 163.896 142.660  1.00  0.00           H  
ATOM   3252 HD12 LEU R 231     161.180 163.509 142.820  1.00  0.00           H  
ATOM   3253 HD13 LEU R 231     161.724 164.581 141.532  1.00  0.00           H  
ATOM   3254 HD21 LEU R 231     163.758 166.190 143.229  1.00  0.00           H  
ATOM   3255 HD22 LEU R 231     162.610 166.996 142.172  1.00  0.00           H  
ATOM   3256 HD23 LEU R 231     162.712 167.440 143.868  1.00  0.00           H  
ATOM   3257  N   ARG R 232     158.369 169.002 143.961  1.00  5.70           N  
ATOM   3258  CA  ARG R 232     157.249 169.890 143.647  1.00  5.70           C  
ATOM   3259  C   ARG R 232     156.783 170.708 144.859  1.00 70.85           C  
ATOM   3260  O   ARG R 232     156.011 171.647 144.697  1.00 70.85           O  
ATOM   3261  CB  ARG R 232     156.151 169.300 142.721  1.00 70.85           C  
ATOM   3262  CG  ARG R 232     155.177 170.329 142.091  1.00 70.85           C  
ATOM   3263  CD  ARG R 232     153.826 170.512 142.806  1.00 70.85           C  
ATOM   3264  NE  ARG R 232     153.112 171.705 142.312  1.00 70.85           N  
ATOM   3265  CZ  ARG R 232     153.254 172.966 142.757  1.00 70.85           C  
ATOM   3266  NH1 ARG R 232     154.164 173.277 143.676  1.00 70.85           N  
ATOM   3267  NH2 ARG R 232     152.477 173.935 142.272  1.00 70.85           N1+
ATOM   3268  H   ARG R 232     159.221 169.518 144.222  1.00  0.00           H  
ATOM   3269  HA  ARG R 232     157.739 170.635 143.024  1.00  0.00           H  
ATOM   3270  HB3 ARG R 232     155.595 168.511 143.226  1.00  0.00           H  
ATOM   3271  HB2 ARG R 232     156.666 168.827 141.888  1.00  0.00           H  
ATOM   3272  HG3 ARG R 232     154.979 170.019 141.064  1.00  0.00           H  
ATOM   3273  HG2 ARG R 232     155.668 171.297 141.997  1.00  0.00           H  
ATOM   3274  HD3 ARG R 232     153.931 170.583 143.888  1.00  0.00           H  
ATOM   3275  HD2 ARG R 232     153.203 169.634 142.632  1.00  0.00           H  
ATOM   3276  HE  ARG R 232     152.472 171.521 141.552  1.00  0.00           H  
ATOM   3277 HH12 ARG R 232     154.366 174.255 143.945  1.00  0.00           H  
ATOM   3278 HH11 ARG R 232     154.813 172.588 144.078  1.00  0.00           H  
ATOM   3279 HH22 ARG R 232     152.466 174.863 142.713  1.00  0.00           H  
ATOM   3280 HH21 ARG R 232     151.805 173.799 141.533  1.00  0.00           H  
ATOM   3281  N   LEU R 233     157.269 170.399 146.063  1.00  5.71           N  
ATOM   3282  CA  LEU R 233     157.011 171.137 147.298  1.00  5.71           C  
ATOM   3283  C   LEU R 233     158.373 171.491 147.924  1.00120.35           C  
ATOM   3284  O   LEU R 233     158.585 171.311 149.129  1.00120.35           O  
ATOM   3285  CB  LEU R 233     156.072 170.342 148.245  1.00120.35           C  
ATOM   3286  CG  LEU R 233     154.599 170.102 147.831  1.00120.35           C  
ATOM   3287  CD1 LEU R 233     153.854 171.386 147.429  1.00120.35           C  
ATOM   3288  CD2 LEU R 233     154.404 168.960 146.817  1.00120.35           C  
ATOM   3289  H   LEU R 233     157.978 169.671 146.124  1.00  0.00           H  
ATOM   3290  HA  LEU R 233     156.544 172.099 147.082  1.00  0.00           H  
ATOM   3291  HB3 LEU R 233     156.038 170.875 149.196  1.00  0.00           H  
ATOM   3292  HB2 LEU R 233     156.532 169.382 148.463  1.00  0.00           H  
ATOM   3293  HG  LEU R 233     154.108 169.748 148.739  1.00  0.00           H  
ATOM   3294 HD11 LEU R 233     152.793 171.192 147.276  1.00  0.00           H  
ATOM   3295 HD12 LEU R 233     153.933 172.148 148.204  1.00  0.00           H  
ATOM   3296 HD13 LEU R 233     154.232 171.814 146.504  1.00  0.00           H  
ATOM   3297 HD21 LEU R 233     153.352 168.687 146.742  1.00  0.00           H  
ATOM   3298 HD22 LEU R 233     154.729 169.231 145.816  1.00  0.00           H  
ATOM   3299 HD23 LEU R 233     154.951 168.066 147.115  1.00  0.00           H  
ATOM   3300  N   ASP R 234     159.297 171.947 147.067  1.00  5.72           N  
ATOM   3301  CA  ASP R 234     160.726 172.150 147.306  1.00  5.72           C  
ATOM   3302  C   ASP R 234     161.266 173.466 146.715  1.00 88.63           C  
ATOM   3303  O   ASP R 234     162.480 173.637 146.638  1.00 88.63           O  
ATOM   3304  CB  ASP R 234     161.557 170.898 146.931  1.00 88.63           C  
ATOM   3305  CG  ASP R 234     161.611 170.509 145.450  1.00 88.63           C  
ATOM   3306  OD1 ASP R 234     162.713 170.114 145.005  1.00 88.63           O  
ATOM   3307  OD2 ASP R 234     160.572 170.436 144.755  1.00 88.63           O1-
ATOM   3308  H   ASP R 234     159.031 171.961 146.092  1.00  0.00           H  
ATOM   3309  HA  ASP R 234     160.854 172.285 148.382  1.00  0.00           H  
ATOM   3310  HB3 ASP R 234     161.212 170.045 147.508  1.00  0.00           H  
ATOM   3311  HB2 ASP R 234     162.582 171.062 147.265  1.00  0.00           H  
ATOM   3312  N   GLY R 235     160.393 174.421 146.367  1.00  5.73           N  
ATOM   3313  CA  GLY R 235     160.763 175.808 146.090  1.00  5.73           C  
ATOM   3314  C   GLY R 235     161.387 176.035 144.711  1.00182.62           C  
ATOM   3315  O   GLY R 235     160.673 176.078 143.711  1.00182.62           O  
ATOM   3316  H   GLY R 235     159.405 174.217 146.370  1.00  0.00           H  
ATOM   3317  HA3 GLY R 235     161.429 176.181 146.871  1.00  0.00           H  
ATOM   3318  HA2 GLY R 235     159.859 176.415 146.148  1.00  0.00           H  
ATOM   3319  N   ALA R 236     162.711 176.231 144.671  1.00  5.74           N  
ATOM   3320  CA  ALA R 236     163.493 176.717 143.531  1.00  5.74           C  
ATOM   3321  C   ALA R 236     163.720 175.633 142.455  1.00 66.49           C  
ATOM   3322  O   ALA R 236     164.849 175.282 142.124  1.00 66.49           O  
ATOM   3323  CB  ALA R 236     164.844 177.223 144.073  1.00 66.49           C  
ATOM   3324  H   ALA R 236     163.223 176.064 145.524  1.00  0.00           H  
ATOM   3325  HA  ALA R 236     162.967 177.551 143.062  1.00  0.00           H  
ATOM   3326  HB1 ALA R 236     165.460 177.632 143.270  1.00  0.00           H  
ATOM   3327  HB2 ALA R 236     164.706 178.022 144.803  1.00  0.00           H  
ATOM   3328  HB3 ALA R 236     165.418 176.427 144.548  1.00  0.00           H  
ATOM   3329  N   ARG R 237     162.628 175.094 141.912  1.00  5.75           N  
ATOM   3330  CA  ARG R 237     162.549 174.237 140.737  1.00  5.75           C  
ATOM   3331  C   ARG R 237     161.133 174.411 140.150  1.00252.35           C  
ATOM   3332  O   ARG R 237     160.446 175.397 140.417  1.00252.35           O  
ATOM   3333  CB  ARG R 237     162.831 172.749 141.080  1.00252.35           C  
ATOM   3334  CG  ARG R 237     164.140 172.351 141.791  1.00252.35           C  
ATOM   3335  CD  ARG R 237     164.298 170.817 141.872  1.00252.35           C  
ATOM   3336  NE  ARG R 237     163.055 170.208 142.376  1.00252.35           N  
ATOM   3337  CZ  ARG R 237     161.996 169.848 141.642  1.00252.35           C  
ATOM   3338  NH1 ARG R 237     162.039 169.640 140.328  1.00252.35           N  
ATOM   3339  NH2 ARG R 237     160.816 169.733 142.224  1.00252.35           N1+
ATOM   3340  H   ARG R 237     161.742 175.486 142.231  1.00  0.00           H  
ATOM   3341  HA  ARG R 237     163.268 174.591 139.995  1.00  0.00           H  
ATOM   3342  HB3 ARG R 237     162.815 172.189 140.146  1.00  0.00           H  
ATOM   3343  HB2 ARG R 237     161.989 172.394 141.677  1.00  0.00           H  
ATOM   3344  HG3 ARG R 237     164.166 172.774 142.795  1.00  0.00           H  
ATOM   3345  HG2 ARG R 237     164.992 172.774 141.256  1.00  0.00           H  
ATOM   3346  HD3 ARG R 237     165.122 170.563 142.540  1.00  0.00           H  
ATOM   3347  HD2 ARG R 237     164.553 170.403 140.896  1.00  0.00           H  
ATOM   3348  HE  ARG R 237     162.939 170.235 143.414  1.00  0.00           H  
ATOM   3349 HH12 ARG R 237     161.121 169.447 139.874  1.00  0.00           H  
ATOM   3350 HH11 ARG R 237     162.884 169.623 139.780  1.00  0.00           H  
ATOM   3351 HH22 ARG R 237     160.004 169.625 141.596  1.00  0.00           H  
ATOM   3352 HH21 ARG R 237     160.701 170.048 143.213  1.00  0.00           H  
ATOM   3353  N   GLU R 238     160.641 173.370 139.462  1.00275.58           N  
ATOM   3354  CA  GLU R 238     159.254 172.965 139.189  1.00275.58           C  
ATOM   3355  C   GLU R 238     158.388 172.832 140.482  1.00275.58           C  
ATOM   3356  O   GLU R 238     157.680 171.855 140.697  1.00275.58           O  
ATOM   3357  CB  GLU R 238     159.366 171.728 138.229  1.00275.58           C  
ATOM   3358  CG  GLU R 238     158.283 170.622 138.166  1.00275.58           C  
ATOM   3359  CD  GLU R 238     158.479 169.418 139.093  1.00275.58           C  
ATOM   3360  OE1 GLU R 238     159.450 169.356 139.886  1.00275.58           O  
ATOM   3361  OE2 GLU R 238     157.639 168.496 139.024  1.00275.58           O1-
ATOM   3362  H   GLU R 238     161.314 172.647 139.274  1.00  0.00           H  
ATOM   3363  HA  GLU R 238     158.786 173.773 138.624  1.00  0.00           H  
ATOM   3364  HB3 GLU R 238     160.318 171.223 138.393  1.00  0.00           H  
ATOM   3365  HB2 GLU R 238     159.463 172.130 137.220  1.00  0.00           H  
ATOM   3366  HG3 GLU R 238     158.281 170.210 137.156  1.00  0.00           H  
ATOM   3367  HG2 GLU R 238     157.285 171.038 138.304  1.00  0.00           H  
ATOM   3368  N   ALA R 239     158.491 173.789 141.411  1.00273.08           N  
ATOM   3369  CA  ALA R 239     158.159 173.616 142.820  1.00273.08           C  
ATOM   3370  C   ALA R 239     157.623 174.869 143.516  1.00273.08           C  
ATOM   3371  O   ALA R 239     157.641 174.944 144.747  1.00273.08           O  
ATOM   3372  CB  ALA R 239     159.337 172.946 143.528  1.00273.08           C  
ATOM   3373  H   ALA R 239     159.105 174.573 141.176  1.00  0.00           H  
ATOM   3374  HA  ALA R 239     157.311 172.936 142.877  1.00  0.00           H  
ATOM   3375  HB1 ALA R 239     159.086 172.708 144.556  1.00  0.00           H  
ATOM   3376  HB2 ALA R 239     159.611 172.021 143.029  1.00  0.00           H  
ATOM   3377  HB3 ALA R 239     160.223 173.577 143.532  1.00  0.00           H  
ATOM   3378  N   ALA R 240     157.115 175.815 142.719  1.00235.70           N  
ATOM   3379  CA  ALA R 240     156.521 177.089 143.120  1.00235.70           C  
ATOM   3380  C   ALA R 240     155.107 176.897 143.728  1.00235.70           C  
ATOM   3381  O   ALA R 240     154.766 175.802 144.182  1.00235.70           O  
ATOM   3382  CB  ALA R 240     156.456 177.947 141.840  1.00235.70           C  
ATOM   3383  H   ALA R 240     157.182 175.634 141.729  1.00  0.00           H  
ATOM   3384  HA  ALA R 240     157.165 177.569 143.859  1.00  0.00           H  
ATOM   3385  HB1 ALA R 240     156.187 178.979 142.055  1.00  0.00           H  
ATOM   3386  HB2 ALA R 240     157.429 177.989 141.347  1.00  0.00           H  
ATOM   3387  HB3 ALA R 240     155.736 177.558 141.119  1.00  0.00           H  
ATOM   3388  N   GLN R 342     154.288 177.961 143.735  1.00  7.31           N  
ATOM   3389  CA  GLN R 342     152.977 178.182 144.361  1.00  7.30           C  
ATOM   3390  C   GLN R 342     152.162 176.933 144.769  1.00262.46           C  
ATOM   3391  O   GLN R 342     151.880 176.056 143.946  1.00262.46           O  
ATOM   3392  CB  GLN R 342     152.149 179.214 143.549  1.00262.46           C  
ATOM   3393  CG  GLN R 342     152.413 180.712 143.846  1.00262.46           C  
ATOM   3394  CD  GLN R 342     153.726 181.268 143.286  1.00262.46           C  
ATOM   3395  OE1 GLN R 342     154.756 180.607 143.326  1.00262.46           O  
ATOM   3396  NE2 GLN R 342     153.718 182.484 142.757  1.00262.46           N  
ATOM   3397  H   GLN R 342     154.695 178.822 143.367  1.00  0.00           H  
ATOM   3398  HA  GLN R 342     153.233 178.673 145.301  1.00  0.00           H  
ATOM   3399  HB3 GLN R 342     151.089 179.046 143.748  1.00  0.00           H  
ATOM   3400  HB2 GLN R 342     152.262 179.022 142.481  1.00  0.00           H  
ATOM   3401  HG3 GLN R 342     152.391 180.897 144.920  1.00  0.00           H  
ATOM   3402  HG2 GLN R 342     151.591 181.293 143.426  1.00  0.00           H  
ATOM   3403 HE22 GLN R 342     154.584 182.855 142.392  1.00  0.00           H  
ATOM   3404 HE21 GLN R 342     152.878 183.042 142.717  1.00  0.00           H  
ATOM   3405  N   SER R 343     151.802 176.861 146.053  1.00  7.32           N  
ATOM   3406  CA  SER R 343     151.036 175.828 146.740  1.00  7.31           C  
ATOM   3407  C   SER R 343     150.678 176.368 148.136  1.00213.51           C  
ATOM   3408  O   SER R 343     151.219 177.398 148.543  1.00213.51           O  
ATOM   3409  CB  SER R 343     151.835 174.505 146.786  1.00213.51           C  
ATOM   3410  OG  SER R 343     151.574 173.762 145.613  1.00213.51           O  
ATOM   3411  H   SER R 343     152.053 177.629 146.665  1.00  0.00           H  
ATOM   3412  HA  SER R 343     150.091 175.681 146.211  1.00  0.00           H  
ATOM   3413  HB3 SER R 343     151.546 173.892 147.640  1.00  0.00           H  
ATOM   3414  HB2 SER R 343     152.907 174.689 146.884  1.00  0.00           H  
ATOM   3415  HG  SER R 343     151.739 174.347 144.878  1.00  0.00           H  
ATOM   3416  N   PHE R 344     149.766 175.699 148.860  1.00  7.33           N  
ATOM   3417  CA  PHE R 344     149.237 176.104 150.168  1.00  7.32           C  
ATOM   3418  C   PHE R 344     150.356 176.286 151.213  1.00261.79           C  
ATOM   3419  O   PHE R 344     150.944 175.303 151.674  1.00261.79           O  
ATOM   3420  CB  PHE R 344     148.215 175.051 150.656  1.00261.79           C  
ATOM   3421  CG  PHE R 344     147.137 174.665 149.656  1.00261.79           C  
ATOM   3422  CD1 PHE R 344     146.326 175.655 149.061  1.00261.79           C  
ATOM   3423  CD2 PHE R 344     146.938 173.307 149.320  1.00261.79           C  
ATOM   3424  CE1 PHE R 344     145.338 175.292 148.126  1.00261.79           C  
ATOM   3425  CE2 PHE R 344     145.950 172.947 148.384  1.00261.79           C  
ATOM   3426  CZ  PHE R 344     145.151 173.939 147.784  1.00261.79           C  
ATOM   3427  H   PHE R 344     149.308 174.910 148.427  1.00  0.00           H  
ATOM   3428  HA  PHE R 344     148.722 177.057 150.033  1.00  0.00           H  
ATOM   3429  HB3 PHE R 344     147.718 175.418 151.555  1.00  0.00           H  
ATOM   3430  HB2 PHE R 344     148.735 174.144 150.962  1.00  0.00           H  
ATOM   3431  HD1 PHE R 344     146.448 176.699 149.314  1.00  0.00           H  
ATOM   3432  HD2 PHE R 344     147.532 172.531 149.777  1.00  0.00           H  
ATOM   3433  HE1 PHE R 344     144.716 176.052 147.672  1.00  0.00           H  
ATOM   3434  HE2 PHE R 344     145.797 171.908 148.127  1.00  0.00           H  
ATOM   3435  HZ  PHE R 344     144.388 173.666 147.069  1.00  0.00           H  
ATOM   3436  N   THR R 345     150.653 177.544 151.556  1.00  7.34           N  
ATOM   3437  CA  THR R 345     151.713 178.018 152.439  1.00  7.33           C  
ATOM   3438  C   THR R 345     151.675 177.311 153.806  1.00266.18           C  
ATOM   3439  O   THR R 345     150.673 177.382 154.524  1.00266.18           O  
ATOM   3440  CB  THR R 345     151.597 179.564 152.512  1.00266.18           C  
ATOM   3441  OG1 THR R 345     150.259 179.953 152.785  1.00266.18           O  
ATOM   3442  CG2 THR R 345     152.026 180.250 151.206  1.00266.18           C  
ATOM   3443  H   THR R 345     150.088 178.295 151.184  1.00  0.00           H  
ATOM   3444  HA  THR R 345     152.664 177.772 151.963  1.00  0.00           H  
ATOM   3445  HB  THR R 345     152.232 179.933 153.321  1.00  0.00           H  
ATOM   3446  HG1 THR R 345     150.216 180.901 152.829  1.00  0.00           H  
ATOM   3447 HG21 THR R 345     151.966 181.336 151.286  1.00  0.00           H  
ATOM   3448 HG22 THR R 345     153.058 180.004 150.954  1.00  0.00           H  
ATOM   3449 HG23 THR R 345     151.404 179.948 150.361  1.00  0.00           H  
ATOM   3450  N   GLN R 346     152.727 176.536 154.118  1.00  7.35           N  
ATOM   3451  CA  GLN R 346     152.925 175.669 155.291  1.00  7.34           C  
ATOM   3452  C   GLN R 346     151.989 174.439 155.273  1.00217.92           C  
ATOM   3453  O   GLN R 346     152.419 173.294 155.404  1.00217.92           O  
ATOM   3454  CB  GLN R 346     152.823 176.434 156.640  1.00217.92           C  
ATOM   3455  CG  GLN R 346     153.879 177.541 156.880  1.00217.92           C  
ATOM   3456  CD  GLN R 346     153.480 178.952 156.428  1.00217.92           C  
ATOM   3457  OE1 GLN R 346     152.312 179.255 156.195  1.00217.92           O  
ATOM   3458  NE2 GLN R 346     154.451 179.847 156.303  1.00217.92           N  
ATOM   3459  H   GLN R 346     153.457 176.490 153.424  1.00  0.00           H  
ATOM   3460  HA  GLN R 346     153.939 175.276 155.210  1.00  0.00           H  
ATOM   3461  HB3 GLN R 346     152.952 175.700 157.438  1.00  0.00           H  
ATOM   3462  HB2 GLN R 346     151.816 176.822 156.799  1.00  0.00           H  
ATOM   3463  HG3 GLN R 346     154.831 177.259 156.429  1.00  0.00           H  
ATOM   3464  HG2 GLN R 346     154.065 177.611 157.953  1.00  0.00           H  
ATOM   3465 HE22 GLN R 346     154.221 180.800 156.059  1.00  0.00           H  
ATOM   3466 HE21 GLN R 346     155.403 179.621 156.553  1.00  0.00           H  
ATOM   3467  N   ARG R 347     150.695 174.713 155.107  1.00  7.36           N  
ATOM   3468  CA  ARG R 347     149.531 173.871 155.333  1.00  7.35           C  
ATOM   3469  C   ARG R 347     149.394 172.688 154.357  1.00 66.09           C  
ATOM   3470  O   ARG R 347     148.710 171.728 154.704  1.00 66.09           O  
ATOM   3471  CB  ARG R 347     148.293 174.796 155.245  1.00 66.09           C  
ATOM   3472  CG  ARG R 347     148.189 175.773 156.443  1.00 66.09           C  
ATOM   3473  CD  ARG R 347     147.611 177.167 156.110  1.00 66.09           C  
ATOM   3474  NE  ARG R 347     148.670 178.196 156.136  1.00 66.09           N  
ATOM   3475  CZ  ARG R 347     148.663 179.402 156.721  1.00 66.09           C  
ATOM   3476  NH1 ARG R 347     147.567 179.879 157.319  1.00 66.09           N  
ATOM   3477  NH2 ARG R 347     149.779 180.132 156.714  1.00 66.09           N1+
ATOM   3478  H   ARG R 347     150.513 175.698 154.925  1.00  0.00           H  
ATOM   3479  HA  ARG R 347     149.596 173.455 156.339  1.00  0.00           H  
ATOM   3480  HB3 ARG R 347     147.377 174.204 155.195  1.00  0.00           H  
ATOM   3481  HB2 ARG R 347     148.333 175.351 154.305  1.00  0.00           H  
ATOM   3482  HG3 ARG R 347     149.165 175.898 156.915  1.00  0.00           H  
ATOM   3483  HG2 ARG R 347     147.577 175.305 157.216  1.00  0.00           H  
ATOM   3484  HD3 ARG R 347     146.851 177.411 156.852  1.00  0.00           H  
ATOM   3485  HD2 ARG R 347     147.107 177.178 155.142  1.00  0.00           H  
ATOM   3486  HE  ARG R 347     149.477 177.967 155.533  1.00  0.00           H  
ATOM   3487 HH12 ARG R 347     147.543 180.781 157.778  1.00  0.00           H  
ATOM   3488 HH11 ARG R 347     146.702 179.360 157.315  1.00  0.00           H  
ATOM   3489 HH22 ARG R 347     149.836 181.056 157.120  1.00  0.00           H  
ATOM   3490 HH21 ARG R 347     150.677 179.750 156.380  1.00  0.00           H  
ATOM   3491  N   PHE R 348     150.047 172.716 153.180  1.00  7.37           N  
ATOM   3492  CA  PHE R 348     149.944 171.706 152.111  1.00  7.36           C  
ATOM   3493  C   PHE R 348     149.995 170.247 152.596  1.00 85.81           C  
ATOM   3494  O   PHE R 348     149.118 169.456 152.260  1.00 85.81           O  
ATOM   3495  CB  PHE R 348     150.974 171.962 150.984  1.00 85.81           C  
ATOM   3496  CG  PHE R 348     150.786 171.102 149.740  1.00 85.81           C  
ATOM   3497  CD1 PHE R 348     150.068 171.606 148.635  1.00 85.81           C  
ATOM   3498  CD2 PHE R 348     151.305 169.788 149.685  1.00 85.81           C  
ATOM   3499  CE1 PHE R 348     149.863 170.806 147.495  1.00 85.81           C  
ATOM   3500  CE2 PHE R 348     151.085 168.982 148.553  1.00 85.81           C  
ATOM   3501  CZ  PHE R 348     150.367 169.492 147.455  1.00 85.81           C  
ATOM   3502  H   PHE R 348     150.583 173.554 152.980  1.00  0.00           H  
ATOM   3503  HA  PHE R 348     148.951 171.842 151.679  1.00  0.00           H  
ATOM   3504  HB3 PHE R 348     151.987 171.815 151.360  1.00  0.00           H  
ATOM   3505  HB2 PHE R 348     150.927 173.002 150.668  1.00  0.00           H  
ATOM   3506  HD1 PHE R 348     149.669 172.608 148.652  1.00  0.00           H  
ATOM   3507  HD2 PHE R 348     151.854 169.371 150.517  1.00  0.00           H  
ATOM   3508  HE1 PHE R 348     149.320 171.205 146.649  1.00  0.00           H  
ATOM   3509  HE2 PHE R 348     151.472 167.972 148.533  1.00  0.00           H  
ATOM   3510  HZ  PHE R 348     150.207 168.879 146.580  1.00  0.00           H  
ATOM   3511  N   ARG R 349     150.993 169.893 153.416  1.00  7.38           N  
ATOM   3512  CA  ARG R 349     151.205 168.509 153.849  1.00  7.37           C  
ATOM   3513  C   ARG R 349     150.231 168.069 154.964  1.00101.31           C  
ATOM   3514  O   ARG R 349     150.147 166.879 155.263  1.00101.31           O  
ATOM   3515  CB  ARG R 349     152.674 168.313 154.284  1.00101.31           C  
ATOM   3516  CG  ARG R 349     153.667 168.495 153.113  1.00101.31           C  
ATOM   3517  CD  ARG R 349     155.113 168.103 153.461  1.00101.31           C  
ATOM   3518  NE  ARG R 349     156.017 168.310 152.315  1.00101.31           N  
ATOM   3519  CZ  ARG R 349     156.828 169.357 152.086  1.00101.31           C  
ATOM   3520  NH1 ARG R 349     156.887 170.387 152.934  1.00101.31           N  
ATOM   3521  NH2 ARG R 349     157.583 169.386 150.992  1.00101.31           N1+
ATOM   3522  H   ARG R 349     151.617 170.614 153.748  1.00  0.00           H  
ATOM   3523  HA  ARG R 349     151.006 167.852 153.005  1.00  0.00           H  
ATOM   3524  HB3 ARG R 349     152.791 167.302 154.679  1.00  0.00           H  
ATOM   3525  HB2 ARG R 349     152.923 168.988 155.104  1.00  0.00           H  
ATOM   3526  HG3 ARG R 349     153.643 169.529 152.768  1.00  0.00           H  
ATOM   3527  HG2 ARG R 349     153.336 167.891 152.266  1.00  0.00           H  
ATOM   3528  HD3 ARG R 349     155.146 167.043 153.722  1.00  0.00           H  
ATOM   3529  HD2 ARG R 349     155.469 168.643 154.338  1.00  0.00           H  
ATOM   3530  HE  ARG R 349     155.995 167.512 151.663  1.00  0.00           H  
ATOM   3531 HH12 ARG R 349     157.533 171.152 152.786  1.00  0.00           H  
ATOM   3532 HH11 ARG R 349     156.364 170.381 153.795  1.00  0.00           H  
ATOM   3533 HH22 ARG R 349     158.103 170.192 150.638  1.00  0.00           H  
ATOM   3534 HH21 ARG R 349     157.595 168.574 150.349  1.00  0.00           H  
ATOM   3535  N   LEU R 350     149.448 168.992 155.536  1.00  7.39           N  
ATOM   3536  CA  LEU R 350     148.313 168.669 156.395  1.00  7.38           C  
ATOM   3537  C   LEU R 350     147.081 168.481 155.491  1.00 86.41           C  
ATOM   3538  O   LEU R 350     146.404 167.459 155.586  1.00 86.41           O  
ATOM   3539  CB  LEU R 350     148.034 169.820 157.396  1.00 86.41           C  
ATOM   3540  CG  LEU R 350     149.089 170.051 158.507  1.00 86.41           C  
ATOM   3541  CD1 LEU R 350     149.322 168.809 159.381  1.00 86.41           C  
ATOM   3542  CD2 LEU R 350     150.420 170.637 158.005  1.00 86.41           C  
ATOM   3543  H   LEU R 350     149.506 169.946 155.200  1.00  0.00           H  
ATOM   3544  HA  LEU R 350     148.483 167.743 156.943  1.00  0.00           H  
ATOM   3545  HB3 LEU R 350     147.085 169.608 157.893  1.00  0.00           H  
ATOM   3546  HB2 LEU R 350     147.860 170.758 156.869  1.00  0.00           H  
ATOM   3547  HG  LEU R 350     148.658 170.811 159.162  1.00  0.00           H  
ATOM   3548 HD11 LEU R 350     149.929 169.059 160.253  1.00  0.00           H  
ATOM   3549 HD12 LEU R 350     148.380 168.400 159.748  1.00  0.00           H  
ATOM   3550 HD13 LEU R 350     149.847 168.026 158.835  1.00  0.00           H  
ATOM   3551 HD21 LEU R 350     151.027 170.988 158.841  1.00  0.00           H  
ATOM   3552 HD22 LEU R 350     151.016 169.900 157.467  1.00  0.00           H  
ATOM   3553 HD23 LEU R 350     150.259 171.486 157.344  1.00  0.00           H  
ATOM   3554  N   SER R 351     146.828 169.434 154.582  1.00  7.40           N  
ATOM   3555  CA  SER R 351     145.667 169.477 153.696  1.00  7.39           C  
ATOM   3556  C   SER R 351     145.659 168.353 152.640  1.00 29.14           C  
ATOM   3557  O   SER R 351     144.588 167.889 152.257  1.00 29.14           O  
ATOM   3558  CB  SER R 351     145.685 170.842 152.976  1.00 29.14           C  
ATOM   3559  OG  SER R 351     145.666 171.907 153.914  1.00 29.14           O  
ATOM   3560  H   SER R 351     147.402 170.274 154.586  1.00  0.00           H  
ATOM   3561  HA  SER R 351     144.760 169.385 154.296  1.00  0.00           H  
ATOM   3562  HB3 SER R 351     144.824 170.937 152.311  1.00  0.00           H  
ATOM   3563  HB2 SER R 351     146.576 170.938 152.352  1.00  0.00           H  
ATOM   3564  HG  SER R 351     144.822 171.917 154.347  1.00  0.00           H  
ATOM   3565  N   ARG R 352     146.835 167.912 152.173  1.00  7.41           N  
ATOM   3566  CA  ARG R 352     147.006 166.866 151.174  1.00  7.40           C  
ATOM   3567  C   ARG R 352     147.529 165.613 151.894  1.00188.53           C  
ATOM   3568  O   ARG R 352     146.776 164.664 152.095  1.00188.53           O  
ATOM   3569  CB  ARG R 352     147.965 167.379 150.062  1.00188.53           C  
ATOM   3570  CG  ARG R 352     147.966 166.596 148.729  1.00188.53           C  
ATOM   3571  CD  ARG R 352     148.654 165.218 148.712  1.00188.53           C  
ATOM   3572  NE  ARG R 352     150.113 165.309 148.897  1.00188.53           N  
ATOM   3573  CZ  ARG R 352     151.095 164.724 148.200  1.00188.53           C  
ATOM   3574  NH1 ARG R 352     150.851 164.026 147.092  1.00188.53           N  
ATOM   3575  NH2 ARG R 352     152.346 164.829 148.627  1.00188.53           N1+
ATOM   3576  H   ARG R 352     147.675 168.396 152.485  1.00  0.00           H  
ATOM   3577  HA  ARG R 352     146.047 166.618 150.715  1.00  0.00           H  
ATOM   3578  HB3 ARG R 352     148.983 167.500 150.427  1.00  0.00           H  
ATOM   3579  HB2 ARG R 352     147.655 168.396 149.814  1.00  0.00           H  
ATOM   3580  HG3 ARG R 352     148.447 167.221 147.975  1.00  0.00           H  
ATOM   3581  HG2 ARG R 352     146.936 166.483 148.386  1.00  0.00           H  
ATOM   3582  HD3 ARG R 352     148.441 164.745 147.755  1.00  0.00           H  
ATOM   3583  HD2 ARG R 352     148.237 164.549 149.464  1.00  0.00           H  
ATOM   3584  HE  ARG R 352     150.435 165.825 149.756  1.00  0.00           H  
ATOM   3585 HH12 ARG R 352     151.557 163.372 146.734  1.00  0.00           H  
ATOM   3586 HH11 ARG R 352     149.929 163.972 146.697  1.00  0.00           H  
ATOM   3587 HH22 ARG R 352     153.152 164.662 148.015  1.00  0.00           H  
ATOM   3588 HH21 ARG R 352     152.554 165.105 149.614  1.00  0.00           H  
ATOM   3589  N   ASP R 353     148.819 165.585 152.251  1.00  7.42           N  
ATOM   3590  CA  ASP R 353     149.597 164.384 152.593  1.00  7.41           C  
ATOM   3591  C   ASP R 353     149.041 163.594 153.788  1.00 17.01           C  
ATOM   3592  O   ASP R 353     149.025 162.365 153.741  1.00 17.01           O  
ATOM   3593  CB  ASP R 353     151.109 164.695 152.794  1.00 17.01           C  
ATOM   3594  CG  ASP R 353     151.773 165.447 151.643  1.00 17.01           C  
ATOM   3595  OD1 ASP R 353     151.133 166.341 151.053  1.00 17.01           O  
ATOM   3596  OD2 ASP R 353     152.897 165.099 151.230  1.00 17.01           O1-
ATOM   3597  H   ASP R 353     149.396 166.378 151.978  1.00  0.00           H  
ATOM   3598  HA  ASP R 353     149.523 163.724 151.727  1.00  0.00           H  
ATOM   3599  HB3 ASP R 353     151.652 163.760 152.941  1.00  0.00           H  
ATOM   3600  HB2 ASP R 353     151.268 165.273 153.701  1.00  0.00           H  
ATOM   3601  N   ARG R 354     148.533 164.269 154.828  1.00  7.43           N  
ATOM   3602  CA  ARG R 354     147.878 163.624 155.973  1.00  7.42           C  
ATOM   3603  C   ARG R 354     146.392 163.306 155.695  1.00  3.48           C  
ATOM   3604  O   ARG R 354     145.839 162.418 156.340  1.00  3.48           O  
ATOM   3605  CB  ARG R 354     147.937 164.566 157.200  1.00  3.48           C  
ATOM   3606  CG  ARG R 354     149.349 164.755 157.793  1.00  3.48           C  
ATOM   3607  CD  ARG R 354     149.768 163.646 158.778  1.00  3.48           C  
ATOM   3608  NE  ARG R 354     149.237 163.886 160.137  1.00  3.48           N  
ATOM   3609  CZ  ARG R 354     149.710 163.390 161.294  1.00  3.48           C  
ATOM   3610  NH1 ARG R 354     150.762 162.566 161.310  1.00  3.48           N  
ATOM   3611  NH2 ARG R 354     149.124 163.723 162.447  1.00  3.48           N1+
ATOM   3612  H   ARG R 354     148.624 165.279 154.817  1.00  0.00           H  
ATOM   3613  HA  ARG R 354     148.377 162.682 156.212  1.00  0.00           H  
ATOM   3614  HB3 ARG R 354     147.268 164.207 157.984  1.00  0.00           H  
ATOM   3615  HB2 ARG R 354     147.540 165.539 156.912  1.00  0.00           H  
ATOM   3616  HG3 ARG R 354     149.390 165.718 158.302  1.00  0.00           H  
ATOM   3617  HG2 ARG R 354     150.086 164.831 156.991  1.00  0.00           H  
ATOM   3618  HD3 ARG R 354     150.858 163.643 158.837  1.00  0.00           H  
ATOM   3619  HD2 ARG R 354     149.470 162.659 158.423  1.00  0.00           H  
ATOM   3620  HE  ARG R 354     148.400 164.456 160.148  1.00  0.00           H  
ATOM   3621 HH12 ARG R 354     151.147 162.184 162.166  1.00  0.00           H  
ATOM   3622 HH11 ARG R 354     151.218 162.282 160.455  1.00  0.00           H  
ATOM   3623 HH22 ARG R 354     149.450 163.374 163.342  1.00  0.00           H  
ATOM   3624 HH21 ARG R 354     148.336 164.356 162.502  1.00  0.00           H  
ATOM   3625  N   LYS R 355     145.735 164.000 154.754  1.00  7.44           N  
ATOM   3626  CA  LYS R 355     144.311 163.830 154.453  1.00  7.43           C  
ATOM   3627  C   LYS R 355     144.053 162.585 153.578  1.00  2.44           C  
ATOM   3628  O   LYS R 355     142.941 162.050 153.613  1.00  2.44           O  
ATOM   3629  CB  LYS R 355     143.790 165.109 153.743  1.00  2.44           C  
ATOM   3630  CG  LYS R 355     142.366 165.063 153.134  1.00  2.44           C  
ATOM   3631  CD  LYS R 355     141.218 164.790 154.132  1.00  2.44           C  
ATOM   3632  CE  LYS R 355     140.029 164.054 153.483  1.00  2.44           C  
ATOM   3633  NZ  LYS R 355     140.334 162.625 153.289  1.00  2.44           N1+
ATOM   3634  H   LYS R 355     146.253 164.678 154.208  1.00  0.00           H  
ATOM   3635  HA  LYS R 355     143.769 163.699 155.391  1.00  0.00           H  
ATOM   3636  HB3 LYS R 355     144.470 165.361 152.930  1.00  0.00           H  
ATOM   3637  HB2 LYS R 355     143.851 165.948 154.437  1.00  0.00           H  
ATOM   3638  HG3 LYS R 355     142.351 164.339 152.319  1.00  0.00           H  
ATOM   3639  HG2 LYS R 355     142.176 166.019 152.642  1.00  0.00           H  
ATOM   3640  HD3 LYS R 355     140.878 165.747 154.533  1.00  0.00           H  
ATOM   3641  HD2 LYS R 355     141.564 164.225 154.997  1.00  0.00           H  
ATOM   3642  HE3 LYS R 355     139.779 164.510 152.523  1.00  0.00           H  
ATOM   3643  HE2 LYS R 355     139.139 164.135 154.109  1.00  0.00           H  
ATOM   3644  HZ1 LYS R 355     140.011 162.247 152.397  1.00  0.00           H  
ATOM   3645  HZ2 LYS R 355     141.340 162.458 153.324  1.00  0.00           H  
ATOM   3646  HZ3 LYS R 355     139.921 162.024 153.997  1.00  0.00           H  
ATOM   3647  N   VAL R 356     145.042 162.119 152.802  1.00  7.45           N  
ATOM   3648  CA  VAL R 356     144.972 160.914 151.962  1.00  7.45           C  
ATOM   3649  C   VAL R 356     144.653 159.639 152.782  1.00  5.54           C  
ATOM   3650  O   VAL R 356     143.928 158.771 152.288  1.00  5.54           O  
ATOM   3651  CB  VAL R 356     146.270 160.810 151.107  1.00  5.54           C  
ATOM   3652  CG1 VAL R 356     146.452 159.466 150.374  1.00  5.54           C  
ATOM   3653  CG2 VAL R 356     146.349 161.941 150.064  1.00  5.54           C  
ATOM   3654  H   VAL R 356     145.899 162.659 152.784  1.00  0.00           H  
ATOM   3655  HA  VAL R 356     144.133 161.046 151.277  1.00  0.00           H  
ATOM   3656  HB  VAL R 356     147.118 160.925 151.783  1.00  0.00           H  
ATOM   3657 HG11 VAL R 356     147.339 159.475 149.739  1.00  0.00           H  
ATOM   3658 HG12 VAL R 356     146.585 158.643 151.076  1.00  0.00           H  
ATOM   3659 HG13 VAL R 356     145.595 159.229 149.743  1.00  0.00           H  
ATOM   3660 HG21 VAL R 356     147.340 161.984 149.612  1.00  0.00           H  
ATOM   3661 HG22 VAL R 356     145.623 161.790 149.264  1.00  0.00           H  
ATOM   3662 HG23 VAL R 356     146.146 162.917 150.494  1.00  0.00           H  
ATOM   3663  N   ALA R 357     145.127 159.571 154.040  1.00  7.46           N  
ATOM   3664  CA  ALA R 357     144.894 158.516 155.027  1.00  7.46           C  
ATOM   3665  C   ALA R 357     143.419 158.114 155.145  1.00  2.66           C  
ATOM   3666  O   ALA R 357     143.023 157.076 154.616  1.00  2.66           O  
ATOM   3667  CB  ALA R 357     145.502 158.908 156.384  1.00  2.66           C  
ATOM   3668  H   ALA R 357     145.760 160.307 154.321  1.00  0.00           H  
ATOM   3669  HA  ALA R 357     145.422 157.632 154.668  1.00  0.00           H  
ATOM   3670  HB1 ALA R 357     145.332 158.131 157.130  1.00  0.00           H  
ATOM   3671  HB2 ALA R 357     146.580 159.048 156.309  1.00  0.00           H  
ATOM   3672  HB3 ALA R 357     145.079 159.836 156.769  1.00  0.00           H  
ATOM   3673  N   LYS R 358     142.571 158.966 155.741  1.00  7.47           N  
ATOM   3674  CA  LYS R 358     141.119 158.766 155.789  1.00  7.47           C  
ATOM   3675  C   LYS R 358     140.496 159.297 154.480  1.00  1.77           C  
ATOM   3676  O   LYS R 358     139.708 160.243 154.460  1.00  1.77           O  
ATOM   3677  CB  LYS R 358     140.520 159.417 157.063  1.00  1.77           C  
ATOM   3678  CG  LYS R 358     139.121 158.870 157.448  1.00  1.77           C  
ATOM   3679  CD  LYS R 358     139.137 157.434 158.025  1.00  1.77           C  
ATOM   3680  CE  LYS R 358     137.733 156.810 158.174  1.00  1.77           C  
ATOM   3681  NZ  LYS R 358     137.796 155.359 158.447  1.00  1.77           N1+
ATOM   3682  H   LYS R 358     142.951 159.836 156.083  1.00  0.00           H  
ATOM   3683  HA  LYS R 358     140.912 157.699 155.817  1.00  0.00           H  
ATOM   3684  HB3 LYS R 358     140.466 160.500 156.940  1.00  0.00           H  
ATOM   3685  HB2 LYS R 358     141.191 159.256 157.908  1.00  0.00           H  
ATOM   3686  HG3 LYS R 358     138.463 158.916 156.579  1.00  0.00           H  
ATOM   3687  HG2 LYS R 358     138.675 159.536 158.188  1.00  0.00           H  
ATOM   3688  HD3 LYS R 358     139.646 157.438 158.990  1.00  0.00           H  
ATOM   3689  HD2 LYS R 358     139.734 156.792 157.383  1.00  0.00           H  
ATOM   3690  HE3 LYS R 358     137.161 156.947 157.255  1.00  0.00           H  
ATOM   3691  HE2 LYS R 358     137.179 157.308 158.971  1.00  0.00           H  
ATOM   3692  HZ1 LYS R 358     138.200 154.865 157.648  1.00  0.00           H  
ATOM   3693  HZ2 LYS R 358     138.350 155.137 159.259  1.00  0.00           H  
ATOM   3694  HZ3 LYS R 358     136.877 154.963 158.576  1.00  0.00           H  
ATOM   3695  N   SER R 359     140.908 158.661 153.386  1.00  7.48           N  
ATOM   3696  CA  SER R 359     140.354 158.652 152.043  1.00  7.48           C  
ATOM   3697  C   SER R 359     140.625 157.265 151.437  1.00  4.56           C  
ATOM   3698  O   SER R 359     139.708 156.648 150.904  1.00  4.56           O  
ATOM   3699  CB  SER R 359     140.833 159.856 151.196  1.00  4.56           C  
ATOM   3700  OG  SER R 359     139.893 160.927 151.216  1.00  4.56           O  
ATOM   3701  H   SER R 359     141.629 157.965 153.550  1.00  0.00           H  
ATOM   3702  HA  SER R 359     139.267 158.708 152.137  1.00  0.00           H  
ATOM   3703  HB3 SER R 359     140.969 159.554 150.155  1.00  0.00           H  
ATOM   3704  HB2 SER R 359     141.806 160.210 151.538  1.00  0.00           H  
ATOM   3705  HG  SER R 359     139.135 160.643 150.711  1.00  0.00           H  
ATOM   3706  N   LEU R 360     141.842 156.725 151.621  1.00  7.49           N  
ATOM   3707  CA  LEU R 360     142.163 155.322 151.332  1.00  7.49           C  
ATOM   3708  C   LEU R 360     141.591 154.412 152.438  1.00  5.83           C  
ATOM   3709  O   LEU R 360     141.000 153.372 152.148  1.00  5.83           O  
ATOM   3710  CB  LEU R 360     143.694 155.148 151.277  1.00  5.83           C  
ATOM   3711  CG  LEU R 360     144.385 155.898 150.116  1.00  5.83           C  
ATOM   3712  CD1 LEU R 360     145.902 155.894 150.320  1.00  5.83           C  
ATOM   3713  CD2 LEU R 360     144.044 155.299 148.741  1.00  5.83           C  
ATOM   3714  H   LEU R 360     142.595 157.304 151.985  1.00  0.00           H  
ATOM   3715  HA  LEU R 360     141.717 155.018 150.384  1.00  0.00           H  
ATOM   3716  HB3 LEU R 360     143.933 154.086 151.198  1.00  0.00           H  
ATOM   3717  HB2 LEU R 360     144.124 155.476 152.226  1.00  0.00           H  
ATOM   3718  HG  LEU R 360     144.064 156.940 150.123  1.00  0.00           H  
ATOM   3719 HD11 LEU R 360     146.417 156.438 149.529  1.00  0.00           H  
ATOM   3720 HD12 LEU R 360     146.171 156.353 151.271  1.00  0.00           H  
ATOM   3721 HD13 LEU R 360     146.283 154.874 150.327  1.00  0.00           H  
ATOM   3722 HD21 LEU R 360     144.564 155.826 147.941  1.00  0.00           H  
ATOM   3723 HD22 LEU R 360     144.334 154.248 148.682  1.00  0.00           H  
ATOM   3724 HD23 LEU R 360     142.978 155.358 148.522  1.00  0.00           H  
ATOM   3725  N   ALA R 361     141.642 154.845 153.709  1.00  7.50           N  
ATOM   3726  CA  ALA R 361     140.975 154.211 154.850  1.00  7.50           C  
ATOM   3727  C   ALA R 361     139.463 154.526 154.879  1.00  1.54           C  
ATOM   3728  O   ALA R 361     138.891 154.907 155.903  1.00  1.54           O  
ATOM   3729  CB  ALA R 361     141.667 154.621 156.161  1.00  1.54           C  
ATOM   3730  H   ALA R 361     142.178 155.688 153.902  1.00  0.00           H  
ATOM   3731  HA  ALA R 361     141.060 153.136 154.740  1.00  0.00           H  
ATOM   3732  HB1 ALA R 361     141.237 154.086 157.009  1.00  0.00           H  
ATOM   3733  HB2 ALA R 361     142.727 154.367 156.134  1.00  0.00           H  
ATOM   3734  HB3 ALA R 361     141.586 155.684 156.366  1.00  0.00           H  
ATOM   3735  N   VAL R 362     138.833 154.345 153.720  1.00  7.51           N  
ATOM   3736  CA  VAL R 362     137.418 154.100 153.492  1.00  7.51           C  
ATOM   3737  C   VAL R 362     137.343 152.646 152.983  1.00  0.83           C  
ATOM   3738  O   VAL R 362     136.605 151.844 153.549  1.00  0.83           O  
ATOM   3739  CB  VAL R 362     136.862 155.128 152.469  1.00  0.83           C  
ATOM   3740  CG1 VAL R 362     135.391 154.863 152.093  1.00  0.83           C  
ATOM   3741  CG2 VAL R 362     137.007 156.573 152.988  1.00  0.83           C  
ATOM   3742  H   VAL R 362     139.449 154.042 152.972  1.00  0.00           H  
ATOM   3743  HA  VAL R 362     136.856 154.173 154.424  1.00  0.00           H  
ATOM   3744  HB  VAL R 362     137.446 155.053 151.550  1.00  0.00           H  
ATOM   3745 HG11 VAL R 362     135.019 155.617 151.398  1.00  0.00           H  
ATOM   3746 HG12 VAL R 362     135.260 153.896 151.605  1.00  0.00           H  
ATOM   3747 HG13 VAL R 362     134.744 154.877 152.971  1.00  0.00           H  
ATOM   3748 HG21 VAL R 362     136.652 157.290 152.247  1.00  0.00           H  
ATOM   3749 HG22 VAL R 362     136.430 156.724 153.900  1.00  0.00           H  
ATOM   3750 HG23 VAL R 362     138.044 156.824 153.205  1.00  0.00           H  
ATOM   3751  N   ILE R 363     138.193 152.286 152.004  1.00  7.52           N  
ATOM   3752  CA  ILE R 363     138.405 150.920 151.518  1.00  7.52           C  
ATOM   3753  C   ILE R 363     139.029 150.080 152.651  1.00  4.83           C  
ATOM   3754  O   ILE R 363     138.516 149.017 152.975  1.00  4.83           O  
ATOM   3755  CB  ILE R 363     139.313 150.937 150.248  1.00  4.83           C  
ATOM   3756  CG1 ILE R 363     138.756 151.868 149.140  1.00  4.83           C  
ATOM   3757  CG2 ILE R 363     139.537 149.515 149.682  1.00  4.83           C  
ATOM   3758  CD1 ILE R 363     139.755 152.162 148.011  1.00  4.83           C  
ATOM   3759  H   ILE R 363     138.789 152.989 151.593  1.00  0.00           H  
ATOM   3760  HA  ILE R 363     137.434 150.486 151.265  1.00  0.00           H  
ATOM   3761  HB  ILE R 363     140.290 151.326 150.541  1.00  0.00           H  
ATOM   3762 HG13 ILE R 363     138.465 152.832 149.554  1.00  0.00           H  
ATOM   3763 HG12 ILE R 363     137.842 151.441 148.723  1.00  0.00           H  
ATOM   3764 HG21 ILE R 363     140.195 149.516 148.815  1.00  0.00           H  
ATOM   3765 HG22 ILE R 363     139.992 148.847 150.413  1.00  0.00           H  
ATOM   3766 HG23 ILE R 363     138.593 149.062 149.375  1.00  0.00           H  
ATOM   3767 HD11 ILE R 363     139.345 152.897 147.318  1.00  0.00           H  
ATOM   3768 HD12 ILE R 363     140.688 152.568 148.406  1.00  0.00           H  
ATOM   3769 HD13 ILE R 363     139.994 151.272 147.432  1.00  0.00           H  
ATOM   3770  N   VAL R 364     140.065 150.601 153.327  1.00  7.53           N  
ATOM   3771  CA  VAL R 364     140.594 150.025 154.567  1.00  7.53           C  
ATOM   3772  C   VAL R 364     139.751 150.613 155.725  1.00  0.26           C  
ATOM   3773  O   VAL R 364     140.200 151.475 156.483  1.00  0.26           O  
ATOM   3774  CB  VAL R 364     142.116 150.341 154.701  1.00  0.26           C  
ATOM   3775  CG1 VAL R 364     142.748 149.680 155.941  1.00  0.26           C  
ATOM   3776  CG2 VAL R 364     142.902 149.925 153.444  1.00  0.26           C  
ATOM   3777  H   VAL R 364     140.449 151.477 152.999  1.00  0.00           H  
ATOM   3778  HA  VAL R 364     140.471 148.940 154.561  1.00  0.00           H  
ATOM   3779  HB  VAL R 364     142.266 151.412 154.811  1.00  0.00           H  
ATOM   3780 HG11 VAL R 364     143.829 149.822 155.965  1.00  0.00           H  
ATOM   3781 HG12 VAL R 364     142.358 150.092 156.872  1.00  0.00           H  
ATOM   3782 HG13 VAL R 364     142.553 148.609 155.959  1.00  0.00           H  
ATOM   3783 HG21 VAL R 364     143.959 150.170 153.547  1.00  0.00           H  
ATOM   3784 HG22 VAL R 364     142.820 148.853 153.261  1.00  0.00           H  
ATOM   3785 HG23 VAL R 364     142.545 150.443 152.555  1.00  0.00           H  
ATOM   3786  N   SER R 365     138.487 150.196 155.807  1.00  7.54           N  
ATOM   3787  CA  SER R 365     137.510 150.471 156.859  1.00  7.54           C  
ATOM   3788  C   SER R 365     136.284 149.595 156.594  1.00  0.19           C  
ATOM   3789  O   SER R 365     135.867 148.852 157.476  1.00  0.19           O  
ATOM   3790  CB  SER R 365     137.142 151.968 156.965  1.00  0.19           C  
ATOM   3791  OG  SER R 365     138.129 152.680 157.696  1.00  0.19           O  
ATOM   3792  H   SER R 365     138.195 149.506 155.115  1.00  0.00           H  
ATOM   3793  HA  SER R 365     137.927 150.134 157.810  1.00  0.00           H  
ATOM   3794  HB3 SER R 365     136.184 152.092 157.473  1.00  0.00           H  
ATOM   3795  HB2 SER R 365     137.026 152.408 155.979  1.00  0.00           H  
ATOM   3796  HG  SER R 365     138.968 152.318 157.386  1.00  0.00           H  
ATOM   3797  N   ILE R 366     135.773 149.602 155.354  1.00  7.55           N  
ATOM   3798  CA  ILE R 366     134.848 148.587 154.839  1.00  7.55           C  
ATOM   3799  C   ILE R 366     135.602 147.236 154.796  1.00  0.35           C  
ATOM   3800  O   ILE R 366     136.834 147.227 154.710  1.00  0.35           O  
ATOM   3801  CB  ILE R 366     134.313 149.045 153.451  1.00  0.35           C  
ATOM   3802  CG1 ILE R 366     133.547 150.392 153.553  1.00  0.35           C  
ATOM   3803  CG2 ILE R 366     133.409 147.982 152.792  1.00  0.35           C  
ATOM   3804  CD1 ILE R 366     133.483 151.174 152.234  1.00  0.35           C  
ATOM   3805  H   ILE R 366     136.171 150.223 154.658  1.00  0.00           H  
ATOM   3806  HA  ILE R 366     134.012 148.497 155.535  1.00  0.00           H  
ATOM   3807  HB  ILE R 366     135.177 149.191 152.800  1.00  0.00           H  
ATOM   3808 HG13 ILE R 366     134.013 151.052 154.283  1.00  0.00           H  
ATOM   3809 HG12 ILE R 366     132.539 150.215 153.931  1.00  0.00           H  
ATOM   3810 HG21 ILE R 366     132.921 148.349 151.894  1.00  0.00           H  
ATOM   3811 HG22 ILE R 366     133.978 147.102 152.489  1.00  0.00           H  
ATOM   3812 HG23 ILE R 366     132.618 147.649 153.466  1.00  0.00           H  
ATOM   3813 HD11 ILE R 366     132.991 152.135 152.379  1.00  0.00           H  
ATOM   3814 HD12 ILE R 366     134.482 151.368 151.843  1.00  0.00           H  
ATOM   3815 HD13 ILE R 366     132.924 150.639 151.470  1.00  0.00           H  
ATOM   3816  N   PHE R 367     134.892 146.117 154.988  1.00  7.56           N  
ATOM   3817  CA  PHE R 367     135.411 144.759 155.193  1.00  7.56           C  
ATOM   3818  C   PHE R 367     135.883 144.639 156.652  1.00  2.24           C  
ATOM   3819  O   PHE R 367     135.243 143.982 157.470  1.00  2.24           O  
ATOM   3820  CB  PHE R 367     136.444 144.351 154.109  1.00  2.24           C  
ATOM   3821  CG  PHE R 367     136.791 142.879 153.998  1.00  2.24           C  
ATOM   3822  CD1 PHE R 367     136.117 142.069 153.062  1.00  2.24           C  
ATOM   3823  CD2 PHE R 367     137.825 142.325 154.782  1.00  2.24           C  
ATOM   3824  CE1 PHE R 367     136.484 140.721 152.896  1.00  2.24           C  
ATOM   3825  CE2 PHE R 367     138.200 140.980 154.605  1.00  2.24           C  
ATOM   3826  CZ  PHE R 367     137.532 140.178 153.662  1.00  2.24           C  
ATOM   3827  H   PHE R 367     133.884 146.199 155.018  1.00  0.00           H  
ATOM   3828  HA  PHE R 367     134.555 144.090 155.084  1.00  0.00           H  
ATOM   3829  HB3 PHE R 367     137.385 144.881 154.245  1.00  0.00           H  
ATOM   3830  HB2 PHE R 367     136.070 144.670 153.135  1.00  0.00           H  
ATOM   3831  HD1 PHE R 367     135.316 142.475 152.465  1.00  0.00           H  
ATOM   3832  HD2 PHE R 367     138.339 142.925 155.518  1.00  0.00           H  
ATOM   3833  HE1 PHE R 367     135.953 140.096 152.192  1.00  0.00           H  
ATOM   3834  HE2 PHE R 367     138.995 140.555 155.197  1.00  0.00           H  
ATOM   3835  HZ  PHE R 367     137.806 139.139 153.544  1.00  0.00           H  
ATOM   3836  N   GLY R 368     136.932 145.399 156.997  1.00  8.47           N  
ATOM   3837  CA  GLY R 368     137.578 145.495 158.304  1.00  8.47           C  
ATOM   3838  C   GLY R 368     136.620 145.749 159.471  1.00  1.25           C  
ATOM   3839  O   GLY R 368     136.509 144.921 160.370  1.00  1.25           O  
ATOM   3840  H   GLY R 368     137.308 145.969 156.248  1.00  0.00           H  
ATOM   3841  HA3 GLY R 368     138.289 146.318 158.277  1.00  0.00           H  
ATOM   3842  HA2 GLY R 368     138.165 144.599 158.489  1.00  0.00           H  
ATOM   3843  N   LEU R 369     135.903 146.878 159.442  1.00  8.48           N  
ATOM   3844  CA  LEU R 369     134.972 147.286 160.497  1.00  8.48           C  
ATOM   3845  C   LEU R 369     133.569 146.692 160.279  1.00  3.13           C  
ATOM   3846  O   LEU R 369     132.725 146.814 161.161  1.00  3.13           O  
ATOM   3847  CB  LEU R 369     134.840 148.828 160.510  1.00  3.13           C  
ATOM   3848  CG  LEU R 369     136.162 149.604 160.718  1.00  3.13           C  
ATOM   3849  CD1 LEU R 369     135.932 151.113 160.552  1.00  3.13           C  
ATOM   3850  CD2 LEU R 369     136.810 149.306 162.080  1.00  3.13           C  
ATOM   3851  H   LEU R 369     135.981 147.499 158.639  1.00  0.00           H  
ATOM   3852  HA  LEU R 369     135.328 146.950 161.469  1.00  0.00           H  
ATOM   3853  HB3 LEU R 369     134.140 149.115 161.298  1.00  0.00           H  
ATOM   3854  HB2 LEU R 369     134.368 149.152 159.581  1.00  0.00           H  
ATOM   3855  HG  LEU R 369     136.869 149.301 159.946  1.00  0.00           H  
ATOM   3856 HD11 LEU R 369     136.872 151.663 160.606  1.00  0.00           H  
ATOM   3857 HD12 LEU R 369     135.469 151.333 159.591  1.00  0.00           H  
ATOM   3858 HD13 LEU R 369     135.272 151.497 161.332  1.00  0.00           H  
ATOM   3859 HD21 LEU R 369     137.717 149.893 162.225  1.00  0.00           H  
ATOM   3860 HD22 LEU R 369     136.132 149.536 162.904  1.00  0.00           H  
ATOM   3861 HD23 LEU R 369     137.094 148.257 162.170  1.00  0.00           H  
ATOM   3862  N   CYS R 370     133.322 146.039 159.135  1.00  8.49           N  
ATOM   3863  CA  CYS R 370     132.076 145.325 158.854  1.00  8.49           C  
ATOM   3864  C   CYS R 370     132.122 143.963 159.564  1.00 26.09           C  
ATOM   3865  O   CYS R 370     131.182 143.590 160.258  1.00 26.09           O  
ATOM   3866  CB  CYS R 370     131.947 145.091 157.330  1.00 26.09           C  
ATOM   3867  SG  CYS R 370     131.870 146.672 156.435  1.00 26.09           S  
ATOM   3868  H   CYS R 370     134.084 145.931 158.485  1.00  0.00           H  
ATOM   3869  HA  CYS R 370     131.213 145.886 159.220  1.00  0.00           H  
ATOM   3870  HB3 CYS R 370     131.046 144.522 157.100  1.00  0.00           H  
ATOM   3871  HB2 CYS R 370     132.779 144.511 156.938  1.00  0.00           H  
ATOM   3872  HG  CYS R 370     130.709 147.060 156.976  1.00  0.00           H  
ATOM   3873  N   TRP R 371     133.243 143.239 159.433  1.00  8.50           N  
ATOM   3874  CA  TRP R 371     133.407 141.890 159.971  1.00  8.50           C  
ATOM   3875  C   TRP R 371     133.900 141.932 161.432  1.00139.89           C  
ATOM   3876  O   TRP R 371     133.742 140.951 162.156  1.00139.89           O  
ATOM   3877  CB  TRP R 371     134.432 141.130 159.100  1.00139.89           C  
ATOM   3878  CG  TRP R 371     134.055 140.824 157.671  1.00139.89           C  
ATOM   3879  CD2 TRP R 371     134.581 139.767 156.811  1.00139.89           C  
ATOM   3880  CD1 TRP R 371     133.101 141.436 156.929  1.00139.89           C  
ATOM   3881  NE1 TRP R 371     132.975 140.816 155.708  1.00139.89           N  
ATOM   3882  CE2 TRP R 371     133.874 139.785 155.569  1.00139.89           C  
ATOM   3883  CE3 TRP R 371     135.566 138.767 156.966  1.00139.89           C  
ATOM   3884  CZ2 TRP R 371     134.136 138.868 154.538  1.00139.89           C  
ATOM   3885  CZ3 TRP R 371     135.839 137.842 155.942  1.00139.89           C  
ATOM   3886  CH2 TRP R 371     135.137 137.900 154.724  1.00139.89           C  
ATOM   3887  H   TRP R 371     133.985 143.578 158.825  1.00  0.00           H  
ATOM   3888  HA  TRP R 371     132.457 141.352 159.951  1.00  0.00           H  
ATOM   3889  HB3 TRP R 371     134.614 140.162 159.566  1.00  0.00           H  
ATOM   3890  HB2 TRP R 371     135.391 141.647 159.096  1.00  0.00           H  
ATOM   3891  HD1 TRP R 371     132.470 142.243 157.257  1.00  0.00           H  
ATOM   3892  HE1 TRP R 371     132.194 141.008 155.092  1.00  0.00           H  
ATOM   3893  HE3 TRP R 371     136.119 138.712 157.888  1.00  0.00           H  
ATOM   3894  HZ2 TRP R 371     133.582 138.903 153.611  1.00  0.00           H  
ATOM   3895  HZ3 TRP R 371     136.588 137.080 156.090  1.00  0.00           H  
ATOM   3896  HH2 TRP R 371     135.366 137.195 153.939  1.00  0.00           H  
ATOM   3897  N   ALA R 372     134.432 143.078 161.890  1.00  8.51           N  
ATOM   3898  CA  ALA R 372     134.876 143.389 163.255  1.00  8.51           C  
ATOM   3899  C   ALA R 372     134.110 142.761 164.442  1.00 26.05           C  
ATOM   3900  O   ALA R 372     134.759 142.098 165.251  1.00 26.05           O  
ATOM   3901  CB  ALA R 372     135.120 144.894 163.438  1.00 26.05           C  
ATOM   3902  H   ALA R 372     134.560 143.801 161.196  1.00  0.00           H  
ATOM   3903  HA  ALA R 372     135.866 142.932 163.306  1.00  0.00           H  
ATOM   3904  HB1 ALA R 372     135.348 145.132 164.478  1.00  0.00           H  
ATOM   3905  HB2 ALA R 372     135.973 145.225 162.849  1.00  0.00           H  
ATOM   3906  HB3 ALA R 372     134.251 145.484 163.149  1.00  0.00           H  
ATOM   3907  N   PRO R 373     132.772 142.906 164.583  1.00  8.52           N  
ATOM   3908  CA  PRO R 373     132.048 142.348 165.736  1.00  8.52           C  
ATOM   3909  C   PRO R 373     131.916 140.813 165.741  1.00  5.85           C  
ATOM   3910  O   PRO R 373     131.566 140.258 166.774  1.00  5.85           O  
ATOM   3911  CD  PRO R 373     131.864 143.651 163.705  1.00  5.85           C  
ATOM   3912  CB  PRO R 373     130.674 143.035 165.714  1.00  5.85           C  
ATOM   3913  CG  PRO R 373     130.458 143.432 164.263  1.00  5.85           C  
ATOM   3914  HA  PRO R 373     132.563 142.623 166.658  1.00  0.00           H  
ATOM   3915  HD2 PRO R 373     131.903 143.318 162.673  1.00  0.00           H  
ATOM   3916  HD3 PRO R 373     132.118 144.711 163.727  1.00  0.00           H  
ATOM   3917  HB3 PRO R 373     130.711 143.931 166.335  1.00  0.00           H  
ATOM   3918  HB2 PRO R 373     129.866 142.412 166.103  1.00  0.00           H  
ATOM   3919  HG2 PRO R 373     129.976 142.613 163.726  1.00  0.00           H  
ATOM   3920  HG3 PRO R 373     129.830 144.315 164.155  1.00  0.00           H  
ATOM   3921  N   TYR R 374     132.209 140.117 164.635  1.00  8.53           N  
ATOM   3922  CA  TYR R 374     132.134 138.656 164.543  1.00  8.53           C  
ATOM   3923  C   TYR R 374     133.433 138.004 165.084  1.00 15.14           C  
ATOM   3924  O   TYR R 374     133.385 136.853 165.510  1.00 15.14           O  
ATOM   3925  CB  TYR R 374     131.902 138.327 163.046  1.00 15.14           C  
ATOM   3926  CG  TYR R 374     131.656 136.888 162.624  1.00 15.14           C  
ATOM   3927  CD1 TYR R 374     130.348 136.443 162.336  1.00 15.14           C  
ATOM   3928  CD2 TYR R 374     132.741 136.011 162.420  1.00 15.14           C  
ATOM   3929  CE1 TYR R 374     130.135 135.141 161.842  1.00 15.14           C  
ATOM   3930  CE2 TYR R 374     132.530 134.718 161.915  1.00 15.14           C  
ATOM   3931  CZ  TYR R 374     131.227 134.277 161.631  1.00 15.14           C  
ATOM   3932  OH  TYR R 374     131.038 133.011 161.164  1.00 15.14           O  
ATOM   3933  H   TYR R 374     132.524 140.612 163.808  1.00  0.00           H  
ATOM   3934  HA  TYR R 374     131.286 138.282 165.122  1.00  0.00           H  
ATOM   3935  HB3 TYR R 374     132.734 138.687 162.451  1.00  0.00           H  
ATOM   3936  HB2 TYR R 374     131.045 138.906 162.697  1.00  0.00           H  
ATOM   3937  HD1 TYR R 374     129.502 137.098 162.482  1.00  0.00           H  
ATOM   3938  HD2 TYR R 374     133.749 136.321 162.640  1.00  0.00           H  
ATOM   3939  HE1 TYR R 374     129.127 134.813 161.645  1.00  0.00           H  
ATOM   3940  HE2 TYR R 374     133.379 134.075 161.742  1.00  0.00           H  
ATOM   3941  HH  TYR R 374     131.760 132.451 161.421  1.00  0.00           H  
ATOM   3942  N   THR R 375     134.569 138.731 165.104  1.00  8.54           N  
ATOM   3943  CA  THR R 375     135.925 138.302 165.505  1.00  8.54           C  
ATOM   3944  C   THR R 375     136.011 137.437 166.778  1.00  3.68           C  
ATOM   3945  O   THR R 375     136.058 136.209 166.713  1.00  3.68           O  
ATOM   3946  CB  THR R 375     136.910 139.504 165.511  1.00  3.68           C  
ATOM   3947  OG1 THR R 375     136.522 140.497 166.448  1.00  3.68           O  
ATOM   3948  CG2 THR R 375     137.135 140.155 164.140  1.00  3.68           C  
ATOM   3949  H   THR R 375     134.484 139.688 164.799  1.00  0.00           H  
ATOM   3950  HA  THR R 375     136.273 137.624 164.731  1.00  0.00           H  
ATOM   3951  HB  THR R 375     137.880 139.133 165.850  1.00  0.00           H  
ATOM   3952  HG1 THR R 375     135.844 141.055 166.058  1.00  0.00           H  
ATOM   3953 HG21 THR R 375     137.781 141.029 164.218  1.00  0.00           H  
ATOM   3954 HG22 THR R 375     137.628 139.456 163.466  1.00  0.00           H  
ATOM   3955 HG23 THR R 375     136.203 140.465 163.667  1.00  0.00           H  
ATOM   3956  N   LEU R 376     136.032 138.092 167.944  1.00  8.55           N  
ATOM   3957  CA  LEU R 376     136.134 137.461 169.257  1.00  8.55           C  
ATOM   3958  C   LEU R 376     134.855 136.675 169.592  1.00  1.46           C  
ATOM   3959  O   LEU R 376     134.902 135.712 170.344  1.00  1.46           O  
ATOM   3960  CB  LEU R 376     136.396 138.564 170.309  1.00  1.46           C  
ATOM   3961  CG  LEU R 376     136.706 138.076 171.744  1.00  1.46           C  
ATOM   3962  CD1 LEU R 376     137.994 137.239 171.822  1.00  1.46           C  
ATOM   3963  CD2 LEU R 376     136.780 139.263 172.715  1.00  1.46           C  
ATOM   3964  H   LEU R 376     136.062 139.106 167.881  1.00  0.00           H  
ATOM   3965  HA  LEU R 376     136.971 136.765 169.233  1.00  0.00           H  
ATOM   3966  HB3 LEU R 376     135.529 139.228 170.344  1.00  0.00           H  
ATOM   3967  HB2 LEU R 376     137.228 139.185 169.973  1.00  0.00           H  
ATOM   3968  HG  LEU R 376     135.885 137.446 172.089  1.00  0.00           H  
ATOM   3969 HD11 LEU R 376     138.212 136.953 172.852  1.00  0.00           H  
ATOM   3970 HD12 LEU R 376     137.910 136.312 171.254  1.00  0.00           H  
ATOM   3971 HD13 LEU R 376     138.855 137.790 171.443  1.00  0.00           H  
ATOM   3972 HD21 LEU R 376     136.952 138.924 173.738  1.00  0.00           H  
ATOM   3973 HD22 LEU R 376     137.589 139.946 172.453  1.00  0.00           H  
ATOM   3974 HD23 LEU R 376     135.849 139.832 172.717  1.00  0.00           H  
ATOM   3975  N   LEU R 377     133.723 137.053 168.994  1.00  8.56           N  
ATOM   3976  CA  LEU R 377     132.400 136.480 169.211  1.00  8.56           C  
ATOM   3977  C   LEU R 377     132.316 135.030 168.692  1.00  8.63           C  
ATOM   3978  O   LEU R 377     131.769 134.159 169.368  1.00  8.63           O  
ATOM   3979  CB  LEU R 377     131.422 137.421 168.481  1.00  8.63           C  
ATOM   3980  CG  LEU R 377     129.979 137.457 169.002  1.00  8.63           C  
ATOM   3981  CD1 LEU R 377     129.881 137.964 170.452  1.00  8.63           C  
ATOM   3982  CD2 LEU R 377     129.164 138.381 168.094  1.00  8.63           C  
ATOM   3983  H   LEU R 377     133.794 137.806 168.329  1.00  0.00           H  
ATOM   3984  HA  LEU R 377     132.215 136.471 170.284  1.00  0.00           H  
ATOM   3985  HB3 LEU R 377     131.416 137.182 167.416  1.00  0.00           H  
ATOM   3986  HB2 LEU R 377     131.797 138.442 168.547  1.00  0.00           H  
ATOM   3987  HG  LEU R 377     129.557 136.453 168.942  1.00  0.00           H  
ATOM   3988 HD11 LEU R 377     128.842 137.986 170.779  1.00  0.00           H  
ATOM   3989 HD12 LEU R 377     130.413 137.328 171.158  1.00  0.00           H  
ATOM   3990 HD13 LEU R 377     130.280 138.974 170.552  1.00  0.00           H  
ATOM   3991 HD21 LEU R 377     128.126 138.391 168.395  1.00  0.00           H  
ATOM   3992 HD22 LEU R 377     129.520 139.410 168.142  1.00  0.00           H  
ATOM   3993 HD23 LEU R 377     129.208 138.065 167.054  1.00  0.00           H  
ATOM   3994  N   MET R 378     132.967 134.751 167.553  1.00  8.57           N  
ATOM   3995  CA  MET R 378     133.190 133.412 167.007  1.00  8.57           C  
ATOM   3996  C   MET R 378     134.114 132.589 167.925  1.00  8.71           C  
ATOM   3997  O   MET R 378     133.885 131.399 168.128  1.00  8.71           O  
ATOM   3998  CB  MET R 378     133.838 133.579 165.614  1.00  8.71           C  
ATOM   3999  CG  MET R 378     134.214 132.273 164.892  1.00  8.71           C  
ATOM   4000  SD  MET R 378     135.026 132.520 163.290  1.00  8.71           S  
ATOM   4001  CE  MET R 378     136.584 133.277 163.826  1.00  8.71           C  
ATOM   4002  H   MET R 378     133.355 135.529 167.028  1.00  0.00           H  
ATOM   4003  HA  MET R 378     132.233 132.894 166.918  1.00  0.00           H  
ATOM   4004  HB3 MET R 378     134.728 134.196 165.714  1.00  0.00           H  
ATOM   4005  HB2 MET R 378     133.159 134.141 164.972  1.00  0.00           H  
ATOM   4006  HG3 MET R 378     133.321 131.669 164.733  1.00  0.00           H  
ATOM   4007  HG2 MET R 378     134.885 131.664 165.499  1.00  0.00           H  
ATOM   4008  HE1 MET R 378     137.263 133.340 162.981  1.00  0.00           H  
ATOM   4009  HE2 MET R 378     136.425 134.286 164.204  1.00  0.00           H  
ATOM   4010  HE3 MET R 378     137.065 132.682 164.603  1.00  0.00           H  
ATOM   4011  N   ILE R 379     135.157 133.219 168.479  1.00  8.58           N  
ATOM   4012  CA  ILE R 379     136.144 132.583 169.353  1.00  8.58           C  
ATOM   4013  C   ILE R 379     135.519 132.268 170.734  1.00  4.58           C  
ATOM   4014  O   ILE R 379     135.840 131.233 171.316  1.00  4.58           O  
ATOM   4015  CB  ILE R 379     137.411 133.488 169.442  1.00  4.58           C  
ATOM   4016  CG1 ILE R 379     138.052 133.676 168.040  1.00  4.58           C  
ATOM   4017  CG2 ILE R 379     138.466 132.951 170.432  1.00  4.58           C  
ATOM   4018  CD1 ILE R 379     139.141 134.757 167.964  1.00  4.58           C  
ATOM   4019  H   ILE R 379     135.262 134.205 168.287  1.00  0.00           H  
ATOM   4020  HA  ILE R 379     136.434 131.630 168.906  1.00  0.00           H  
ATOM   4021  HB  ILE R 379     137.100 134.465 169.809  1.00  0.00           H  
ATOM   4022 HG13 ILE R 379     137.292 133.942 167.306  1.00  0.00           H  
ATOM   4023 HG12 ILE R 379     138.462 132.725 167.696  1.00  0.00           H  
ATOM   4024 HG21 ILE R 379     139.340 133.598 170.491  1.00  0.00           H  
ATOM   4025 HG22 ILE R 379     138.079 132.875 171.449  1.00  0.00           H  
ATOM   4026 HG23 ILE R 379     138.802 131.960 170.129  1.00  0.00           H  
ATOM   4027 HD11 ILE R 379     139.479 134.882 166.935  1.00  0.00           H  
ATOM   4028 HD12 ILE R 379     138.771 135.723 168.303  1.00  0.00           H  
ATOM   4029 HD13 ILE R 379     140.017 134.503 168.559  1.00  0.00           H  
ATOM   4030  N   ILE R 380     134.592 133.101 171.232  1.00  8.59           N  
ATOM   4031  CA  ILE R 380     133.785 132.833 172.425  1.00  8.59           C  
ATOM   4032  C   ILE R 380     132.859 131.625 172.181  1.00  6.17           C  
ATOM   4033  O   ILE R 380     132.804 130.756 173.044  1.00  6.17           O  
ATOM   4034  CB  ILE R 380     133.016 134.111 172.883  1.00  6.17           C  
ATOM   4035  CG1 ILE R 380     133.997 135.193 173.397  1.00  6.17           C  
ATOM   4036  CG2 ILE R 380     131.971 133.827 173.990  1.00  6.17           C  
ATOM   4037  CD1 ILE R 380     133.411 136.614 173.412  1.00  6.17           C  
ATOM   4038  H   ILE R 380     134.450 133.988 170.755  1.00  0.00           H  
ATOM   4039  HA  ILE R 380     134.466 132.547 173.229  1.00  0.00           H  
ATOM   4040  HB  ILE R 380     132.482 134.504 172.017  1.00  0.00           H  
ATOM   4041 HG13 ILE R 380     134.903 135.208 172.793  1.00  0.00           H  
ATOM   4042 HG12 ILE R 380     134.338 134.930 174.400  1.00  0.00           H  
ATOM   4043 HG21 ILE R 380     131.464 134.733 174.320  1.00  0.00           H  
ATOM   4044 HG22 ILE R 380     131.189 133.149 173.655  1.00  0.00           H  
ATOM   4045 HG23 ILE R 380     132.435 133.375 174.868  1.00  0.00           H  
ATOM   4046 HD11 ILE R 380     134.147 137.328 173.781  1.00  0.00           H  
ATOM   4047 HD12 ILE R 380     133.119 136.931 172.412  1.00  0.00           H  
ATOM   4048 HD13 ILE R 380     132.538 136.691 174.058  1.00  0.00           H  
ATOM   4049  N   ARG R 381     132.200 131.499 171.016  1.00 11.71           N  
ATOM   4050  CA  ARG R 381     131.441 130.287 170.664  1.00 11.71           C  
ATOM   4051  C   ARG R 381     132.363 129.049 170.609  1.00 11.71           C  
ATOM   4052  O   ARG R 381     131.995 127.992 171.111  1.00 11.71           O  
ATOM   4053  CB  ARG R 381     130.653 130.492 169.345  1.00 11.71           C  
ATOM   4054  CG  ARG R 381     129.908 129.237 168.820  1.00 11.71           C  
ATOM   4055  CD  ARG R 381     128.379 129.357 168.720  1.00 11.71           C  
ATOM   4056  NE  ARG R 381     127.715 129.587 170.013  1.00 11.71           N  
ATOM   4057  CZ  ARG R 381     127.626 128.747 171.049  1.00 11.71           C  
ATOM   4058  NH1 ARG R 381     128.156 127.530 171.009  1.00 11.71           N  
ATOM   4059  NH2 ARG R 381     126.983 129.126 172.150  1.00 11.71           N1+
ATOM   4060  H   ARG R 381     132.259 132.251 170.341  1.00  0.00           H  
ATOM   4061  HA  ARG R 381     130.712 130.106 171.458  1.00  0.00           H  
ATOM   4062  HB3 ARG R 381     131.340 130.829 168.569  1.00  0.00           H  
ATOM   4063  HB2 ARG R 381     129.943 131.310 169.476  1.00  0.00           H  
ATOM   4064  HG3 ARG R 381     130.131 128.342 169.398  1.00  0.00           H  
ATOM   4065  HG2 ARG R 381     130.295 129.004 167.828  1.00  0.00           H  
ATOM   4066  HD3 ARG R 381     127.985 128.445 168.275  1.00  0.00           H  
ATOM   4067  HD2 ARG R 381     128.103 130.171 168.053  1.00  0.00           H  
ATOM   4068  HE  ARG R 381     127.069 130.414 170.031  1.00  0.00           H  
ATOM   4069 HH12 ARG R 381     128.129 126.920 171.828  1.00  0.00           H  
ATOM   4070 HH11 ARG R 381     128.414 127.046 170.112  1.00  0.00           H  
ATOM   4071 HH22 ARG R 381     126.992 128.582 172.998  1.00  0.00           H  
ATOM   4072 HH21 ARG R 381     126.346 129.967 172.137  1.00  0.00           H  
ATOM   4073  N   ALA R 382     133.580 129.189 170.071  1.00 21.50           N  
ATOM   4074  CA  ALA R 382     134.546 128.098 169.976  1.00 21.50           C  
ATOM   4075  C   ALA R 382     135.051 127.626 171.350  1.00 21.50           C  
ATOM   4076  O   ALA R 382     135.123 126.423 171.592  1.00 21.50           O  
ATOM   4077  CB  ALA R 382     135.733 128.556 169.124  1.00 21.50           C  
ATOM   4078  H   ALA R 382     133.794 130.068 169.616  1.00  0.00           H  
ATOM   4079  HA  ALA R 382     134.067 127.249 169.491  1.00  0.00           H  
ATOM   4080  HB1 ALA R 382     136.358 127.698 168.888  1.00  0.00           H  
ATOM   4081  HB2 ALA R 382     135.397 128.994 168.186  1.00  0.00           H  
ATOM   4082  HB3 ALA R 382     136.349 129.295 169.632  1.00  0.00           H  
ATOM   4083  N   ALA R 383     135.387 128.555 172.253  1.00114.85           N  
ATOM   4084  CA  ALA R 383     135.965 128.253 173.564  1.00114.85           C  
ATOM   4085  C   ALA R 383     134.898 127.988 174.643  1.00114.85           C  
ATOM   4086  O   ALA R 383     135.161 127.273 175.608  1.00114.85           O  
ATOM   4087  CB  ALA R 383     136.765 129.487 174.013  1.00114.85           C  
ATOM   4088  H   ALA R 383     135.323 129.528 171.968  1.00  0.00           H  
ATOM   4089  HA  ALA R 383     136.629 127.389 173.501  1.00  0.00           H  
ATOM   4090  HB1 ALA R 383     137.232 129.319 174.985  1.00  0.00           H  
ATOM   4091  HB2 ALA R 383     137.562 129.715 173.305  1.00  0.00           H  
ATOM   4092  HB3 ALA R 383     136.133 130.373 174.098  1.00  0.00           H  
ATOM   4093  N   CYS R 384     133.704 128.568 174.502  1.00 81.04           N  
ATOM   4094  CA  CYS R 384     132.644 128.586 175.510  1.00 81.04           C  
ATOM   4095  C   CYS R 384     131.405 127.822 175.013  1.00 81.04           C  
ATOM   4096  O   CYS R 384     130.308 128.051 175.515  1.00 81.04           O  
ATOM   4097  CB  CYS R 384     132.317 130.055 175.885  1.00 81.04           C  
ATOM   4098  SG  CYS R 384     132.156 130.427 177.652  1.00 81.04           S  
ATOM   4099  H   CYS R 384     133.541 129.155 173.687  1.00  0.00           H  
ATOM   4100  HA  CYS R 384     132.984 128.081 176.412  1.00  0.00           H  
ATOM   4101  HB3 CYS R 384     131.415 130.396 175.372  1.00  0.00           H  
ATOM   4102  HB2 CYS R 384     133.110 130.719 175.542  1.00  0.00           H  
ATOM   4103  N   HIS R 385     131.585 126.923 174.035  1.00117.10           N  
ATOM   4104  CA  HIS R 385     130.600 126.179 173.238  1.00117.10           C  
ATOM   4105  C   HIS R 385     129.267 125.809 173.908  1.00117.10           C  
ATOM   4106  O   HIS R 385     128.207 126.173 173.391  1.00117.10           O  
ATOM   4107  ND1 HIS R 385     133.711 124.594 173.002  1.00117.10           N  
ATOM   4108  CG  HIS R 385     132.368 124.285 173.165  1.00117.10           C  
ATOM   4109  CB  HIS R 385     131.258 125.020 172.451  1.00117.10           C  
ATOM   4110  NE2 HIS R 385     133.647 122.908 174.432  1.00117.10           N  
ATOM   4111  CD2 HIS R 385     132.342 123.250 174.074  1.00117.10           C  
ATOM   4112  CE1 HIS R 385     134.414 123.751 173.757  1.00117.10           C  
ATOM   4113  H   HIS R 385     132.542 126.796 173.738  1.00  0.00           H  
ATOM   4114  HA  HIS R 385     130.291 126.897 172.483  1.00  0.00           H  
ATOM   4115  HD1 HIS R 385     134.143 125.287 172.376  1.00  0.00           H  
ATOM   4116  HB3 HIS R 385     131.659 125.396 171.509  1.00  0.00           H  
ATOM   4117  HB2 HIS R 385     130.505 124.286 172.159  1.00  0.00           H  
ATOM   4118  HD2 HIS R 385     131.496 122.717 174.485  1.00  0.00           H  
ATOM   4119  HE1 HIS R 385     135.494 123.749 173.807  1.00  0.00           H  
ATOM   4120  N   GLY R 386     129.316 125.133 175.059  1.00 86.29           N  
ATOM   4121  CA  GLY R 386     128.150 124.794 175.879  1.00 86.29           C  
ATOM   4122  C   GLY R 386     128.149 125.517 177.230  1.00 86.29           C  
ATOM   4123  O   GLY R 386     127.400 125.133 178.122  1.00 86.29           O  
ATOM   4124  H   GLY R 386     130.224 124.884 175.432  1.00  0.00           H  
ATOM   4125  HA3 GLY R 386     128.166 123.720 176.067  1.00  0.00           H  
ATOM   4126  HA2 GLY R 386     127.208 125.004 175.371  1.00  0.00           H  
ATOM   4127  N   HIS R 387     129.039 126.499 177.409  1.00 84.44           N  
ATOM   4128  CA  HIS R 387     129.461 127.038 178.702  1.00 84.44           C  
ATOM   4129  C   HIS R 387     128.997 128.491 178.875  1.00 84.44           C  
ATOM   4130  O   HIS R 387     128.645 128.892 179.982  1.00 84.44           O  
ATOM   4131  ND1 HIS R 387     132.845 125.556 177.688  1.00 84.44           N  
ATOM   4132  CG  HIS R 387     131.623 125.659 178.344  1.00 84.44           C  
ATOM   4133  CB  HIS R 387     131.008 126.971 178.784  1.00 84.44           C  
ATOM   4134  NE2 HIS R 387     132.061 123.488 177.853  1.00 84.44           N  
ATOM   4135  CD2 HIS R 387     131.167 124.364 178.464  1.00 84.44           C  
ATOM   4136  CE1 HIS R 387     133.046 124.263 177.419  1.00 84.44           C  
ATOM   4137  H   HIS R 387     129.543 126.828 176.590  1.00  0.00           H  
ATOM   4138  HA  HIS R 387     129.042 126.444 179.517  1.00  0.00           H  
ATOM   4139  HD1 HIS R 387     133.509 126.284 177.454  1.00  0.00           H  
ATOM   4140  HB3 HIS R 387     131.335 127.187 179.802  1.00  0.00           H  
ATOM   4141  HB2 HIS R 387     131.435 127.752 178.160  1.00  0.00           H  
ATOM   4142  HD2 HIS R 387     130.255 123.999 178.918  1.00  0.00           H  
ATOM   4143  HE1 HIS R 387     133.917 123.881 176.905  1.00  0.00           H  
ATOM   4144  N   CYS R 388     128.984 129.295 177.803  1.00103.91           N  
ATOM   4145  CA  CYS R 388     128.489 130.669 177.803  1.00103.91           C  
ATOM   4146  C   CYS R 388     128.049 131.063 176.392  1.00103.91           C  
ATOM   4147  O   CYS R 388     128.629 130.600 175.411  1.00103.91           O  
ATOM   4148  CB  CYS R 388     129.461 131.651 178.498  1.00103.91           C  
ATOM   4149  SG  CYS R 388     131.024 132.121 177.687  1.00103.91           S  
ATOM   4150  H   CYS R 388     129.289 128.936 176.901  1.00  0.00           H  
ATOM   4151  HA  CYS R 388     127.577 130.657 178.403  1.00  0.00           H  
ATOM   4152  HB3 CYS R 388     129.706 131.287 179.496  1.00  0.00           H  
ATOM   4153  HB2 CYS R 388     128.923 132.585 178.664  1.00  0.00           H  
ATOM   4154  N   VAL R 389     127.001 131.887 176.282  1.00104.43           N  
ATOM   4155  CA  VAL R 389     126.331 132.191 175.022  1.00104.43           C  
ATOM   4156  C   VAL R 389     126.712 133.608 174.522  1.00104.43           C  
ATOM   4157  O   VAL R 389     126.268 134.598 175.105  1.00104.43           O  
ATOM   4158  CB  VAL R 389     124.791 132.027 175.233  1.00104.43           C  
ATOM   4159  CG1 VAL R 389     124.409 130.536 175.311  1.00104.43           C  
ATOM   4160  CG2 VAL R 389     124.185 132.760 176.453  1.00104.43           C  
ATOM   4161  H   VAL R 389     126.573 132.264 177.112  1.00  0.00           H  
ATOM   4162  HA  VAL R 389     126.611 131.459 174.269  1.00  0.00           H  
ATOM   4163  HB  VAL R 389     124.299 132.423 174.342  1.00  0.00           H  
ATOM   4164 HG11 VAL R 389     123.327 130.411 175.369  1.00  0.00           H  
ATOM   4165 HG12 VAL R 389     124.746 129.993 174.428  1.00  0.00           H  
ATOM   4166 HG13 VAL R 389     124.847 130.051 176.184  1.00  0.00           H  
ATOM   4167 HG21 VAL R 389     123.105 132.610 176.487  1.00  0.00           H  
ATOM   4168 HG22 VAL R 389     124.587 132.393 177.396  1.00  0.00           H  
ATOM   4169 HG23 VAL R 389     124.339 133.837 176.418  1.00  0.00           H  
ATOM   4170  N   PRO R 390     127.483 133.757 173.418  1.00182.78           N  
ATOM   4171  CA  PRO R 390     127.639 135.046 172.709  1.00182.78           C  
ATOM   4172  C   PRO R 390     126.466 135.327 171.738  1.00182.78           C  
ATOM   4173  O   PRO R 390     126.515 136.257 170.929  1.00182.78           O  
ATOM   4174  CD  PRO R 390     128.303 132.711 172.790  1.00182.78           C  
ATOM   4175  CB  PRO R 390     128.936 134.851 171.905  1.00182.78           C  
ATOM   4176  CG  PRO R 390     128.970 133.367 171.583  1.00182.78           C  
ATOM   4177  HA  PRO R 390     127.738 135.884 173.401  1.00  0.00           H  
ATOM   4178  HD2 PRO R 390     127.727 131.848 172.464  1.00  0.00           H  
ATOM   4179  HD3 PRO R 390     129.049 132.360 173.503  1.00  0.00           H  
ATOM   4180  HB3 PRO R 390     129.794 135.119 172.520  1.00  0.00           H  
ATOM   4181  HB2 PRO R 390     128.987 135.450 170.998  1.00  0.00           H  
ATOM   4182  HG2 PRO R 390     128.381 133.166 170.685  1.00  0.00           H  
ATOM   4183  HG3 PRO R 390     129.978 132.998 171.402  1.00  0.00           H  
ATOM   4184  N   ASP R 391     125.455 134.455 171.742  1.00 22.16           N  
ATOM   4185  CA  ASP R 391     124.718 134.045 170.554  1.00 22.16           C  
ATOM   4186  C   ASP R 391     123.709 135.068 170.063  1.00 22.16           C  
ATOM   4187  O   ASP R 391     123.590 135.245 168.857  1.00 22.16           O  
ATOM   4188  CB  ASP R 391     124.042 132.693 170.829  1.00 22.16           C  
ATOM   4189  CG  ASP R 391     125.119 131.634 170.989  1.00 22.16           C  
ATOM   4190  OD1 ASP R 391     125.295 131.086 172.092  1.00 22.16           O  
ATOM   4191  OD2 ASP R 391     125.879 131.439 170.018  1.00 22.16           O1-
ATOM   4192  H   ASP R 391     125.490 133.748 172.462  1.00  0.00           H  
ATOM   4193  HA  ASP R 391     125.437 133.907 169.750  1.00  0.00           H  
ATOM   4194  HB3 ASP R 391     123.394 132.405 169.999  1.00  0.00           H  
ATOM   4195  HB2 ASP R 391     123.414 132.730 171.720  1.00  0.00           H  
ATOM   4196  N   TYR R 392     123.083 135.831 170.960  1.00  8.05           N  
ATOM   4197  CA  TYR R 392     122.075 136.843 170.617  1.00  8.05           C  
ATOM   4198  C   TYR R 392     122.692 138.041 169.867  1.00  8.05           C  
ATOM   4199  O   TYR R 392     121.996 138.786 169.180  1.00  8.05           O  
ATOM   4200  CB  TYR R 392     121.424 137.335 171.927  1.00  8.05           C  
ATOM   4201  CG  TYR R 392     121.066 136.218 172.898  1.00  8.05           C  
ATOM   4202  CD1 TYR R 392     120.249 135.145 172.480  1.00  8.05           C  
ATOM   4203  CD2 TYR R 392     121.613 136.213 174.199  1.00  8.05           C  
ATOM   4204  CE1 TYR R 392     119.994 134.068 173.351  1.00  8.05           C  
ATOM   4205  CE2 TYR R 392     121.355 135.137 175.069  1.00  8.05           C  
ATOM   4206  CZ  TYR R 392     120.552 134.063 174.645  1.00  8.05           C  
ATOM   4207  OH  TYR R 392     120.328 133.019 175.493  1.00  8.05           O  
ATOM   4208  H   TYR R 392     123.221 135.619 171.937  1.00  0.00           H  
ATOM   4209  HA  TYR R 392     121.320 136.386 169.976  1.00  0.00           H  
ATOM   4210  HB3 TYR R 392     120.519 137.897 171.693  1.00  0.00           H  
ATOM   4211  HB2 TYR R 392     122.088 138.039 172.432  1.00  0.00           H  
ATOM   4212  HD1 TYR R 392     119.846 135.125 171.475  1.00  0.00           H  
ATOM   4213  HD2 TYR R 392     122.248 137.022 174.532  1.00  0.00           H  
ATOM   4214  HE1 TYR R 392     119.383 133.247 173.008  1.00  0.00           H  
ATOM   4215  HE2 TYR R 392     121.784 135.129 176.061  1.00  0.00           H  
ATOM   4216  HH  TYR R 392     119.804 132.329 175.117  1.00  0.00           H  
ATOM   4217  N   TRP R 393     124.012 138.212 169.998  1.00  4.49           N  
ATOM   4218  CA  TRP R 393     124.826 139.215 169.322  1.00  4.49           C  
ATOM   4219  C   TRP R 393     125.440 138.566 168.063  1.00  4.49           C  
ATOM   4220  O   TRP R 393     125.563 139.210 167.017  1.00  4.49           O  
ATOM   4221  CB  TRP R 393     125.953 139.675 170.288  1.00  4.49           C  
ATOM   4222  CG  TRP R 393     125.651 139.606 171.763  1.00  4.49           C  
ATOM   4223  CD2 TRP R 393     124.493 140.126 172.491  1.00  4.49           C  
ATOM   4224  CD1 TRP R 393     126.398 138.955 172.685  1.00  4.49           C  
ATOM   4225  NE1 TRP R 393     125.779 139.019 173.916  1.00  4.49           N  
ATOM   4226  CE2 TRP R 393     124.594 139.719 173.856  1.00  4.49           C  
ATOM   4227  CE3 TRP R 393     123.342 140.867 172.129  1.00  4.49           C  
ATOM   4228  CZ2 TRP R 393     123.609 140.029 174.810  1.00  4.49           C  
ATOM   4229  CZ3 TRP R 393     122.345 141.183 173.075  1.00  4.49           C  
ATOM   4230  CH2 TRP R 393     122.477 140.765 174.414  1.00  4.49           C  
ATOM   4231  H   TRP R 393     124.491 137.547 170.590  1.00  0.00           H  
ATOM   4232  HA  TRP R 393     124.210 140.070 169.035  1.00  0.00           H  
ATOM   4233  HB3 TRP R 393     126.237 140.699 170.045  1.00  0.00           H  
ATOM   4234  HB2 TRP R 393     126.851 139.078 170.134  1.00  0.00           H  
ATOM   4235  HD1 TRP R 393     127.315 138.429 172.466  1.00  0.00           H  
ATOM   4236  HE1 TRP R 393     126.147 138.563 174.741  1.00  0.00           H  
ATOM   4237  HE3 TRP R 393     123.215 141.178 171.102  1.00  0.00           H  
ATOM   4238  HZ2 TRP R 393     123.713 139.702 175.834  1.00  0.00           H  
ATOM   4239  HZ3 TRP R 393     121.473 141.742 172.769  1.00  0.00           H  
ATOM   4240  HH2 TRP R 393     121.710 141.005 175.135  1.00  0.00           H  
ATOM   4241  N   TYR R 394     125.810 137.274 168.151  1.00  8.38           N  
ATOM   4242  CA  TYR R 394     126.150 136.384 167.049  1.00  8.38           C  
ATOM   4243  C   TYR R 394     125.108 136.366 165.898  1.00  8.38           C  
ATOM   4244  O   TYR R 394     125.488 136.654 164.742  1.00  8.38           O  
ATOM   4245  CB  TYR R 394     126.736 135.005 167.445  1.00  8.38           C  
ATOM   4246  CG  TYR R 394     127.854 134.292 166.736  1.00  8.38           C  
ATOM   4247  CD1 TYR R 394     128.871 134.899 165.985  1.00  8.38           C  
ATOM   4248  CD2 TYR R 394     127.702 132.905 166.586  1.00  8.38           C  
ATOM   4249  CE1 TYR R 394     129.801 134.145 165.268  1.00  8.38           C  
ATOM   4250  CE2 TYR R 394     128.610 132.138 165.864  1.00  8.38           C  
ATOM   4251  CZ  TYR R 394     129.679 132.754 165.209  1.00  8.38           C  
ATOM   4252  OH  TYR R 394     130.610 132.046 164.497  1.00  8.38           O  
ATOM   4253  H   TYR R 394     125.703 136.860 169.073  1.00  0.00           H  
ATOM   4254  HA  TYR R 394     126.996 136.924 166.620  1.00  0.00           H  
ATOM   4255  HB3 TYR R 394     125.868 134.330 167.480  1.00  0.00           H  
ATOM   4256  HB2 TYR R 394     127.018 135.126 168.504  1.00  0.00           H  
ATOM   4257  HD1 TYR R 394     129.008 135.972 166.003  1.00  0.00           H  
ATOM   4258  HD2 TYR R 394     126.882 132.404 167.086  1.00  0.00           H  
ATOM   4259  HE1 TYR R 394     130.615 134.631 164.743  1.00  0.00           H  
ATOM   4260  HE2 TYR R 394     128.474 131.061 165.806  1.00  0.00           H  
ATOM   4261  HH  TYR R 394     130.423 131.098 164.592  1.00  0.00           H  
ATOM   4262  N   GLU R 395     123.815 136.243 166.324  1.00 19.16           N  
ATOM   4263  CA  GLU R 395     122.489 136.422 165.667  1.00 19.16           C  
ATOM   4264  C   GLU R 395     122.296 137.846 165.071  1.00 19.16           C  
ATOM   4265  O   GLU R 395     121.170 138.274 164.814  1.00 19.16           O  
ATOM   4266  CB  GLU R 395     121.253 136.279 166.647  1.00 19.16           C  
ATOM   4267  CG  GLU R 395     120.866 135.083 167.553  1.00 19.16           C  
ATOM   4268  CD  GLU R 395     120.517 133.767 166.919  1.00 19.16           C  
ATOM   4269  OE1 GLU R 395     119.439 133.235 167.208  1.00 19.16           O  
ATOM   4270  OE2 GLU R 395     121.428 133.295 166.193  1.00 19.16           O1-
ATOM   4271  H   GLU R 395     123.718 135.920 167.285  1.00  0.00           H  
ATOM   4272  HA  GLU R 395     122.405 135.688 164.863  1.00  0.00           H  
ATOM   4273  HB3 GLU R 395     120.355 136.388 166.038  1.00  0.00           H  
ATOM   4274  HB2 GLU R 395     121.247 137.150 167.302  1.00  0.00           H  
ATOM   4275  HG3 GLU R 395     119.978 135.397 168.091  1.00  0.00           H  
ATOM   4276  HG2 GLU R 395     121.524 134.827 168.346  1.00  0.00           H  
ATOM   4277  N   THR R 396     123.348 138.646 164.931  1.00  3.56           N  
ATOM   4278  CA  THR R 396     123.329 139.997 164.378  1.00  3.56           C  
ATOM   4279  C   THR R 396     124.660 140.281 163.656  1.00  3.56           C  
ATOM   4280  O   THR R 396     124.672 140.901 162.592  1.00  3.56           O  
ATOM   4281  CB  THR R 396     122.891 141.017 165.468  1.00  3.56           C  
ATOM   4282  OG1 THR R 396     121.485 140.954 165.600  1.00  3.56           O  
ATOM   4283  CG2 THR R 396     123.206 142.489 165.155  1.00  3.56           C  
ATOM   4284  H   THR R 396     124.247 138.222 165.110  1.00  0.00           H  
ATOM   4285  HA  THR R 396     122.585 140.024 163.579  1.00  0.00           H  
ATOM   4286  HB  THR R 396     123.344 140.754 166.426  1.00  0.00           H  
ATOM   4287  HG1 THR R 396     121.239 140.031 165.671  1.00  0.00           H  
ATOM   4288 HG21 THR R 396     122.796 143.144 165.925  1.00  0.00           H  
ATOM   4289 HG22 THR R 396     124.280 142.672 165.116  1.00  0.00           H  
ATOM   4290 HG23 THR R 396     122.777 142.791 164.199  1.00  0.00           H  
ATOM   4291  N   SER R 397     125.787 139.784 164.190  1.00 12.39           N  
ATOM   4292  CA  SER R 397     127.132 139.950 163.630  1.00 12.39           C  
ATOM   4293  C   SER R 397     127.284 139.440 162.179  1.00 12.39           C  
ATOM   4294  O   SER R 397     128.031 140.033 161.400  1.00 12.39           O  
ATOM   4295  CB  SER R 397     128.144 139.300 164.591  1.00 12.39           C  
ATOM   4296  OG  SER R 397     128.112 137.889 164.518  1.00 12.39           O  
ATOM   4297  H   SER R 397     125.725 139.381 165.123  1.00  0.00           H  
ATOM   4298  HA  SER R 397     127.333 141.021 163.613  1.00  0.00           H  
ATOM   4299  HB3 SER R 397     127.970 139.623 165.619  1.00  0.00           H  
ATOM   4300  HB2 SER R 397     129.153 139.627 164.334  1.00  0.00           H  
ATOM   4301  HG  SER R 397     127.240 137.564 164.739  1.00  0.00           H  
ATOM   4302  N   PHE R 398     126.523 138.398 161.798  1.00106.81           N  
ATOM   4303  CA  PHE R 398     126.458 137.829 160.447  1.00106.81           C  
ATOM   4304  C   PHE R 398     126.022 138.875 159.403  1.00106.81           C  
ATOM   4305  O   PHE R 398     126.526 138.898 158.282  1.00106.81           O  
ATOM   4306  CB  PHE R 398     125.493 136.613 160.430  1.00106.81           C  
ATOM   4307  CG  PHE R 398     124.004 136.944 160.421  1.00106.81           C  
ATOM   4308  CD1 PHE R 398     123.306 137.157 161.625  1.00106.81           C  
ATOM   4309  CD2 PHE R 398     123.334 137.113 159.188  1.00106.81           C  
ATOM   4310  CE1 PHE R 398     121.963 137.579 161.587  1.00106.81           C  
ATOM   4311  CE2 PHE R 398     121.992 137.528 159.154  1.00106.81           C  
ATOM   4312  CZ  PHE R 398     121.308 137.772 160.358  1.00106.81           C  
ATOM   4313  H   PHE R 398     125.957 137.962 162.514  1.00  0.00           H  
ATOM   4314  HA  PHE R 398     127.461 137.484 160.191  1.00  0.00           H  
ATOM   4315  HB3 PHE R 398     125.707 135.948 161.268  1.00  0.00           H  
ATOM   4316  HB2 PHE R 398     125.690 136.024 159.534  1.00  0.00           H  
ATOM   4317  HD1 PHE R 398     123.797 137.008 162.576  1.00  0.00           H  
ATOM   4318  HD2 PHE R 398     123.859 136.955 158.257  1.00  0.00           H  
ATOM   4319  HE1 PHE R 398     121.411 137.743 162.498  1.00  0.00           H  
ATOM   4320  HE2 PHE R 398     121.489 137.658 158.208  1.00  0.00           H  
ATOM   4321  HZ  PHE R 398     120.275 138.084 160.349  1.00  0.00           H  
ATOM   4322  N   TRP R 399     125.077 139.741 159.791  1.00211.15           N  
ATOM   4323  CA  TRP R 399     124.430 140.724 158.936  1.00211.15           C  
ATOM   4324  C   TRP R 399     125.406 141.875 158.687  1.00211.15           C  
ATOM   4325  O   TRP R 399     125.547 142.327 157.556  1.00211.15           O  
ATOM   4326  CB  TRP R 399     123.171 141.240 159.664  1.00211.15           C  
ATOM   4327  CG  TRP R 399     122.232 142.072 158.848  1.00211.15           C  
ATOM   4328  CD2 TRP R 399     122.275 143.509 158.585  1.00211.15           C  
ATOM   4329  CD1 TRP R 399     121.132 141.609 158.214  1.00211.15           C  
ATOM   4330  NE1 TRP R 399     120.501 142.657 157.576  1.00211.15           N  
ATOM   4331  CE2 TRP R 399     121.162 143.849 157.762  1.00211.15           C  
ATOM   4332  CE3 TRP R 399     123.140 144.564 158.956  1.00211.15           C  
ATOM   4333  CZ2 TRP R 399     120.923 145.161 157.318  1.00211.15           C  
ATOM   4334  CZ3 TRP R 399     122.915 145.886 158.520  1.00211.15           C  
ATOM   4335  CH2 TRP R 399     121.809 146.185 157.700  1.00211.15           C  
ATOM   4336  H   TRP R 399     124.745 139.668 160.744  1.00  0.00           H  
ATOM   4337  HA  TRP R 399     124.152 140.259 157.987  1.00  0.00           H  
ATOM   4338  HB3 TRP R 399     123.434 141.819 160.548  1.00  0.00           H  
ATOM   4339  HB2 TRP R 399     122.601 140.386 160.032  1.00  0.00           H  
ATOM   4340  HD1 TRP R 399     120.810 140.577 158.223  1.00  0.00           H  
ATOM   4341  HE1 TRP R 399     119.635 142.561 157.039  1.00  0.00           H  
ATOM   4342  HE3 TRP R 399     123.990 144.345 159.584  1.00  0.00           H  
ATOM   4343  HZ2 TRP R 399     120.069 145.377 156.694  1.00  0.00           H  
ATOM   4344  HZ3 TRP R 399     123.594 146.671 158.818  1.00  0.00           H  
ATOM   4345  HH2 TRP R 399     121.637 147.199 157.369  1.00  0.00           H  
ATOM   4346  N   LEU R 400     126.131 142.296 159.731  1.00 21.09           N  
ATOM   4347  CA  LEU R 400     127.172 143.320 159.669  1.00 21.09           C  
ATOM   4348  C   LEU R 400     128.375 142.838 158.837  1.00 21.09           C  
ATOM   4349  O   LEU R 400     128.933 143.617 158.066  1.00 21.09           O  
ATOM   4350  CB  LEU R 400     127.616 143.683 161.106  1.00 21.09           C  
ATOM   4351  CG  LEU R 400     126.489 144.261 161.998  1.00 21.09           C  
ATOM   4352  CD1 LEU R 400     126.915 144.317 163.472  1.00 21.09           C  
ATOM   4353  CD2 LEU R 400     126.036 145.656 161.535  1.00 21.09           C  
ATOM   4354  H   LEU R 400     125.971 141.831 160.614  1.00  0.00           H  
ATOM   4355  HA  LEU R 400     126.767 144.201 159.169  1.00  0.00           H  
ATOM   4356  HB3 LEU R 400     128.443 144.393 161.061  1.00  0.00           H  
ATOM   4357  HB2 LEU R 400     128.030 142.791 161.579  1.00  0.00           H  
ATOM   4358  HG  LEU R 400     125.626 143.594 161.952  1.00  0.00           H  
ATOM   4359 HD11 LEU R 400     126.082 144.622 164.108  1.00  0.00           H  
ATOM   4360 HD12 LEU R 400     127.254 143.346 163.831  1.00  0.00           H  
ATOM   4361 HD13 LEU R 400     127.721 145.034 163.623  1.00  0.00           H  
ATOM   4362 HD21 LEU R 400     125.235 146.036 162.171  1.00  0.00           H  
ATOM   4363 HD22 LEU R 400     126.856 146.373 161.574  1.00  0.00           H  
ATOM   4364 HD23 LEU R 400     125.655 145.647 160.516  1.00  0.00           H  
ATOM   4365  N   LEU R 401     128.723 141.547 158.949  1.00 92.38           N  
ATOM   4366  CA  LEU R 401     129.736 140.860 158.152  1.00 92.38           C  
ATOM   4367  C   LEU R 401     129.338 140.839 156.664  1.00 92.38           C  
ATOM   4368  O   LEU R 401     130.049 141.384 155.813  1.00 92.38           O  
ATOM   4369  CB  LEU R 401     129.951 139.442 158.748  1.00 92.38           C  
ATOM   4370  CG  LEU R 401     131.007 138.537 158.066  1.00 92.38           C  
ATOM   4371  CD1 LEU R 401     131.762 137.696 159.105  1.00 92.38           C  
ATOM   4372  CD2 LEU R 401     130.405 137.608 156.994  1.00 92.38           C  
ATOM   4373  H   LEU R 401     128.238 140.998 159.651  1.00  0.00           H  
ATOM   4374  HA  LEU R 401     130.662 141.422 158.250  1.00  0.00           H  
ATOM   4375  HB3 LEU R 401     129.008 138.902 158.808  1.00  0.00           H  
ATOM   4376  HB2 LEU R 401     130.248 139.590 159.787  1.00  0.00           H  
ATOM   4377  HG  LEU R 401     131.746 139.169 157.581  1.00  0.00           H  
ATOM   4378 HD11 LEU R 401     132.522 137.078 158.629  1.00  0.00           H  
ATOM   4379 HD12 LEU R 401     132.269 138.323 159.839  1.00  0.00           H  
ATOM   4380 HD13 LEU R 401     131.088 137.029 159.642  1.00  0.00           H  
ATOM   4381 HD21 LEU R 401     131.167 136.952 156.571  1.00  0.00           H  
ATOM   4382 HD22 LEU R 401     129.615 136.976 157.402  1.00  0.00           H  
ATOM   4383 HD23 LEU R 401     129.982 138.163 156.159  1.00  0.00           H  
ATOM   4384  N   TRP R 402     128.177 140.251 156.346  1.00124.05           N  
ATOM   4385  CA  TRP R 402     127.723 140.057 154.971  1.00124.05           C  
ATOM   4386  C   TRP R 402     127.226 141.347 154.296  1.00124.05           C  
ATOM   4387  O   TRP R 402     127.189 141.399 153.068  1.00124.05           O  
ATOM   4388  CB  TRP R 402     126.602 139.011 154.917  1.00124.05           C  
ATOM   4389  CG  TRP R 402     126.989 137.566 155.044  1.00124.05           C  
ATOM   4390  CD2 TRP R 402     127.985 136.789 154.298  1.00124.05           C  
ATOM   4391  CD1 TRP R 402     126.375 136.684 155.863  1.00124.05           C  
ATOM   4392  NE1 TRP R 402     126.855 135.415 155.617  1.00124.05           N  
ATOM   4393  CE2 TRP R 402     127.830 135.414 154.650  1.00124.05           C  
ATOM   4394  CE3 TRP R 402     128.974 137.082 153.326  1.00124.05           C  
ATOM   4395  CZ2 TRP R 402     128.561 134.385 154.033  1.00124.05           C  
ATOM   4396  CZ3 TRP R 402     129.733 136.061 152.718  1.00124.05           C  
ATOM   4397  CH2 TRP R 402     129.513 134.711 153.055  1.00124.05           C  
ATOM   4398  H   TRP R 402     127.626 139.825 157.089  1.00  0.00           H  
ATOM   4399  HA  TRP R 402     128.567 139.709 154.375  1.00  0.00           H  
ATOM   4400  HB3 TRP R 402     126.125 139.071 153.942  1.00  0.00           H  
ATOM   4401  HB2 TRP R 402     125.822 139.250 155.641  1.00  0.00           H  
ATOM   4402  HD1 TRP R 402     125.567 136.944 156.531  1.00  0.00           H  
ATOM   4403  HE1 TRP R 402     126.422 134.566 155.988  1.00  0.00           H  
ATOM   4404  HE3 TRP R 402     129.128 138.099 152.999  1.00  0.00           H  
ATOM   4405  HZ2 TRP R 402     128.373 133.354 154.285  1.00  0.00           H  
ATOM   4406  HZ3 TRP R 402     130.455 136.315 151.955  1.00  0.00           H  
ATOM   4407  HH2 TRP R 402     130.053 133.925 152.549  1.00  0.00           H  
ATOM   4408  N   ALA R 403     126.932 142.419 155.050  1.00 14.03           N  
ATOM   4409  CA  ALA R 403     126.614 143.755 154.532  1.00 14.03           C  
ATOM   4410  C   ALA R 403     127.716 144.345 153.635  1.00 14.03           C  
ATOM   4411  O   ALA R 403     127.435 145.208 152.805  1.00 14.03           O  
ATOM   4412  CB  ALA R 403     126.297 144.721 155.684  1.00 14.03           C  
ATOM   4413  H   ALA R 403     126.875 142.285 156.055  1.00  0.00           H  
ATOM   4414  HA  ALA R 403     125.724 143.663 153.911  1.00  0.00           H  
ATOM   4415  HB1 ALA R 403     126.154 145.739 155.318  1.00  0.00           H  
ATOM   4416  HB2 ALA R 403     125.374 144.440 156.191  1.00  0.00           H  
ATOM   4417  HB3 ALA R 403     127.098 144.744 156.423  1.00  0.00           H  
ATOM   4418  N   ASN R 404     128.950 143.828 153.737  1.00  3.90           N  
ATOM   4419  CA  ASN R 404     130.059 144.077 152.816  1.00  3.90           C  
ATOM   4420  C   ASN R 404     129.673 143.793 151.346  1.00  3.90           C  
ATOM   4421  O   ASN R 404     129.985 144.598 150.471  1.00  3.90           O  
ATOM   4422  CB  ASN R 404     131.283 143.237 153.245  1.00  3.90           C  
ATOM   4423  CG  ASN R 404     132.540 143.651 152.480  1.00  3.90           C  
ATOM   4424  OD1 ASN R 404     133.180 144.640 152.822  1.00  3.90           O  
ATOM   4425  ND2 ASN R 404     132.879 142.933 151.418  1.00  3.90           N  
ATOM   4426  H   ASN R 404     129.068 143.107 154.439  1.00  0.00           H  
ATOM   4427  HA  ASN R 404     130.310 145.137 152.898  1.00  0.00           H  
ATOM   4428  HB3 ASN R 404     131.091 142.171 153.114  1.00  0.00           H  
ATOM   4429  HB2 ASN R 404     131.481 143.384 154.308  1.00  0.00           H  
ATOM   4430 HD22 ASN R 404     133.561 143.314 150.775  1.00  0.00           H  
ATOM   4431 HD21 ASN R 404     132.314 142.147 151.124  1.00  0.00           H  
ATOM   4432  N   SER R 405     128.941 142.705 151.077  1.00  2.04           N  
ATOM   4433  CA  SER R 405     128.525 142.268 149.741  1.00  2.04           C  
ATOM   4434  C   SER R 405     127.447 143.177 149.104  1.00  2.04           C  
ATOM   4435  O   SER R 405     127.198 143.083 147.901  1.00  2.04           O  
ATOM   4436  CB  SER R 405     128.009 140.819 149.862  1.00  2.04           C  
ATOM   4437  OG  SER R 405     129.099 139.968 150.179  1.00  2.04           O  
ATOM   4438  H   SER R 405     128.644 142.098 151.836  1.00  0.00           H  
ATOM   4439  HA  SER R 405     129.391 142.283 149.078  1.00  0.00           H  
ATOM   4440  HB3 SER R 405     127.571 140.474 148.926  1.00  0.00           H  
ATOM   4441  HB2 SER R 405     127.226 140.729 150.615  1.00  0.00           H  
ATOM   4442  HG  SER R 405     129.628 139.872 149.371  1.00  0.00           H  
ATOM   4443  N   ALA R 406     126.850 144.096 149.879  1.00  1.80           N  
ATOM   4444  CA  ALA R 406     125.963 145.153 149.390  1.00  1.80           C  
ATOM   4445  C   ALA R 406     126.735 146.468 149.146  1.00  1.80           C  
ATOM   4446  O   ALA R 406     126.250 147.333 148.417  1.00  1.80           O  
ATOM   4447  CB  ALA R 406     124.893 145.422 150.461  1.00  1.80           C  
ATOM   4448  H   ALA R 406     127.084 144.101 150.864  1.00  0.00           H  
ATOM   4449  HA  ALA R 406     125.474 144.852 148.462  1.00  0.00           H  
ATOM   4450  HB1 ALA R 406     124.175 146.166 150.115  1.00  0.00           H  
ATOM   4451  HB2 ALA R 406     124.333 144.514 150.687  1.00  0.00           H  
ATOM   4452  HB3 ALA R 406     125.324 145.788 151.393  1.00  0.00           H  
ATOM   4453  N   VAL R 407     127.945 146.623 149.707  1.00  2.33           N  
ATOM   4454  CA  VAL R 407     128.815 147.791 149.529  1.00  2.33           C  
ATOM   4455  C   VAL R 407     129.856 147.512 148.418  1.00  2.33           C  
ATOM   4456  O   VAL R 407     130.196 148.419 147.654  1.00  2.33           O  
ATOM   4457  CB  VAL R 407     129.504 148.118 150.885  1.00  2.33           C  
ATOM   4458  CG1 VAL R 407     130.470 149.314 150.803  1.00  2.33           C  
ATOM   4459  CG2 VAL R 407     128.470 148.412 151.991  1.00  2.33           C  
ATOM   4460  H   VAL R 407     128.295 145.860 150.273  1.00  0.00           H  
ATOM   4461  HA  VAL R 407     128.224 148.656 149.221  1.00  0.00           H  
ATOM   4462  HB  VAL R 407     130.084 147.248 151.199  1.00  0.00           H  
ATOM   4463 HG11 VAL R 407     130.846 149.576 151.792  1.00  0.00           H  
ATOM   4464 HG12 VAL R 407     131.334 149.092 150.178  1.00  0.00           H  
ATOM   4465 HG13 VAL R 407     129.977 150.196 150.392  1.00  0.00           H  
ATOM   4466 HG21 VAL R 407     128.954 148.571 152.955  1.00  0.00           H  
ATOM   4467 HG22 VAL R 407     127.884 149.301 151.759  1.00  0.00           H  
ATOM   4468 HG23 VAL R 407     127.765 147.594 152.126  1.00  0.00           H  
ATOM   4469  N   ASN R 408     130.315 146.259 148.275  1.00  2.25           N  
ATOM   4470  CA  ASN R 408     131.110 145.722 147.160  1.00  2.25           C  
ATOM   4471  C   ASN R 408     130.713 146.182 145.742  1.00  2.25           C  
ATOM   4472  O   ASN R 408     131.593 146.696 145.043  1.00  2.25           O  
ATOM   4473  CB  ASN R 408     131.238 144.190 147.203  1.00  2.25           C  
ATOM   4474  CG  ASN R 408     132.290 143.598 148.139  1.00  2.25           C  
ATOM   4475  OD1 ASN R 408     133.156 144.284 148.684  1.00  2.25           O  
ATOM   4476  ND2 ASN R 408     132.228 142.284 148.285  1.00  2.25           N  
ATOM   4477  H   ASN R 408     130.066 145.595 149.009  1.00  0.00           H  
ATOM   4478  HA  ASN R 408     132.106 146.140 147.313  1.00  0.00           H  
ATOM   4479  HB3 ASN R 408     131.494 143.815 146.210  1.00  0.00           H  
ATOM   4480  HB2 ASN R 408     130.268 143.750 147.436  1.00  0.00           H  
ATOM   4481 HD22 ASN R 408     132.896 141.726 148.790  1.00  0.00           H  
ATOM   4482 HD21 ASN R 408     131.562 141.782 147.663  1.00  0.00           H  
ATOM   4483  N   PRO R 409     129.430 146.090 145.304  1.00  4.85           N  
ATOM   4484  CA  PRO R 409     128.989 146.648 144.021  1.00  4.85           C  
ATOM   4485  C   PRO R 409     129.317 148.136 143.824  1.00  4.85           C  
ATOM   4486  O   PRO R 409     129.794 148.504 142.752  1.00  4.85           O  
ATOM   4487  CD  PRO R 409     128.306 145.446 145.985  1.00  4.85           C  
ATOM   4488  CB  PRO R 409     127.504 146.302 143.856  1.00  4.85           C  
ATOM   4489  CG  PRO R 409     127.039 145.847 145.227  1.00  4.85           C  
ATOM   4490  HA  PRO R 409     129.505 146.081 143.254  1.00  0.00           H  
ATOM   4491  HD2 PRO R 409     128.214 145.679 147.036  1.00  0.00           H  
ATOM   4492  HD3 PRO R 409     128.446 144.366 145.907  1.00  0.00           H  
ATOM   4493  HB3 PRO R 409     127.395 145.476 143.150  1.00  0.00           H  
ATOM   4494  HB2 PRO R 409     126.899 147.125 143.473  1.00  0.00           H  
ATOM   4495  HG2 PRO R 409     126.565 146.684 145.741  1.00  0.00           H  
ATOM   4496  HG3 PRO R 409     126.304 145.043 145.182  1.00  0.00           H  
ATOM   4497  N   VAL R 410     129.162 148.968 144.861  1.00  4.30           N  
ATOM   4498  CA  VAL R 410     129.427 150.407 144.839  1.00  4.30           C  
ATOM   4499  C   VAL R 410     130.947 150.696 144.802  1.00  4.30           C  
ATOM   4500  O   VAL R 410     131.381 151.627 144.123  1.00  4.30           O  
ATOM   4501  CB  VAL R 410     128.778 151.063 146.096  1.00  4.30           C  
ATOM   4502  CG1 VAL R 410     128.769 152.601 146.012  1.00  4.30           C  
ATOM   4503  CG2 VAL R 410     127.343 150.558 146.366  1.00  4.30           C  
ATOM   4504  H   VAL R 410     128.847 148.577 145.740  1.00  0.00           H  
ATOM   4505  HA  VAL R 410     128.974 150.826 143.938  1.00  0.00           H  
ATOM   4506  HB  VAL R 410     129.371 150.797 146.972  1.00  0.00           H  
ATOM   4507 HG11 VAL R 410     128.316 153.041 146.901  1.00  0.00           H  
ATOM   4508 HG12 VAL R 410     129.776 153.011 145.932  1.00  0.00           H  
ATOM   4509 HG13 VAL R 410     128.203 152.946 145.146  1.00  0.00           H  
ATOM   4510 HG21 VAL R 410     126.890 151.086 147.205  1.00  0.00           H  
ATOM   4511 HG22 VAL R 410     126.699 150.702 145.498  1.00  0.00           H  
ATOM   4512 HG23 VAL R 410     127.318 149.499 146.627  1.00  0.00           H  
ATOM   4513  N   LEU R 411     131.769 149.895 145.497  1.00  7.14           N  
ATOM   4514  CA  LEU R 411     133.227 150.058 145.539  1.00  7.14           C  
ATOM   4515  C   LEU R 411     133.917 149.549 144.261  1.00  7.14           C  
ATOM   4516  O   LEU R 411     135.032 149.980 143.936  1.00  7.14           O  
ATOM   4517  CB  LEU R 411     133.807 149.218 146.699  1.00  7.14           C  
ATOM   4518  CG  LEU R 411     133.590 149.768 148.119  1.00  7.14           C  
ATOM   4519  CD1 LEU R 411     134.092 148.732 149.136  1.00  7.14           C  
ATOM   4520  CD2 LEU R 411     134.300 151.115 148.343  1.00  7.14           C  
ATOM   4521  H   LEU R 411     131.343 149.171 146.069  1.00  0.00           H  
ATOM   4522  HA  LEU R 411     133.483 151.111 145.652  1.00  0.00           H  
ATOM   4523  HB3 LEU R 411     134.882 149.087 146.561  1.00  0.00           H  
ATOM   4524  HB2 LEU R 411     133.387 148.212 146.643  1.00  0.00           H  
ATOM   4525  HG  LEU R 411     132.521 149.913 148.279  1.00  0.00           H  
ATOM   4526 HD11 LEU R 411     134.046 149.119 150.151  1.00  0.00           H  
ATOM   4527 HD12 LEU R 411     133.492 147.820 149.103  1.00  0.00           H  
ATOM   4528 HD13 LEU R 411     135.128 148.453 148.947  1.00  0.00           H  
ATOM   4529 HD21 LEU R 411     134.180 151.453 149.372  1.00  0.00           H  
ATOM   4530 HD22 LEU R 411     135.368 151.041 148.140  1.00  0.00           H  
ATOM   4531 HD23 LEU R 411     133.889 151.900 147.708  1.00  0.00           H  
ATOM   4532  N   TYR R 412     133.283 148.619 143.540  1.00 10.92           N  
ATOM   4533  CA  TYR R 412     133.932 147.779 142.542  1.00 10.92           C  
ATOM   4534  C   TYR R 412     133.313 147.991 141.146  1.00 10.92           C  
ATOM   4535  O   TYR R 412     133.819 148.894 140.470  1.00 10.92           O  
ATOM   4536  CB  TYR R 412     134.266 146.372 143.104  1.00 10.92           C  
ATOM   4537  CG  TYR R 412     135.199 146.416 144.314  1.00 10.92           C  
ATOM   4538  CD1 TYR R 412     136.498 146.957 144.204  1.00 10.92           C  
ATOM   4539  CD2 TYR R 412     134.750 145.983 145.579  1.00 10.92           C  
ATOM   4540  CE1 TYR R 412     137.311 147.108 145.344  1.00 10.92           C  
ATOM   4541  CE2 TYR R 412     135.561 146.123 146.721  1.00 10.92           C  
ATOM   4542  CZ  TYR R 412     136.835 146.711 146.606  1.00 10.92           C  
ATOM   4543  OH  TYR R 412     137.607 146.915 147.710  1.00 10.92           O  
ATOM   4544  H   TYR R 412     132.393 148.297 143.910  1.00  0.00           H  
ATOM   4545  HA  TYR R 412     134.927 148.180 142.371  1.00  0.00           H  
ATOM   4546  HB3 TYR R 412     134.721 145.745 142.339  1.00  0.00           H  
ATOM   4547  HB2 TYR R 412     133.357 145.853 143.403  1.00  0.00           H  
ATOM   4548  HD1 TYR R 412     136.862 147.294 143.249  1.00  0.00           H  
ATOM   4549  HD2 TYR R 412     133.764 145.559 145.696  1.00  0.00           H  
ATOM   4550  HE1 TYR R 412     138.294 147.542 145.258  1.00  0.00           H  
ATOM   4551  HE2 TYR R 412     135.177 145.795 147.678  1.00  0.00           H  
ATOM   4552  HH  TYR R 412     137.224 146.520 148.482  1.00  0.00           H  
ATOM   4553  N   PRO R 413     132.277 147.260 140.677  1.00 15.67           N  
ATOM   4554  CA  PRO R 413     131.671 147.484 139.353  1.00 15.67           C  
ATOM   4555  C   PRO R 413     130.888 148.804 139.216  1.00 15.67           C  
ATOM   4556  O   PRO R 413     131.255 149.633 138.388  1.00 15.67           O  
ATOM   4557  CD  PRO R 413     131.642 146.134 141.354  1.00 15.67           C  
ATOM   4558  CB  PRO R 413     130.791 146.252 139.100  1.00 15.67           C  
ATOM   4559  CG  PRO R 413     130.443 145.738 140.489  1.00 15.67           C  
ATOM   4560  HA  PRO R 413     132.452 147.502 138.593  1.00  0.00           H  
ATOM   4561  HD2 PRO R 413     131.372 146.386 142.374  1.00  0.00           H  
ATOM   4562  HD3 PRO R 413     132.337 145.294 141.392  1.00  0.00           H  
ATOM   4563  HB3 PRO R 413     131.355 145.490 138.564  1.00  0.00           H  
ATOM   4564  HB2 PRO R 413     129.919 146.471 138.487  1.00  0.00           H  
ATOM   4565  HG2 PRO R 413     129.544 146.237 140.854  1.00  0.00           H  
ATOM   4566  HG3 PRO R 413     130.248 144.666 140.508  1.00  0.00           H  
ATOM   4567  N   LEU R 414     129.863 149.052 140.044  1.00 59.11           N  
ATOM   4568  CA  LEU R 414     128.950 150.208 139.984  1.00 59.11           C  
ATOM   4569  C   LEU R 414     129.608 151.502 140.526  1.00 59.11           C  
ATOM   4570  O   LEU R 414     128.946 152.512 140.751  1.00 59.11           O  
ATOM   4571  CB  LEU R 414     127.663 149.854 140.783  1.00 59.11           C  
ATOM   4572  CG  LEU R 414     126.415 150.746 140.574  1.00 59.11           C  
ATOM   4573  CD1 LEU R 414     125.995 150.847 139.100  1.00 59.11           C  
ATOM   4574  CD2 LEU R 414     125.248 150.252 141.444  1.00 59.11           C  
ATOM   4575  H   LEU R 414     129.738 148.444 140.849  1.00  0.00           H  
ATOM   4576  HA  LEU R 414     128.703 150.373 138.935  1.00  0.00           H  
ATOM   4577  HB3 LEU R 414     127.893 149.858 141.848  1.00  0.00           H  
ATOM   4578  HB2 LEU R 414     127.382 148.827 140.551  1.00  0.00           H  
ATOM   4579  HG  LEU R 414     126.634 151.755 140.921  1.00  0.00           H  
ATOM   4580 HD11 LEU R 414     125.046 151.369 139.004  1.00  0.00           H  
ATOM   4581 HD12 LEU R 414     126.729 151.409 138.523  1.00  0.00           H  
ATOM   4582 HD13 LEU R 414     125.885 149.861 138.647  1.00  0.00           H  
ATOM   4583 HD21 LEU R 414     124.378 150.902 141.353  1.00  0.00           H  
ATOM   4584 HD22 LEU R 414     124.936 149.244 141.176  1.00  0.00           H  
ATOM   4585 HD23 LEU R 414     125.527 150.233 142.499  1.00  0.00           H  
ATOM   4586  N   CYS R 415     130.939 151.508 140.649  1.00179.35           N  
ATOM   4587  CA  CYS R 415     131.795 152.634 141.017  1.00179.35           C  
ATOM   4588  C   CYS R 415     131.924 153.658 139.859  1.00179.35           C  
ATOM   4589  O   CYS R 415     132.642 154.649 139.970  1.00179.35           O  
ATOM   4590  CB  CYS R 415     133.176 152.043 141.386  1.00179.35           C  
ATOM   4591  SG  CYS R 415     134.096 153.083 142.555  1.00179.35           S  
ATOM   4592  H   CYS R 415     131.394 150.655 140.359  1.00  0.00           H  
ATOM   4593  HA  CYS R 415     131.353 153.132 141.882  1.00  0.00           H  
ATOM   4594  HB3 CYS R 415     133.781 151.859 140.498  1.00  0.00           H  
ATOM   4595  HB2 CYS R 415     133.044 151.082 141.883  1.00  0.00           H  
ATOM   4596  HG  CYS R 415     133.154 153.028 143.508  1.00  0.00           H  
ATOM   4597  N   HIS R 416     131.210 153.448 138.745  1.00208.14           N  
ATOM   4598  CA  HIS R 416     130.988 154.416 137.685  1.00208.14           C  
ATOM   4599  C   HIS R 416     129.561 154.264 137.138  1.00208.14           C  
ATOM   4600  O   HIS R 416     128.963 153.189 137.206  1.00208.14           O  
ATOM   4601  ND1 HIS R 416     132.067 156.848 135.952  1.00208.14           N  
ATOM   4602  CG  HIS R 416     131.987 155.503 135.620  1.00208.14           C  
ATOM   4603  CB  HIS R 416     132.113 154.393 136.634  1.00208.14           C  
ATOM   4604  NE2 HIS R 416     131.601 156.773 133.788  1.00208.14           N  
ATOM   4605  CD2 HIS R 416     131.726 155.471 134.271  1.00208.14           C  
ATOM   4606  CE1 HIS R 416     131.856 157.548 134.833  1.00208.14           C  
ATOM   4607  H   HIS R 416     130.592 152.646 138.738  1.00  0.00           H  
ATOM   4608  HA  HIS R 416     131.010 155.400 138.158  1.00  0.00           H  
ATOM   4609  HD1 HIS R 416     132.362 157.241 136.838  1.00  0.00           H  
ATOM   4610  HB3 HIS R 416     132.111 153.436 136.110  1.00  0.00           H  
ATOM   4611  HB2 HIS R 416     133.087 154.481 137.117  1.00  0.00           H  
ATOM   4612  HD2 HIS R 416     131.604 154.618 133.620  1.00  0.00           H  
ATOM   4613  HE1 HIS R 416     131.891 158.628 134.776  1.00  0.00           H  
ATOM   4614  N   HIS R 417     129.000 155.359 136.613  1.00 48.97           N  
ATOM   4615  CA  HIS R 417     127.576 155.503 136.306  1.00 48.97           C  
ATOM   4616  C   HIS R 417     127.184 154.864 134.957  1.00 48.97           C  
ATOM   4617  O   HIS R 417     125.995 154.744 134.670  1.00 48.97           O  
ATOM   4618  ND1 HIS R 417     124.900 157.388 135.332  1.00 48.97           N  
ATOM   4619  CG  HIS R 417     125.776 157.372 136.405  1.00 48.97           C  
ATOM   4620  CB  HIS R 417     127.243 157.015 136.286  1.00 48.97           C  
ATOM   4621  NE2 HIS R 417     123.693 157.947 137.098  1.00 48.97           N  
ATOM   4622  CD2 HIS R 417     125.015 157.724 137.497  1.00 48.97           C  
ATOM   4623  CE1 HIS R 417     123.703 157.766 135.781  1.00 48.97           C  
ATOM   4624  H   HIS R 417     129.596 156.166 136.485  1.00  0.00           H  
ATOM   4625  HA  HIS R 417     126.998 155.021 137.097  1.00  0.00           H  
ATOM   4626  HD1 HIS R 417     125.118 157.150 134.371  1.00  0.00           H  
ATOM   4627  HB3 HIS R 417     127.657 157.496 135.397  1.00  0.00           H  
ATOM   4628  HB2 HIS R 417     127.733 157.495 137.135  1.00  0.00           H  
ATOM   4629  HD2 HIS R 417     125.319 157.834 138.530  1.00  0.00           H  
ATOM   4630  HE1 HIS R 417     122.830 157.876 135.149  1.00  0.00           H  
ATOM   4631  N   SER R 418     128.147 154.411 134.143  1.00 93.15           N  
ATOM   4632  CA  SER R 418     127.960 153.760 132.840  1.00 93.15           C  
ATOM   4633  C   SER R 418     126.977 152.573 132.867  1.00 93.15           C  
ATOM   4634  O   SER R 418     126.158 152.417 131.964  1.00 93.15           O  
ATOM   4635  CB  SER R 418     129.355 153.375 132.308  1.00 93.15           C  
ATOM   4636  OG  SER R 418     130.072 152.603 133.266  1.00 93.15           O  
ATOM   4637  H   SER R 418     129.107 154.468 134.458  1.00  0.00           H  
ATOM   4638  HA  SER R 418     127.533 154.501 132.162  1.00  0.00           H  
ATOM   4639  HB3 SER R 418     129.923 154.277 132.076  1.00  0.00           H  
ATOM   4640  HB2 SER R 418     129.275 152.817 131.372  1.00  0.00           H  
ATOM   4641  HG  SER R 418     129.853 151.687 133.148  1.00  0.00           H  
ATOM   4642  N   PHE R 419     127.000 151.795 133.958  1.00156.91           N  
ATOM   4643  CA  PHE R 419     126.125 150.649 134.200  1.00156.91           C  
ATOM   4644  C   PHE R 419     124.653 151.073 134.371  1.00156.91           C  
ATOM   4645  O   PHE R 419     123.757 150.307 134.028  1.00156.91           O  
ATOM   4646  CB  PHE R 419     126.580 149.926 135.485  1.00156.91           C  
ATOM   4647  CG  PHE R 419     127.936 149.239 135.419  1.00156.91           C  
ATOM   4648  CD1 PHE R 419     129.128 149.984 135.553  1.00156.91           C  
ATOM   4649  CD2 PHE R 419     128.012 147.838 135.275  1.00156.91           C  
ATOM   4650  CE1 PHE R 419     130.377 149.335 135.521  1.00156.91           C  
ATOM   4651  CE2 PHE R 419     129.259 147.186 135.284  1.00156.91           C  
ATOM   4652  CZ  PHE R 419     130.445 147.935 135.396  1.00156.91           C  
ATOM   4653  H   PHE R 419     127.690 152.013 134.662  1.00  0.00           H  
ATOM   4654  HA  PHE R 419     126.188 149.963 133.352  1.00  0.00           H  
ATOM   4655  HB3 PHE R 419     125.839 149.172 135.760  1.00  0.00           H  
ATOM   4656  HB2 PHE R 419     126.596 150.629 136.317  1.00  0.00           H  
ATOM   4657  HD1 PHE R 419     129.101 151.053 135.704  1.00  0.00           H  
ATOM   4658  HD2 PHE R 419     127.115 147.242 135.196  1.00  0.00           H  
ATOM   4659  HE1 PHE R 419     131.284 149.910 135.641  1.00  0.00           H  
ATOM   4660  HE2 PHE R 419     129.299 146.110 135.218  1.00  0.00           H  
ATOM   4661  HZ  PHE R 419     131.403 147.436 135.407  1.00  0.00           H  
ATOM   4662  N   ARG R 420     124.384 152.300 134.852  1.00 31.51           N  
ATOM   4663  CA  ARG R 420     123.027 152.779 135.125  1.00 31.51           C  
ATOM   4664  C   ARG R 420     122.254 153.144 133.847  1.00 31.51           C  
ATOM   4665  O   ARG R 420     121.037 153.286 133.917  1.00 31.51           O  
ATOM   4666  CB  ARG R 420     123.044 154.001 136.070  1.00 31.51           C  
ATOM   4667  CG  ARG R 420     123.664 153.708 137.452  1.00 31.51           C  
ATOM   4668  CD  ARG R 420     122.816 154.209 138.635  1.00 31.51           C  
ATOM   4669  NE  ARG R 420     122.623 155.669 138.613  1.00 31.51           N  
ATOM   4670  CZ  ARG R 420     121.780 156.391 139.364  1.00 31.51           C  
ATOM   4671  NH1 ARG R 420     120.991 155.810 140.272  1.00 31.51           N  
ATOM   4672  NH2 ARG R 420     121.742 157.711 139.190  1.00 31.51           N1+
ATOM   4673  H   ARG R 420     125.149 152.956 134.965  1.00  0.00           H  
ATOM   4674  HA  ARG R 420     122.473 151.981 135.616  1.00  0.00           H  
ATOM   4675  HB3 ARG R 420     122.013 154.333 136.207  1.00  0.00           H  
ATOM   4676  HB2 ARG R 420     123.556 154.842 135.602  1.00  0.00           H  
ATOM   4677  HG3 ARG R 420     124.676 154.112 137.503  1.00  0.00           H  
ATOM   4678  HG2 ARG R 420     123.776 152.630 137.569  1.00  0.00           H  
ATOM   4679  HD3 ARG R 420     123.292 153.929 139.576  1.00  0.00           H  
ATOM   4680  HD2 ARG R 420     121.841 153.720 138.614  1.00  0.00           H  
ATOM   4681  HE  ARG R 420     123.211 156.179 137.948  1.00  0.00           H  
ATOM   4682 HH12 ARG R 420     120.341 156.333 140.845  1.00  0.00           H  
ATOM   4683 HH11 ARG R 420     121.020 154.813 140.422  1.00  0.00           H  
ATOM   4684 HH22 ARG R 420     121.133 158.337 139.699  1.00  0.00           H  
ATOM   4685 HH21 ARG R 420     122.356 158.136 138.488  1.00  0.00           H  
ATOM   4686  N   ARG R 421     122.917 153.217 132.680  1.00 11.08           N  
ATOM   4687  CA  ARG R 421     122.266 153.365 131.371  1.00 11.08           C  
ATOM   4688  C   ARG R 421     121.440 152.114 131.025  1.00 11.08           C  
ATOM   4689  O   ARG R 421     120.438 152.201 130.316  1.00 11.08           O  
ATOM   4690  CB  ARG R 421     123.354 153.596 130.293  1.00 11.08           C  
ATOM   4691  CG  ARG R 421     122.837 153.937 128.874  1.00 11.08           C  
ATOM   4692  CD  ARG R 421     122.658 152.743 127.910  1.00 11.08           C  
ATOM   4693  NE  ARG R 421     122.315 153.216 126.556  1.00 11.08           N  
ATOM   4694  CZ  ARG R 421     122.151 152.452 125.467  1.00 11.08           C  
ATOM   4695  NH1 ARG R 421     122.252 151.123 125.521  1.00 11.08           N  
ATOM   4696  NH2 ARG R 421     121.882 153.038 124.296  1.00 11.08           N1+
ATOM   4697  H   ARG R 421     123.914 153.047 132.695  1.00  0.00           H  
ATOM   4698  HA  ARG R 421     121.591 154.223 131.409  1.00  0.00           H  
ATOM   4699  HB3 ARG R 421     124.031 152.741 130.241  1.00  0.00           H  
ATOM   4700  HB2 ARG R 421     123.972 154.431 130.624  1.00  0.00           H  
ATOM   4701  HG3 ARG R 421     123.557 154.623 128.423  1.00  0.00           H  
ATOM   4702  HG2 ARG R 421     121.905 154.499 128.953  1.00  0.00           H  
ATOM   4703  HD3 ARG R 421     121.874 152.065 128.245  1.00  0.00           H  
ATOM   4704  HD2 ARG R 421     123.577 152.157 127.857  1.00  0.00           H  
ATOM   4705  HE  ARG R 421     122.172 154.214 126.501  1.00  0.00           H  
ATOM   4706 HH12 ARG R 421     122.200 150.524 124.716  1.00  0.00           H  
ATOM   4707 HH11 ARG R 421     122.372 150.590 126.430  1.00  0.00           H  
ATOM   4708 HH22 ARG R 421     121.740 152.505 123.449  1.00  0.00           H  
ATOM   4709 HH21 ARG R 421     121.799 154.041 124.202  1.00  0.00           H  
ATOM   4710  N   ALA R 422     121.865 150.953 131.536  1.00 11.56           N  
ATOM   4711  CA  ALA R 422     121.216 149.679 131.299  1.00 11.56           C  
ATOM   4712  C   ALA R 422     120.026 149.476 132.243  1.00 11.56           C  
ATOM   4713  O   ALA R 422     119.150 148.689 131.918  1.00 11.56           O  
ATOM   4714  CB  ALA R 422     122.224 148.572 131.611  1.00 11.56           C  
ATOM   4715  H   ALA R 422     122.673 150.957 132.144  1.00  0.00           H  
ATOM   4716  HA  ALA R 422     120.888 149.603 130.259  1.00  0.00           H  
ATOM   4717  HB1 ALA R 422     121.848 147.608 131.269  1.00  0.00           H  
ATOM   4718  HB2 ALA R 422     123.178 148.741 131.115  1.00  0.00           H  
ATOM   4719  HB3 ALA R 422     122.409 148.498 132.681  1.00  0.00           H  
ATOM   4720  N   PHE R 423     119.961 150.167 133.393  1.00  9.83           N  
ATOM   4721  CA  PHE R 423     118.943 149.950 134.432  1.00  9.83           C  
ATOM   4722  C   PHE R 423     117.537 150.296 133.905  1.00  9.83           C  
ATOM   4723  O   PHE R 423     116.596 149.519 134.058  1.00  9.83           O  
ATOM   4724  CB  PHE R 423     119.254 150.814 135.676  1.00  9.83           C  
ATOM   4725  CG  PHE R 423     120.451 150.442 136.549  1.00  9.83           C  
ATOM   4726  CD1 PHE R 423     121.433 149.505 136.146  1.00  9.83           C  
ATOM   4727  CD2 PHE R 423     120.562 151.044 137.821  1.00  9.83           C  
ATOM   4728  CE1 PHE R 423     122.498 149.175 137.005  1.00  9.83           C  
ATOM   4729  CE2 PHE R 423     121.623 150.706 138.684  1.00  9.83           C  
ATOM   4730  CZ  PHE R 423     122.591 149.770 138.276  1.00  9.83           C  
ATOM   4731  H   PHE R 423     120.682 150.851 133.570  1.00  0.00           H  
ATOM   4732  HA  PHE R 423     118.940 148.896 134.717  1.00  0.00           H  
ATOM   4733  HB3 PHE R 423     118.382 150.781 136.334  1.00  0.00           H  
ATOM   4734  HB2 PHE R 423     119.355 151.861 135.386  1.00  0.00           H  
ATOM   4735  HD1 PHE R 423     121.383 149.004 135.191  1.00  0.00           H  
ATOM   4736  HD2 PHE R 423     119.809 151.744 138.152  1.00  0.00           H  
ATOM   4737  HE1 PHE R 423     123.226 148.438 136.694  1.00  0.00           H  
ATOM   4738  HE2 PHE R 423     121.681 151.139 139.672  1.00  0.00           H  
ATOM   4739  HZ  PHE R 423     123.387 149.491 138.950  1.00  0.00           H  
ATOM   4740  N   THR R 424     117.434 151.406 133.168  1.00  6.06           N  
ATOM   4741  CA  THR R 424     116.265 151.888 132.436  1.00  6.06           C  
ATOM   4742  C   THR R 424     115.946 151.053 131.171  1.00  6.06           C  
ATOM   4743  O   THR R 424     115.032 151.383 130.421  1.00  6.06           O  
ATOM   4744  CB  THR R 424     116.570 153.369 132.083  1.00  6.06           C  
ATOM   4745  OG1 THR R 424     117.898 153.512 131.588  1.00  6.06           O  
ATOM   4746  CG2 THR R 424     116.451 154.294 133.303  1.00  6.06           C  
ATOM   4747  H   THR R 424     118.254 151.986 133.027  1.00  0.00           H  
ATOM   4748  HA  THR R 424     115.385 151.837 133.080  1.00  0.00           H  
ATOM   4749  HB  THR R 424     115.871 153.725 131.323  1.00  0.00           H  
ATOM   4750  HG1 THR R 424     117.971 153.101 130.736  1.00  0.00           H  
ATOM   4751 HG21 THR R 424     116.644 155.331 133.026  1.00  0.00           H  
ATOM   4752 HG22 THR R 424     115.447 154.253 133.728  1.00  0.00           H  
ATOM   4753 HG23 THR R 424     117.157 154.024 134.089  1.00  0.00           H  
ATOM   4754  N   LYS R 425     116.677 149.959 130.936  1.00 27.54           N  
ATOM   4755  CA  LYS R 425     116.498 148.999 129.857  1.00 27.54           C  
ATOM   4756  C   LYS R 425     116.806 147.587 130.399  1.00 27.54           C  
ATOM   4757  O   LYS R 425     117.463 146.784 129.732  1.00 27.54           O  
ATOM   4758  CB  LYS R 425     117.302 149.463 128.626  1.00 27.54           C  
ATOM   4759  CG  LYS R 425     117.038 148.647 127.339  1.00 27.54           C  
ATOM   4760  CD  LYS R 425     118.192 148.627 126.323  1.00 27.54           C  
ATOM   4761  CE  LYS R 425     119.587 148.371 126.922  1.00 27.54           C  
ATOM   4762  NZ  LYS R 425     119.644 147.232 127.858  1.00 27.54           N1+
ATOM   4763  H   LYS R 425     117.416 149.731 131.593  1.00  0.00           H  
ATOM   4764  HA  LYS R 425     115.443 148.985 129.582  1.00  0.00           H  
ATOM   4765  HB3 LYS R 425     118.347 149.451 128.925  1.00  0.00           H  
ATOM   4766  HB2 LYS R 425     117.078 150.509 128.412  1.00  0.00           H  
ATOM   4767  HG3 LYS R 425     116.141 149.034 126.853  1.00  0.00           H  
ATOM   4768  HG2 LYS R 425     116.782 147.613 127.565  1.00  0.00           H  
ATOM   4769  HD3 LYS R 425     118.213 149.580 125.792  1.00  0.00           H  
ATOM   4770  HD2 LYS R 425     117.971 147.876 125.562  1.00  0.00           H  
ATOM   4771  HE3 LYS R 425     119.931 149.262 127.447  1.00  0.00           H  
ATOM   4772  HE2 LYS R 425     120.314 148.204 126.127  1.00  0.00           H  
ATOM   4773  HZ1 LYS R 425     120.605 147.285 128.254  1.00  0.00           H  
ATOM   4774  HZ2 LYS R 425     118.967 147.304 128.612  1.00  0.00           H  
ATOM   4775  HZ3 LYS R 425     119.526 146.351 127.392  1.00  0.00           H  
ATOM   4776  N   LEU R 426     116.385 147.350 131.646  1.00147.15           N  
ATOM   4777  CA  LEU R 426     116.345 146.085 132.371  1.00147.15           C  
ATOM   4778  C   LEU R 426     115.088 146.092 133.249  1.00147.15           C  
ATOM   4779  O   LEU R 426     114.296 145.159 133.189  1.00147.15           O  
ATOM   4780  CB  LEU R 426     117.633 145.803 133.201  1.00147.15           C  
ATOM   4781  CG  LEU R 426     118.732 144.868 132.627  1.00147.15           C  
ATOM   4782  CD1 LEU R 426     118.210 143.699 131.774  1.00147.15           C  
ATOM   4783  CD2 LEU R 426     119.880 145.611 131.934  1.00147.15           C  
ATOM   4784  H   LEU R 426     115.930 148.122 132.108  1.00  0.00           H  
ATOM   4785  HA  LEU R 426     116.176 145.290 131.645  1.00  0.00           H  
ATOM   4786  HB3 LEU R 426     117.313 145.317 134.125  1.00  0.00           H  
ATOM   4787  HB2 LEU R 426     118.074 146.742 133.538  1.00  0.00           H  
ATOM   4788  HG  LEU R 426     119.190 144.409 133.504  1.00  0.00           H  
ATOM   4789 HD11 LEU R 426     118.999 142.973 131.579  1.00  0.00           H  
ATOM   4790 HD12 LEU R 426     117.402 143.170 132.280  1.00  0.00           H  
ATOM   4791 HD13 LEU R 426     117.841 144.038 130.806  1.00  0.00           H  
ATOM   4792 HD21 LEU R 426     120.665 144.923 131.619  1.00  0.00           H  
ATOM   4793 HD22 LEU R 426     119.542 146.151 131.053  1.00  0.00           H  
ATOM   4794 HD23 LEU R 426     120.336 146.330 132.615  1.00  0.00           H  
ATOM   4795  N   LEU R 427     114.896 147.155 134.050  1.00 82.03           N  
ATOM   4796  CA  LEU R 427     113.772 147.274 134.988  1.00 82.03           C  
ATOM   4797  C   LEU R 427     112.477 147.699 134.274  1.00 82.03           C  
ATOM   4798  O   LEU R 427     111.383 147.374 134.727  1.00 82.03           O  
ATOM   4799  CB  LEU R 427     114.095 148.370 136.031  1.00 82.03           C  
ATOM   4800  CG  LEU R 427     115.343 148.123 136.908  1.00 82.03           C  
ATOM   4801  CD1 LEU R 427     115.635 149.360 137.770  1.00 82.03           C  
ATOM   4802  CD2 LEU R 427     115.196 146.873 137.791  1.00 82.03           C  
ATOM   4803  H   LEU R 427     115.602 147.882 134.092  1.00  0.00           H  
ATOM   4804  HA  LEU R 427     113.588 146.318 135.482  1.00  0.00           H  
ATOM   4805  HB3 LEU R 427     113.230 148.496 136.688  1.00  0.00           H  
ATOM   4806  HB2 LEU R 427     114.207 149.327 135.518  1.00  0.00           H  
ATOM   4807  HG  LEU R 427     116.205 147.972 136.259  1.00  0.00           H  
ATOM   4808 HD11 LEU R 427     116.508 149.210 138.404  1.00  0.00           H  
ATOM   4809 HD12 LEU R 427     115.824 150.237 137.149  1.00  0.00           H  
ATOM   4810 HD13 LEU R 427     114.794 149.593 138.424  1.00  0.00           H  
ATOM   4811 HD21 LEU R 427     116.062 146.742 138.441  1.00  0.00           H  
ATOM   4812 HD22 LEU R 427     114.314 146.937 138.430  1.00  0.00           H  
ATOM   4813 HD23 LEU R 427     115.108 145.965 137.194  1.00  0.00           H  
ATOM   4814  N   CYS R 428     112.593 148.425 133.157  1.00 33.84           N  
ATOM   4815  CA  CYS R 428     111.461 148.831 132.328  1.00 33.84           C  
ATOM   4816  C   CYS R 428     111.120 147.652 131.392  1.00 33.84           C  
ATOM   4817  O   CYS R 428     112.048 147.109 130.779  1.00 33.84           O  
ATOM   4818  CB  CYS R 428     111.888 150.029 131.453  1.00 33.84           C  
ATOM   4819  SG  CYS R 428     112.410 151.426 132.495  1.00 33.84           S  
ATOM   4820  H   CYS R 428     113.520 148.630 132.831  1.00  0.00           H  
ATOM   4821  HA  CYS R 428     110.624 149.119 132.965  1.00  0.00           H  
ATOM   4822  HB3 CYS R 428     111.058 150.355 130.825  1.00  0.00           H  
ATOM   4823  HB2 CYS R 428     112.709 149.765 130.784  1.00  0.00           H  
ATOM   4824  HG  CYS R 428     112.699 152.246 131.478  1.00  0.00           H  
ATOM   4825  N   PRO R 429     109.835 147.256 131.242  1.00 78.26           N  
ATOM   4826  CA  PRO R 429     109.450 146.086 130.444  1.00 78.26           C  
ATOM   4827  C   PRO R 429     109.652 146.341 128.943  1.00 78.26           C  
ATOM   4828  O   PRO R 429     109.115 147.296 128.380  1.00 78.26           O  
ATOM   4829  CD  PRO R 429     108.663 147.899 131.841  1.00 78.26           C  
ATOM   4830  CB  PRO R 429     107.979 145.826 130.804  1.00 78.26           C  
ATOM   4831  CG  PRO R 429     107.443 147.172 131.268  1.00 78.26           C  
ATOM   4832  HA  PRO R 429     110.050 145.226 130.752  1.00  0.00           H  
ATOM   4833  HD2 PRO R 429     108.622 148.967 131.622  1.00  0.00           H  
ATOM   4834  HD3 PRO R 429     108.699 147.770 132.924  1.00  0.00           H  
ATOM   4835  HB3 PRO R 429     107.929 145.113 131.629  1.00  0.00           H  
ATOM   4836  HB2 PRO R 429     107.398 145.407 129.981  1.00  0.00           H  
ATOM   4837  HG2 PRO R 429     107.064 147.726 130.408  1.00  0.00           H  
ATOM   4838  HG3 PRO R 429     106.627 147.084 131.987  1.00  0.00           H  
ATOM   4839  N   GLN R 430     110.442 145.481 128.294  1.00233.41           N  
ATOM   4840  CA  GLN R 430     110.878 145.595 126.903  1.00233.41           C  
ATOM   4841  C   GLN R 430     109.777 145.036 125.979  1.00233.41           C  
ATOM   4842  O   GLN R 430     109.969 144.028 125.306  1.00233.41           O  
ATOM   4843  CB  GLN R 430     112.202 144.799 126.757  1.00233.41           C  
ATOM   4844  CG  GLN R 430     113.333 145.255 127.710  1.00233.41           C  
ATOM   4845  CD  GLN R 430     113.738 146.710 127.484  1.00233.41           C  
ATOM   4846  OE1 GLN R 430     114.321 147.051 126.462  1.00233.41           O  
ATOM   4847  NE2 GLN R 430     113.439 147.593 128.426  1.00233.41           N  
ATOM   4848  H   GLN R 430     110.791 144.686 128.807  1.00  0.00           H  
ATOM   4849  HA  GLN R 430     111.042 146.643 126.641  1.00  0.00           H  
ATOM   4850  HB3 GLN R 430     112.553 144.881 125.726  1.00  0.00           H  
ATOM   4851  HB2 GLN R 430     112.019 143.735 126.919  1.00  0.00           H  
ATOM   4852  HG3 GLN R 430     114.214 144.636 127.539  1.00  0.00           H  
ATOM   4853  HG2 GLN R 430     113.057 145.098 128.753  1.00  0.00           H  
ATOM   4854 HE22 GLN R 430     113.610 148.566 128.237  1.00  0.00           H  
ATOM   4855 HE21 GLN R 430     112.930 147.300 129.264  1.00  0.00           H  
ATOM   4856  N   LYS R 431     108.616 145.704 126.011  1.00292.01           N  
ATOM   4857  CA  LYS R 431     107.316 145.395 125.417  1.00292.01           C  
ATOM   4858  C   LYS R 431     106.462 144.649 126.457  1.00292.01           C  
ATOM   4859  O   LYS R 431     106.599 143.438 126.629  1.00292.01           O  
ATOM   4860  CB  LYS R 431     107.367 144.850 123.955  1.00292.01           C  
ATOM   4861  CG  LYS R 431     107.415 143.316 123.746  1.00292.01           C  
ATOM   4862  CD  LYS R 431     106.047 142.677 123.423  1.00292.01           C  
ATOM   4863  CE  LYS R 431     105.814 141.315 124.105  1.00292.01           C  
ATOM   4864  NZ  LYS R 431     105.146 141.481 125.405  1.00292.01           N1+
ATOM   4865  H   LYS R 431     108.617 146.465 126.684  1.00  0.00           H  
ATOM   4866  HA  LYS R 431     106.863 146.383 125.314  1.00  0.00           H  
ATOM   4867  HB3 LYS R 431     108.234 145.289 123.460  1.00  0.00           H  
ATOM   4868  HB2 LYS R 431     106.518 145.253 123.400  1.00  0.00           H  
ATOM   4869  HG3 LYS R 431     107.888 142.827 124.596  1.00  0.00           H  
ATOM   4870  HG2 LYS R 431     108.088 143.104 122.914  1.00  0.00           H  
ATOM   4871  HD3 LYS R 431     105.987 142.544 122.341  1.00  0.00           H  
ATOM   4872  HD2 LYS R 431     105.226 143.354 123.665  1.00  0.00           H  
ATOM   4873  HE3 LYS R 431     106.747 140.762 124.221  1.00  0.00           H  
ATOM   4874  HE2 LYS R 431     105.157 140.704 123.484  1.00  0.00           H  
ATOM   4875  HZ1 LYS R 431     105.010 140.621 125.906  1.00  0.00           H  
ATOM   4876  HZ2 LYS R 431     105.633 142.156 125.995  1.00  0.00           H  
ATOM   4877  HZ3 LYS R 431     104.201 141.867 125.196  1.00  0.00           H  
ATOM   4878  N   LEU R 432     105.618 145.377 127.202  1.00276.19           N  
ATOM   4879  CA  LEU R 432     104.783 144.840 128.283  1.00276.19           C  
ATOM   4880  C   LEU R 432     103.729 143.877 127.707  1.00276.19           C  
ATOM   4881  O   LEU R 432     103.884 142.662 127.827  1.00276.19           O  
ATOM   4882  CB  LEU R 432     104.169 146.023 129.080  1.00276.19           C  
ATOM   4883  CG  LEU R 432     103.408 145.698 130.392  1.00276.19           C  
ATOM   4884  CD1 LEU R 432     101.955 145.239 130.181  1.00276.19           C  
ATOM   4885  CD2 LEU R 432     104.168 144.738 131.322  1.00276.19           C  
ATOM   4886  H   LEU R 432     105.559 146.366 127.020  1.00  0.00           H  
ATOM   4887  HA  LEU R 432     105.433 144.264 128.944  1.00  0.00           H  
ATOM   4888  HB3 LEU R 432     103.530 146.629 128.436  1.00  0.00           H  
ATOM   4889  HB2 LEU R 432     104.992 146.684 129.356  1.00  0.00           H  
ATOM   4890  HG  LEU R 432     103.334 146.646 130.928  1.00  0.00           H  
ATOM   4891 HD11 LEU R 432     101.413 145.230 131.128  1.00  0.00           H  
ATOM   4892 HD12 LEU R 432     101.416 145.908 129.510  1.00  0.00           H  
ATOM   4893 HD13 LEU R 432     101.892 144.230 129.775  1.00  0.00           H  
ATOM   4894 HD21 LEU R 432     103.675 144.665 132.292  1.00  0.00           H  
ATOM   4895 HD22 LEU R 432     104.217 143.729 130.911  1.00  0.00           H  
ATOM   4896 HD23 LEU R 432     105.187 145.078 131.503  1.00  0.00           H  
ATOM   4897  N   LYS R 433     102.712 144.412 127.020  1.00106.21           N  
ATOM   4898  CA  LYS R 433     101.711 143.640 126.297  1.00106.21           C  
ATOM   4899  C   LYS R 433     102.297 143.444 124.896  1.00106.21           C  
ATOM   4900  O   LYS R 433     102.174 144.367 124.061  1.00106.21           O  
ATOM   4901  CB  LYS R 433     100.386 144.449 126.246  1.00106.21           C  
ATOM   4902  CG  LYS R 433      99.117 143.635 125.903  1.00106.21           C  
ATOM   4903  CD  LYS R 433      99.003 143.061 124.473  1.00106.21           C  
ATOM   4904  CE  LYS R 433      98.950 144.116 123.347  1.00106.21           C  
ATOM   4905  NZ  LYS R 433     100.181 144.127 122.536  1.00106.21           N1+
ATOM   4906  OXT LYS R 433     102.889 142.376 124.649  1.00106.21           O1-
ATOM   4907  H   LYS R 433     102.714 145.404 126.856  1.00  0.00           H  
ATOM   4908  HA  LYS R 433     101.543 142.672 126.776  1.00  0.00           H  
ATOM   4909  HB3 LYS R 433     100.471 145.322 125.598  1.00  0.00           H  
ATOM   4910  HB2 LYS R 433     100.219 144.863 127.242  1.00  0.00           H  
ATOM   4911  HG3 LYS R 433      98.245 144.263 126.093  1.00  0.00           H  
ATOM   4912  HG2 LYS R 433      99.032 142.812 126.614  1.00  0.00           H  
ATOM   4913  HD3 LYS R 433      98.072 142.492 124.438  1.00  0.00           H  
ATOM   4914  HD2 LYS R 433      99.781 142.318 124.295  1.00  0.00           H  
ATOM   4915  HE3 LYS R 433      98.775 145.113 123.755  1.00  0.00           H  
ATOM   4916  HE2 LYS R 433      98.111 143.905 122.682  1.00  0.00           H  
ATOM   4917  HZ1 LYS R 433     100.179 144.869 121.857  1.00  0.00           H  
ATOM   4918  HZ2 LYS R 433     101.005 144.279 123.163  1.00  0.00           H  
ATOM   4919  HZ3 LYS R 433     100.336 143.238 122.090  1.00  0.00           H  
TER    4920      LYS R 433
HETATM 4921  C1  UNK   900     126.774 133.189 162.334  1.00  0.00           C  
HETATM 4922  C2  UNK   900     125.652 133.440 163.146  1.00  0.00           C  
HETATM 4923  N1  UNK   900     124.385 133.386 162.690  1.00  0.00           N  
HETATM 4924  C3  UNK   900     124.191 133.058 161.397  1.00  0.00           C  
HETATM 4925  C4  UNK   900     125.244 132.789 160.503  1.00  0.00           C  
HETATM 4926  C5  UNK   900     126.567 132.864 160.978  1.00  0.00           C  
HETATM 4927  C6  UNK   900     127.754 132.616 160.056  1.00  0.00           C  
HETATM 4928  C7  UNK   900     129.023 133.281 157.978  1.00  0.00           C  
HETATM 4929  C8  UNK   900     127.735 133.487 158.791  1.00  0.00           C  
HETATM 4930  C9  UNK   900     127.891 131.148 159.628  1.00  0.00           C  
HETATM 4931  C10 UNK   900     129.196 130.946 158.833  1.00  0.00           C  
HETATM 4932  N2  UNK   900     129.279 131.848 157.648  1.00  0.00           N1+
HETATM 4933  C11 UNK   900     130.543 131.678 156.866  1.00  0.00           C  
HETATM 4934  C12 UNK   900     131.862 131.920 157.643  1.00  0.00           C  
HETATM 4935  C13 UNK   900     133.100 131.918 156.724  1.00  0.00           C  
HETATM 4936  O1  UNK   900     134.303 131.836 157.482  1.00  0.00           O  
HETATM 4937  C14 UNK   900     134.756 132.928 158.185  1.00  0.00           C
[truncated: 4,769 more chars]
