# Supplementary material for: Dual Piperidine-Based Histamine H3 and Sigma-1 Receptor Ligands in the Treatment of Nociceptive and Neuropathic Pain
Source: J Med Chem. 2023 Jul 7;66(14):9658–83. doi: 10.1021/acs.jmedchem.3c00430 (PMC10388327; doi:10.1021/acs.jmedchem.3c00430)
Supplement: Supplementary file 14 — jm3c00430_si_014.pdb [file jm3c00430_si_014.pdb]

HEADER    MEMBRANE PROTEIN                        28-MAY-18   6DJZ
TITLE     HUMAN SIGMA-1 RECEPTOR BOUND TO HALOPERIDOL
EXPDTA    X-RAY DIFFRACTION
REMARK   2 RESOLUTION.    3.08 ANGSTROMS
REMARK   3  R VALUE : 0.239000
REMARK   3  FREE R VALUE : 0.276000
REMARK   4 6DJZ COMPLIES WITH FORMAT V. 3.30,
REMARK 200  TEMPERATURE           (KELVIN) : 80.00
REMARK 200  PH                             : 6.40
REMARK 350 BIOMOLECULE: 1
REMARK 350 APPLY THE FOLLOWING TO CHAINS: A, B, C
REMARK 350   BIOMT1  1   1.000000 0.000000 0.000000   0.000000
REMARK 350   BIOMT2  1   0.000000 1.000000 0.000000   0.000000
REMARK 350   BIOMT3  1   0.000000 0.000000 1.000000   0.000000
REMARK 888
REMARK 888 WRITTEN BY MAESTRO (A PRODUCT OF SCHRODINGER, LLC)
CRYST1   85.556  126.062  109.702  90.00  90.00  90.00 P 21 21 2    12
ATOM      1  N   ARG A   8      24.919  69.414   0.811  1.00185.69           N  
ATOM      2  CA  ARG A   8      24.504  68.285  -0.014  1.00192.82           C  
ATOM      3  C   ARG A   8      23.829  68.762  -1.297  1.00196.67           C  
ATOM      4  O   ARG A   8      23.470  67.956  -2.159  1.00189.97           O  
ATOM      5  CB  ARG A   8      23.565  67.369   0.766  1.00  0.00           C  
ATOM      6  CG  ARG A   8      24.110  66.558   1.963  1.00  0.00           C  
ATOM      7  CD  ARG A   8      23.219  65.493   2.602  1.00  0.00           C  
ATOM      8  NE  ARG A   8      22.029  66.070   3.236  1.00  0.00           N  
ATOM      9  CZ  ARG A   8      21.992  66.564   4.487  1.00  0.00           C  
ATOM     10  NH1 ARG A   8      23.100  66.553   5.258  1.00  0.00           N  
ATOM     11  NH2 ARG A   8      20.824  67.057   4.947  1.00  0.00           N1+
ATOM     12  H1  ARG A   8      25.362  69.072   1.651  1.00  0.00           H  
ATOM     13  H2  ARG A   8      25.572  69.986   0.295  1.00  0.00           H  
ATOM     14  HA  ARG A   8      25.392  67.715  -0.286  1.00  0.00           H  
ATOM     15  HB2 ARG A   8      22.752  67.958   1.190  1.00  0.00           H  
ATOM     16  HB3 ARG A   8      23.154  66.614   0.096  1.00  0.00           H  
ATOM     17  HG2 ARG A   8      25.007  66.017   1.658  1.00  0.00           H  
ATOM     18  HG3 ARG A   8      24.356  67.236   2.780  1.00  0.00           H  
ATOM     19  HD2 ARG A   8      22.887  64.790   1.838  1.00  0.00           H  
ATOM     20  HD3 ARG A   8      23.783  64.958   3.367  1.00  0.00           H  
ATOM     21  HE  ARG A   8      21.197  66.082   2.663  1.00  0.00           H  
ATOM     22 HH12 ARG A   8      23.067  66.925   6.197  1.00  0.00           H  
ATOM     23 HH11 ARG A   8      23.963  66.172   4.897  1.00  0.00           H  
ATOM     24 HH22 ARG A   8      20.769  67.434   5.882  1.00  0.00           H  
ATOM     25 HH21 ARG A   8      20.005  67.050   4.356  1.00  0.00           H  
ATOM     26  N   TRP A   9      23.657  70.081  -1.420  1.00192.57           N  
ATOM     27  CA  TRP A   9      23.046  70.636  -2.623  1.00186.87           C  
ATOM     28  C   TRP A   9      23.962  70.499  -3.833  1.00186.45           C  
ATOM     29  O   TRP A   9      23.476  70.360  -4.962  1.00178.87           O  
ATOM     30  CB  TRP A   9      22.677  72.099  -2.397  1.00  0.00           C  
ATOM     31  CG  TRP A   9      23.794  73.045  -2.078  1.00  0.00           C  
ATOM     32  CD1 TRP A   9      24.238  73.338  -0.835  1.00  0.00           C  
ATOM     33  CD2 TRP A   9      24.614  73.826  -3.000  1.00  0.00           C  
ATOM     34  NE1 TRP A   9      25.272  74.250  -0.926  1.00  0.00           N  
ATOM     35  CE2 TRP A   9      25.543  74.587  -2.235  1.00  0.00           C  
ATOM     36  CE3 TRP A   9      24.672  73.966  -4.400  1.00  0.00           C  
ATOM     37  CZ2 TRP A   9      26.476  75.450  -2.829  1.00  0.00           C  
ATOM     38  CZ3 TRP A   9      25.600  74.829  -5.010  1.00  0.00           C  
ATOM     39  CH2 TRP A   9      26.501  75.572  -4.228  1.00  0.00           C  
ATOM     40  H   TRP A   9      23.950  70.699  -0.677  1.00  0.00           H  
ATOM     41  HA  TRP A   9      22.129  70.082  -2.826  1.00  0.00           H  
ATOM     42  HB2 TRP A   9      22.206  72.499  -3.296  1.00  0.00           H  
ATOM     43  HB3 TRP A   9      21.984  72.175  -1.560  1.00  0.00           H  
ATOM     44  HD1 TRP A   9      23.782  72.871   0.026  1.00  0.00           H  
ATOM     45  HE1 TRP A   9      25.725  74.584  -0.087  1.00  0.00           H  
ATOM     46  HE3 TRP A   9      23.996  73.405  -5.028  1.00  0.00           H  
ATOM     47  HZ2 TRP A   9      27.163  76.011  -2.212  1.00  0.00           H  
ATOM     48  HZ3 TRP A   9      25.623  74.924  -6.086  1.00  0.00           H  
ATOM     49  HH2 TRP A   9      27.212  76.235  -4.700  1.00  0.00           H  
ATOM     50  N   ALA A  10      25.280  70.537  -3.622  1.00181.89           N  
ATOM     51  CA  ALA A  10      26.227  70.368  -4.714  1.00170.62           C  
ATOM     52  C   ALA A  10      26.384  68.913  -5.136  1.00181.13           C  
ATOM     53  O   ALA A  10      26.925  68.650  -6.217  1.00188.16           O  
ATOM     54  CB  ALA A  10      27.591  70.941  -4.324  1.00160.39           C  
ATOM     55  H   ALA A  10      25.638  70.685  -2.689  1.00  0.00           H  
ATOM     56  HA  ALA A  10      25.858  70.930  -5.572  1.00  0.00           H  
ATOM     57  HB1 ALA A  10      28.291  70.809  -5.149  1.00  0.00           H  
ATOM     58  HB2 ALA A  10      27.489  72.004  -4.102  1.00  0.00           H  
ATOM     59  HB3 ALA A  10      27.966  70.421  -3.443  1.00  0.00           H  
ATOM     60  N   TRP A  11      25.929  67.966  -4.311  1.00181.87           N  
ATOM     61  CA  TRP A  11      25.980  66.562  -4.705  1.00175.22           C  
ATOM     62  C   TRP A  11      25.092  66.303  -5.916  1.00184.63           C  
ATOM     63  O   TRP A  11      25.461  65.538  -6.814  1.00172.82           O  
ATOM     64  CB  TRP A  11      25.572  65.673  -3.535  1.00  0.00           C  
ATOM     65  CG  TRP A  11      26.181  64.305  -3.469  1.00  0.00           C  
ATOM     66  CD1 TRP A  11      25.492  63.142  -3.488  1.00  0.00           C  
ATOM     67  CD2 TRP A  11      27.592  63.944  -3.375  1.00  0.00           C  
ATOM     68  NE1 TRP A  11      26.380  62.087  -3.406  1.00  0.00           N  
ATOM     69  CE2 TRP A  11      27.687  62.523  -3.331  1.00  0.00           C  
ATOM     70  CE3 TRP A  11      28.800  64.666  -3.326  1.00  0.00           C  
ATOM     71  CZ2 TRP A  11      28.917  61.855  -3.235  1.00  0.00           C  
ATOM     72  CZ3 TRP A  11      30.041  64.011  -3.228  1.00  0.00           C  
ATOM     73  CH2 TRP A  11      30.102  62.607  -3.181  1.00  0.00           C  
ATOM     74  H   TRP A  11      25.548  68.221  -3.411  1.00  0.00           H  
ATOM     75  HA  TRP A  11      27.008  66.320  -4.977  1.00  0.00           H  
ATOM     76  HB2 TRP A  11      25.844  66.157  -2.597  1.00  0.00           H  
ATOM     77  HB3 TRP A  11      24.494  65.510  -3.560  1.00  0.00           H  
ATOM     78  HD1 TRP A  11      24.414  63.153  -3.560  1.00  0.00           H  
ATOM     79  HE1 TRP A  11      26.038  61.137  -3.405  1.00  0.00           H  
ATOM     80  HE3 TRP A  11      28.786  65.746  -3.365  1.00  0.00           H  
ATOM     81  HZ2 TRP A  11      28.944  60.776  -3.204  1.00  0.00           H  
ATOM     82  HZ3 TRP A  11      30.954  64.586  -3.187  1.00  0.00           H  
ATOM     83  HH2 TRP A  11      31.056  62.107  -3.104  1.00  0.00           H  
ATOM     84  N   ALA A  12      23.920  66.942  -5.963  1.00194.17           N  
ATOM     85  CA  ALA A  12      23.051  66.810  -7.128  1.00189.30           C  
ATOM     86  C   ALA A  12      23.692  67.427  -8.366  1.00183.73           C  
ATOM     87  O   ALA A  12      23.569  66.886  -9.471  1.00172.12           O  
ATOM     88  CB  ALA A  12      21.694  67.454  -6.849  1.00174.74           C  
ATOM     89  H   ALA A  12      23.630  67.522  -5.189  1.00  0.00           H  
ATOM     90  HA  ALA A  12      22.893  65.749  -7.318  1.00  0.00           H  
ATOM     91  HB1 ALA A  12      21.054  67.349  -7.725  1.00  0.00           H  
ATOM     92  HB2 ALA A  12      21.226  66.961  -5.997  1.00  0.00           H  
ATOM     93  HB3 ALA A  12      21.832  68.511  -6.625  1.00  0.00           H  
ATOM     94  N   ALA A  13      24.384  68.559  -8.197  1.00185.07           N  
ATOM     95  CA  ALA A  13      25.084  69.172  -9.319  1.00179.35           C  
ATOM     96  C   ALA A  13      26.183  68.258  -9.848  1.00180.39           C  
ATOM     97  O   ALA A  13      26.341  68.107 -11.063  1.00176.96           O  
ATOM     98  CB  ALA A  13      25.661  70.525  -8.905  1.00157.24           C  
ATOM     99  H   ALA A  13      24.425  68.995  -7.287  1.00  0.00           H  
ATOM    100  HA  ALA A  13      24.364  69.338 -10.120  1.00  0.00           H  
ATOM    101  HB1 ALA A  13      26.182  70.973  -9.752  1.00  0.00           H  
ATOM    102  HB2 ALA A  13      24.853  71.184  -8.586  1.00  0.00           H  
ATOM    103  HB3 ALA A  13      26.362  70.386  -8.082  1.00  0.00           H  
ATOM    104  N   LEU A  14      26.943  67.631  -8.948  1.00177.61           N  
ATOM    105  CA  LEU A  14      27.986  66.701  -9.377  1.00168.14           C  
ATOM    106  C   LEU A  14      27.391  65.477 -10.065  1.00172.95           C  
ATOM    107  O   LEU A  14      27.926  65.002 -11.078  1.00171.04           O  
ATOM    108  CB  LEU A  14      28.838  66.279  -8.181  1.00164.44           C  
ATOM    109  CG  LEU A  14      29.892  65.203  -8.452  1.00161.50           C  
ATOM    110  CD1 LEU A  14      30.880  65.677  -9.505  1.00161.11           C  
ATOM    111  CD2 LEU A  14      30.612  64.815  -7.170  1.00175.17           C  
ATOM    112  H   LEU A  14      26.801  67.798  -7.962  1.00  0.00           H  
ATOM    113  HA  LEU A  14      28.630  67.215 -10.091  1.00  0.00           H  
ATOM    114  HB3 LEU A  14      28.185  65.947  -7.374  1.00  0.00           H  
ATOM    115  HB2 LEU A  14      29.323  67.158  -7.757  1.00  0.00           H  
ATOM    116  HG  LEU A  14      29.383  64.319  -8.837  1.00  0.00           H  
ATOM    117 HD11 LEU A  14      31.621  64.898  -9.685  1.00  0.00           H  
ATOM    118 HD12 LEU A  14      30.348  65.892 -10.432  1.00  0.00           H  
ATOM    119 HD13 LEU A  14      31.379  66.580  -9.156  1.00  0.00           H  
ATOM    120 HD21 LEU A  14      31.356  64.049  -7.389  1.00  0.00           H  
ATOM    121 HD22 LEU A  14      31.106  65.692  -6.751  1.00  0.00           H  
ATOM    122 HD23 LEU A  14      29.891  64.426  -6.451  1.00  0.00           H  
ATOM    123  N   LEU A  15      26.286  64.951  -9.528  1.00172.54           N  
ATOM    124  CA  LEU A  15      25.630  63.802 -10.140  1.00167.42           C  
ATOM    125  C   LEU A  15      25.158  64.132 -11.549  1.00161.41           C  
ATOM    126  O   LEU A  15      25.404  63.373 -12.494  1.00150.85           O  
ATOM    127  CB  LEU A  15      24.458  63.347  -9.276  1.00  0.00           C  
ATOM    128  CG  LEU A  15      23.572  62.142  -9.678  1.00  0.00           C  
ATOM    129  CD1 LEU A  15      24.102  60.823  -9.120  1.00  0.00           C  
ATOM    130  CD2 LEU A  15      22.125  62.364  -9.241  1.00  0.00           C  
ATOM    131  H   LEU A  15      25.895  65.350  -8.686  1.00  0.00           H  
ATOM    132  HA  LEU A  15      26.350  62.986 -10.201  1.00  0.00           H  
ATOM    133  HB2 LEU A  15      24.822  63.066  -8.288  1.00  0.00           H  
ATOM    134  HB3 LEU A  15      23.739  64.160  -9.180  1.00  0.00           H  
ATOM    135  HG  LEU A  15      23.483  62.102 -10.764  1.00  0.00           H  
ATOM    136 HD11 LEU A  15      23.448  60.008  -9.429  1.00  0.00           H  
ATOM    137 HD12 LEU A  15      25.108  60.645  -9.500  1.00  0.00           H  
ATOM    138 HD13 LEU A  15      24.130  60.874  -8.032  1.00  0.00           H  
ATOM    139 HD21 LEU A  15      21.520  61.506  -9.534  1.00  0.00           H  
ATOM    140 HD22 LEU A  15      22.086  62.483  -8.158  1.00  0.00           H  
ATOM    141 HD23 LEU A  15      21.734  63.263  -9.718  1.00  0.00           H  
ATOM    142  N   LEU A  16      24.487  65.276 -11.713  1.00160.78           N  
ATOM    143  CA  LEU A  16      24.011  65.661 -13.037  1.00156.32           C  
ATOM    144  C   LEU A  16      25.159  66.020 -13.972  1.00147.30           C  
ATOM    145  O   LEU A  16      25.039  65.835 -15.184  1.00132.79           O  
ATOM    146  CB  LEU A  16      23.021  66.821 -12.934  1.00152.27           C  
ATOM    147  CG  LEU A  16      21.645  66.457 -12.372  1.00149.70           C  
ATOM    148  CD1 LEU A  16      20.642  67.567 -12.643  1.00139.37           C  
ATOM    149  CD2 LEU A  16      21.156  65.132 -12.944  1.00148.17           C  
ATOM    150  H   LEU A  16      24.310  65.876 -10.919  1.00  0.00           H  
ATOM    151  HA  LEU A  16      23.485  64.808 -13.464  1.00  0.00           H  
ATOM    152  HB3 LEU A  16      22.899  67.278 -13.916  1.00  0.00           H  
ATOM    153  HB2 LEU A  16      23.458  67.615 -12.330  1.00  0.00           H  
ATOM    154  HG  LEU A  16      21.741  66.344 -11.292  1.00  0.00           H  
ATOM    155 HD11 LEU A  16      19.671  67.288 -12.235  1.00  0.00           H  
ATOM    156 HD12 LEU A  16      20.983  68.489 -12.171  1.00  0.00           H  
ATOM    157 HD13 LEU A  16      20.553  67.722 -13.718  1.00  0.00           H  
ATOM    158 HD21 LEU A  16      20.177  64.896 -12.529  1.00  0.00           H  
ATOM    159 HD22 LEU A  16      21.082  65.210 -14.029  1.00  0.00           H  
ATOM    160 HD23 LEU A  16      21.861  64.342 -12.685  1.00  0.00           H  
ATOM    161  N   ALA A  17      26.283  66.504 -13.441  1.00150.15           N  
ATOM    162  CA  ALA A  17      27.441  66.769 -14.288  1.00144.00           C  
ATOM    163  C   ALA A  17      28.018  65.473 -14.842  1.00142.89           C  
ATOM    164  O   ALA A  17      28.267  65.354 -16.050  1.00144.48           O  
ATOM    165  CB  ALA A  17      28.500  67.539 -13.502  1.00149.30           C  
ATOM    166  H   ALA A  17      26.335  66.689 -12.449  1.00  0.00           H  
ATOM    167  HA  ALA A  17      27.118  67.387 -15.126  1.00  0.00           H  
ATOM    168  HB1 ALA A  17      29.361  67.732 -14.143  1.00  0.00           H  
ATOM    169  HB2 ALA A  17      28.083  68.486 -13.159  1.00  0.00           H  
ATOM    170  HB3 ALA A  17      28.815  66.949 -12.641  1.00  0.00           H  
ATOM    171  N   VAL A  18      28.242  64.489 -13.965  1.00143.19           N  
ATOM    172  CA  VAL A  18      28.721  63.185 -14.422  1.00142.78           C  
ATOM    173  C   VAL A  18      27.729  62.570 -15.404  1.00148.75           C  
ATOM    174  O   VAL A  18      28.118  61.977 -16.420  1.00143.06           O  
ATOM    175  CB  VAL A  18      28.977  62.265 -13.231  1.00  0.00           C  
ATOM    176  CG1 VAL A  18      28.738  60.816 -13.659  1.00  0.00           C  
ATOM    177  CG2 VAL A  18      30.409  62.395 -12.695  1.00  0.00           C  
ATOM    178  H   VAL A  18      28.081  64.644 -12.980  1.00  0.00           H  
ATOM    179  HA  VAL A  18      29.666  63.335 -14.944  1.00  0.00           H  
ATOM    180  HB  VAL A  18      28.307  62.533 -12.414  1.00  0.00           H  
ATOM    181 HG11 VAL A  18      28.919  60.153 -12.814  1.00  0.00           H  
ATOM    182 HG12 VAL A  18      27.707  60.702 -13.996  1.00  0.00           H  
ATOM    183 HG13 VAL A  18      29.416  60.561 -14.473  1.00  0.00           H  
ATOM    184 HG21 VAL A  18      30.543  61.721 -11.849  1.00  0.00           H  
ATOM    185 HG22 VAL A  18      31.117  62.134 -13.482  1.00  0.00           H  
ATOM    186 HG23 VAL A  18      30.587  63.421 -12.374  1.00  0.00           H  
ATOM    187  N   ALA A  19      26.431  62.723 -15.130  1.00144.99           N  
ATOM    188  CA  ALA A  19      25.413  62.189 -16.029  1.00135.06           C  
ATOM    189  C   ALA A  19      25.452  62.880 -17.387  1.00136.16           C  
ATOM    190  O   ALA A  19      25.303  62.225 -18.423  1.00130.38           O  
ATOM    191  CB  ALA A  19      24.030  62.332 -15.399  1.00131.40           C  
ATOM    192  H   ALA A  19      26.145  63.212 -14.293  1.00  0.00           H  
ATOM    193  HA  ALA A  19      25.612  61.128 -16.179  1.00  0.00           H  
ATOM    194  HB1 ALA A  19      23.278  61.931 -16.079  1.00  0.00           H  
ATOM    195  HB2 ALA A  19      24.000  61.782 -14.459  1.00  0.00           H  
ATOM    196  HB3 ALA A  19      23.823  63.386 -15.211  1.00  0.00           H  
ATOM    197  N   ALA A  20      25.659  64.198 -17.402  1.00137.45           N  
ATOM    198  CA  ALA A  20      25.715  64.929 -18.663  1.00128.91           C  
ATOM    199  C   ALA A  20      26.927  64.517 -19.486  1.00128.10           C  
ATOM    200  O   ALA A  20      26.825  64.343 -20.707  1.00121.60           O  
ATOM    201  CB  ALA A  20      25.732  66.435 -18.399  1.00115.33           C  
ATOM    202  H   ALA A  20      25.780  64.700 -16.534  1.00  0.00           H  
ATOM    203  HA  ALA A  20      24.818  64.693 -19.234  1.00  0.00           H  
ATOM    204  HB1 ALA A  20      25.774  66.971 -19.348  1.00  0.00           H  
ATOM    205  HB2 ALA A  20      24.828  66.721 -17.861  1.00  0.00           H  
ATOM    206  HB3 ALA A  20      26.607  66.690 -17.800  1.00  0.00           H  
ATOM    207  N   VAL A  21      28.081  64.344 -18.839  1.00125.06           N  
ATOM    208  CA  VAL A  21      29.262  63.905 -19.578  1.00107.59           C  
ATOM    209  C   VAL A  21      29.061  62.490 -20.113  1.00117.32           C  
ATOM    210  O   VAL A  21      29.425  62.189 -21.257  1.00115.76           O  
ATOM    211  CB  VAL A  21      30.525  64.007 -18.707  1.00105.66           C  
ATOM    212  CG1 VAL A  21      31.757  63.787 -19.561  1.00120.95           C  
ATOM    213  CG2 VAL A  21      30.599  65.355 -18.032  1.00108.32           C  
ATOM    214  H   VAL A  21      28.133  64.517 -17.845  1.00  0.00           H  
ATOM    215  HA  VAL A  21      29.389  64.571 -20.432  1.00  0.00           H  
ATOM    216  HB  VAL A  21      30.487  63.233 -17.941  1.00  0.00           H  
ATOM    217 HG11 VAL A  21      32.649  63.861 -18.939  1.00  0.00           H  
ATOM    218 HG12 VAL A  21      31.713  62.798 -20.016  1.00  0.00           H  
ATOM    219 HG13 VAL A  21      31.798  64.545 -20.344  1.00  0.00           H  
ATOM    220 HG21 VAL A  21      31.500  65.407 -17.421  1.00  0.00           H  
ATOM    221 HG22 VAL A  21      30.628  66.140 -18.788  1.00  0.00           H  
ATOM    222 HG23 VAL A  21      29.723  65.493 -17.398  1.00  0.00           H  
ATOM    223  N   LEU A  22      28.466  61.604 -19.306  1.00121.90           N  
ATOM    224  CA  LEU A  22      28.224  60.241 -19.769  1.00120.66           C  
ATOM    225  C   LEU A  22      27.241  60.212 -20.933  1.00126.81           C  
ATOM    226  O   LEU A  22      27.432  59.462 -21.897  1.00123.58           O  
ATOM    227  CB  LEU A  22      27.718  59.377 -18.614  1.00126.12           C  
ATOM    228  CG  LEU A  22      28.760  58.998 -17.559  1.00129.13           C  
ATOM    229  CD1 LEU A  22      28.152  58.091 -16.496  1.00125.11           C  
ATOM    230  CD2 LEU A  22      29.964  58.339 -18.213  1.00114.91           C  
ATOM    231  H   LEU A  22      28.183  61.879 -18.376  1.00  0.00           H  
ATOM    232  HA  LEU A  22      29.172  59.826 -20.114  1.00  0.00           H  
ATOM    233  HB3 LEU A  22      27.266  58.470 -19.015  1.00  0.00           H  
ATOM    234  HB2 LEU A  22      26.881  59.880 -18.130  1.00  0.00           H  
ATOM    235  HG  LEU A  22      29.097  59.913 -17.071  1.00  0.00           H  
ATOM    236 HD11 LEU A  22      28.913  57.836 -15.758  1.00  0.00           H  
ATOM    237 HD12 LEU A  22      27.328  58.607 -16.005  1.00  0.00           H  
ATOM    238 HD13 LEU A  22      27.782  57.179 -16.965  1.00  0.00           H  
ATOM    239 HD21 LEU A  22      30.695  58.075 -17.449  1.00  0.00           H  
ATOM    240 HD22 LEU A  22      29.645  57.437 -18.736  1.00  0.00           H  
ATOM    241 HD23 LEU A  22      30.416  59.030 -18.924  1.00  0.00           H  
ATOM    242  N   THR A  23      26.184  61.027 -20.866  1.00121.53           N  
ATOM    243  CA  THR A  23      25.221  61.086 -21.959  1.00119.41           C  
ATOM    244  C   THR A  23      25.835  61.686 -23.215  1.00116.93           C  
ATOM    245  O   THR A  23      25.496  61.269 -24.326  1.00115.63           O  
ATOM    246  CB  THR A  23      23.988  61.889 -21.543  1.00125.67           C  
ATOM    247  OG1 THR A  23      24.397  63.156 -21.012  1.00120.71           O  
ATOM    248  CG2 THR A  23      23.183  61.133 -20.494  1.00136.43           C  
ATOM    249  H   THR A  23      26.046  61.610 -20.052  1.00  0.00           H  
ATOM    250  HA  THR A  23      24.903  60.069 -22.188  1.00  0.00           H  
ATOM    251  HB  THR A  23      23.362  62.056 -22.419  1.00  0.00           H  
ATOM    252  HG1 THR A  23      23.622  63.659 -20.751  1.00  0.00           H  
ATOM    253 HG21 THR A  23      22.310  61.722 -20.212  1.00  0.00           H  
ATOM    254 HG22 THR A  23      22.858  60.177 -20.904  1.00  0.00           H  
ATOM    255 HG23 THR A  23      23.803  60.959 -19.615  1.00  0.00           H  
ATOM    256  N   GLN A  24      26.742  62.654 -23.064  1.00113.95           N  
ATOM    257  CA  GLN A  24      27.449  63.188 -24.221  1.00105.21           C  
ATOM    258  C   GLN A  24      28.330  62.121 -24.861  1.00112.27           C  
ATOM    259  O   GLN A  24      28.403  62.020 -26.094  1.00101.15           O  
ATOM    260  CB  GLN A  24      28.277  64.398 -23.803  1.00107.63           C  
ATOM    261  CG  GLN A  24      28.823  65.220 -24.952  1.00122.94           C  
ATOM    262  CD  GLN A  24      29.714  66.344 -24.464  1.00128.37           C  
ATOM    263  OE1 GLN A  24      30.147  66.344 -23.313  1.00123.02           O  
ATOM    264  NE2 GLN A  24      29.989  67.310 -25.335  1.00123.48           N  
ATOM    265  H   GLN A  24      26.942  63.019 -22.143  1.00  0.00           H  
ATOM    266  HA  GLN A  24      26.711  63.512 -24.956  1.00  0.00           H  
ATOM    267  HB3 GLN A  24      29.101  64.070 -23.170  1.00  0.00           H  
ATOM    268  HB2 GLN A  24      27.678  65.038 -23.154  1.00  0.00           H  
ATOM    269  HG3 GLN A  24      27.995  65.637 -25.525  1.00  0.00           H  
ATOM    270  HG2 GLN A  24      29.389  64.574 -25.623  1.00  0.00           H  
ATOM    271 HE22 GLN A  24      30.578  68.084 -25.062  1.00  0.00           H  
ATOM    272 HE21 GLN A  24      29.608  67.271 -26.270  1.00  0.00           H  
ATOM    273  N   VAL A  25      29.004  61.314 -24.036  1.00121.06           N  
ATOM    274  CA  VAL A  25      29.782  60.188 -24.553  1.00110.91           C  
ATOM    275  C   VAL A  25      28.881  59.235 -25.327  1.00110.44           C  
ATOM    276  O   VAL A  25      29.210  58.800 -26.438  1.00107.45           O  
ATOM    277  CB  VAL A  25      30.501  59.457 -23.405  1.00112.14           C  
ATOM    278  CG1 VAL A  25      31.165  58.188 -23.920  1.00111.90           C  
ATOM    279  CG2 VAL A  25      31.520  60.360 -22.751  1.00119.89           C  
ATOM    280  H   VAL A  25      28.982  61.478 -23.039  1.00  0.00           H  
ATOM    281  HA  VAL A  25      30.536  60.578 -25.237  1.00  0.00           H  
ATOM    282  HB  VAL A  25      29.760  59.177 -22.657  1.00  0.00           H  
ATOM    283 HG11 VAL A  25      31.670  57.681 -23.098  1.00  0.00           H  
ATOM    284 HG12 VAL A  25      30.408  57.527 -24.343  1.00  0.00           H  
ATOM    285 HG13 VAL A  25      31.893  58.445 -24.690  1.00  0.00           H  
ATOM    286 HG21 VAL A  25      32.017  59.824 -21.943  1.00  0.00           H  
ATOM    287 HG22 VAL A  25      32.260  60.669 -23.490  1.00  0.00           H  
ATOM    288 HG23 VAL A  25      31.020  61.241 -22.348  1.00  0.00           H  
ATOM    289  N   VAL A  26      27.736  58.883 -24.736  1.00117.04           N  
ATOM    290  CA  VAL A  26      26.814  57.946 -25.373  1.00118.09           C  
ATOM    291  C   VAL A  26      26.314  58.505 -26.699  1.00119.11           C  
ATOM    292  O   VAL A  26      26.209  57.782 -27.695  1.00118.17           O  
ATOM    293  CB  VAL A  26      25.650  57.615 -24.419  1.00111.72           C  
ATOM    294  CG1 VAL A  26      24.572  56.827 -25.145  1.00122.88           C  
ATOM    295  CG2 VAL A  26      26.159  56.835 -23.213  1.00118.90           C  
ATOM    296  H   VAL A  26      27.496  59.266 -23.833  1.00  0.00           H  
ATOM    297  HA  VAL A  26      27.357  57.024 -25.579  1.00  0.00           H  
ATOM    298  HB  VAL A  26      25.216  58.550 -24.067  1.00  0.00           H  
ATOM    299 HG11 VAL A  26      23.759  56.602 -24.454  1.00  0.00           H  
ATOM    300 HG12 VAL A  26      24.189  57.416 -25.977  1.00  0.00           H  
ATOM    301 HG13 VAL A  26      24.994  55.896 -25.523  1.00  0.00           H  
ATOM    302 HG21 VAL A  26      25.326  56.608 -22.548  1.00  0.00           H  
ATOM    303 HG22 VAL A  26      26.619  55.905 -23.549  1.00  0.00           H  
ATOM    304 HG23 VAL A  26      26.897  57.433 -22.678  1.00  0.00           H  
ATOM    305  N   TRP A  27      26.011  59.804 -26.733  1.00116.81           N  
ATOM    306  CA  TRP A  27      25.526  60.435 -27.956  1.00105.01           C  
ATOM    307  C   TRP A  27      26.594  60.417 -29.043  1.00105.15           C  
ATOM    308  O   TRP A  27      26.321  60.047 -30.193  1.00110.62           O  
ATOM    309  CB  TRP A  27      25.077  61.865 -27.647  1.00 98.32           C  
ATOM    310  CG  TRP A  27      24.576  62.626 -28.832  1.00107.47           C  
ATOM    311  CD1 TRP A  27      25.254  63.573 -29.544  1.00116.10           C  
ATOM    312  CD2 TRP A  27      23.283  62.519 -29.436  1.00106.76           C  
ATOM    313  NE1 TRP A  27      24.463  64.059 -30.557  1.00109.44           N  
ATOM    314  CE2 TRP A  27      23.249  63.427 -30.513  1.00111.55           C  
ATOM    315  CE3 TRP A  27      22.152  61.742 -29.174  1.00108.09           C  
ATOM    316  CZ2 TRP A  27      22.129  63.580 -31.326  1.00116.67           C  
ATOM    317  CZ3 TRP A  27      21.041  61.895 -29.984  1.00113.49           C  
ATOM    318  CH2 TRP A  27      21.037  62.806 -31.047  1.00112.69           C  
ATOM    319  H   TRP A  27      26.115  60.370 -25.903  1.00  0.00           H  
ATOM    320  HA  TRP A  27      24.663  59.873 -28.313  1.00  0.00           H  
ATOM    321  HB3 TRP A  27      25.902  62.411 -27.189  1.00  0.00           H  
ATOM    322  HB2 TRP A  27      24.304  61.843 -26.879  1.00  0.00           H  
ATOM    323  HD1 TRP A  27      26.265  63.834 -29.270  1.00  0.00           H  
ATOM    324  HE1 TRP A  27      24.821  64.770 -31.180  1.00  0.00           H  
ATOM    325  HE3 TRP A  27      22.158  61.041 -28.353  1.00  0.00           H  
ATOM    326  HZ2 TRP A  27      22.145  64.289 -32.141  1.00  0.00           H  
ATOM    327  HZ3 TRP A  27      20.155  61.306 -29.801  1.00  0.00           H  
ATOM    328  HH2 TRP A  27      20.147  62.890 -31.652  1.00  0.00           H  
ATOM    329  N   LEU A  28      27.824  60.803 -28.694  1.00105.49           N  
ATOM    330  CA  LEU A  28      28.905  60.790 -29.674  1.00108.72           C  
ATOM    331  C   LEU A  28      29.170  59.380 -30.187  1.00110.39           C  
ATOM    332  O   LEU A  28      29.473  59.187 -31.370  1.00110.64           O  
ATOM    333  CB  LEU A  28      30.173  61.386 -29.066  1.00115.14           C  
ATOM    334  CG  LEU A  28      30.173  62.898 -28.829  1.00100.32           C  
ATOM    335  CD1 LEU A  28      31.416  63.323 -28.067  1.00107.43           C  
ATOM    336  CD2 LEU A  28      30.078  63.640 -30.151  1.00 91.38           C  
ATOM    337  H   LEU A  28      28.009  61.105 -27.748  1.00  0.00           H  
ATOM    338  HA  LEU A  28      28.607  61.410 -30.520  1.00  0.00           H  
ATOM    339  HB3 LEU A  28      31.029  61.121 -29.688  1.00  0.00           H  
ATOM    340  HB2 LEU A  28      30.397  60.876 -28.129  1.00  0.00           H  
ATOM    341  HG  LEU A  28      29.299  63.152 -28.229  1.00  0.00           H  
ATOM    342 HD11 LEU A  28      31.395  64.402 -27.909  1.00  0.00           H  
ATOM    343 HD12 LEU A  28      31.443  62.816 -27.103  1.00  0.00           H  
ATOM    344 HD13 LEU A  28      32.303  63.058 -28.642  1.00  0.00           H  
ATOM    345 HD21 LEU A  28      30.078  64.714 -29.966  1.00  0.00           H  
ATOM    346 HD22 LEU A  28      30.931  63.379 -30.776  1.00  0.00           H  
ATOM    347 HD23 LEU A  28      29.156  63.359 -30.660  1.00  0.00           H  
ATOM    348  N   TRP A  29      29.049  58.379 -29.314  1.00112.39           N  
ATOM    349  CA  TRP A  29      29.300  57.008 -29.739  1.00120.87           C  
ATOM    350  C   TRP A  29      28.187  56.500 -30.649  1.00125.92           C  
ATOM    351  O   TRP A  29      28.459  55.860 -31.672  1.00116.13           O  
ATOM    352  CB  TRP A  29      29.462  56.109 -28.515  1.00131.85           C  
ATOM    353  CG  TRP A  29      29.956  54.741 -28.843  1.00136.84           C  
ATOM    354  CD1 TRP A  29      31.251  54.368 -29.054  1.00130.82           C  
ATOM    355  CD2 TRP A  29      29.166  53.555 -29.000  1.00148.90           C  
ATOM    356  NE1 TRP A  29      31.319  53.026 -29.335  1.00136.22           N  
ATOM    357  CE2 TRP A  29      30.053  52.503 -29.308  1.00151.67           C  
ATOM    358  CE3 TRP A  29      27.797  53.281 -28.912  1.00139.40           C  
ATOM    359  CZ2 TRP A  29      29.616  51.200 -29.528  1.00148.56           C  
ATOM    360  CZ3 TRP A  29      27.366  51.984 -29.130  1.00139.74           C  
ATOM    361  CH2 TRP A  29      28.273  50.961 -29.432  1.00148.96           C  
ATOM    362  H   TRP A  29      28.784  58.572 -28.358  1.00  0.00           H  
ATOM    363  HA  TRP A  29      30.234  56.991 -30.301  1.00  0.00           H  
ATOM    364  HB3 TRP A  29      28.509  56.034 -27.993  1.00  0.00           H  
ATOM    365  HB2 TRP A  29      30.145  56.580 -27.808  1.00  0.00           H  
ATOM    366  HD1 TRP A  29      32.042  55.100 -28.986  1.00  0.00           H  
ATOM    367  HE1 TRP A  29      32.212  52.592 -29.517  1.00  0.00           H  
ATOM    368  HE3 TRP A  29      27.102  54.074 -28.679  1.00  0.00           H  
ATOM    369  HZ2 TRP A  29      30.329  50.424 -29.763  1.00  0.00           H  
ATOM    370  HZ3 TRP A  29      26.314  51.747 -29.068  1.00  0.00           H  
ATOM    371  HH2 TRP A  29      27.890  49.964 -29.592  1.00  0.00           H  
ATOM    372  N   LEU A  30      26.928  56.786 -30.301  1.00128.06           N  
ATOM    373  CA  LEU A  30      25.810  56.395 -31.153  1.00116.73           C  
ATOM    374  C   LEU A  30      25.867  57.094 -32.503  1.00124.29           C  
ATOM    375  O   LEU A  30      25.387  56.550 -33.503  1.00131.27           O  
ATOM    376  CB  LEU A  30      24.480  56.706 -30.462  1.00102.52           C  
ATOM    377  CG  LEU A  30      24.128  55.922 -29.197  1.00126.23           C  
ATOM    378  CD1 LEU A  30      22.833  56.448 -28.586  1.00132.47           C  
ATOM    379  CD2 LEU A  30      24.020  54.434 -29.495  1.00148.09           C  
ATOM    380  H   LEU A  30      26.741  57.278 -29.439  1.00  0.00           H  
ATOM    381  HA  LEU A  30      25.866  55.319 -31.321  1.00  0.00           H  
ATOM    382  HB3 LEU A  30      23.670  56.603 -31.184  1.00  0.00           H  
ATOM    383  HB2 LEU A  30      24.432  57.773 -30.246  1.00  0.00           H  
ATOM    384  HG  LEU A  30      24.929  56.066 -28.472  1.00  0.00           H  
ATOM    385 HD11 LEU A  30      22.598  55.879 -27.687  1.00  0.00           H  
ATOM    386 HD12 LEU A  30      22.954  57.500 -28.328  1.00  0.00           H  
ATOM    387 HD13 LEU A  30      22.022  56.342 -29.306  1.00  0.00           H  
ATOM    388 HD21 LEU A  30      23.768  53.897 -28.581  1.00  0.00           H  
ATOM    389 HD22 LEU A  30      23.241  54.268 -30.239  1.00  0.00           H  
ATOM    390 HD23 LEU A  30      24.973  54.070 -29.879  1.00  0.00           H  
ATOM    391  N   GLY A  31      26.441  58.294 -32.550  1.00117.59           N  
ATOM    392  CA  GLY A  31      26.534  59.021 -33.800  1.00109.37           C  
ATOM    393  C   GLY A  31      27.598  58.487 -34.733  1.00108.60           C  
ATOM    394  O   GLY A  31      27.382  58.403 -35.947  1.00108.42           O  
ATOM    395  H   GLY A  31      26.818  58.707 -31.709  1.00  0.00           H  
ATOM    396  HA3 GLY A  31      26.731  60.073 -33.592  1.00  0.00           H  
ATOM    397  HA2 GLY A  31      25.568  59.001 -34.303  1.00  0.00           H  
ATOM    398  N   THR A  32      28.751  58.116 -34.178  1.00111.95           N  
ATOM    399  CA  THR A  32      29.905  57.700 -34.962  1.00117.85           C  
ATOM    400  C   THR A  32      29.977  56.191 -35.166  1.00123.21           C  
ATOM    401  O   THR A  32      31.037  55.677 -35.540  1.00122.34           O  
ATOM    402  CB  THR A  32      31.191  58.195 -34.304  1.00115.82           C  
ATOM    403  OG1 THR A  32      31.255  57.710 -32.955  1.00120.75           O  
ATOM    404  CG2 THR A  32      31.221  59.708 -34.288  1.00100.55           C  
ATOM    405  H   THR A  32      28.851  58.117 -33.173  1.00  0.00           H  
ATOM    406  HA  THR A  32      29.829  58.168 -35.944  1.00  0.00           H  
ATOM    407  HB  THR A  32      32.050  57.823 -34.863  1.00  0.00           H  
ATOM    408  HG1 THR A  32      32.063  58.021 -32.541  1.00  0.00           H  
ATOM    409 HG21 THR A  32      32.142  60.049 -33.816  1.00  0.00           H  
ATOM    410 HG22 THR A  32      31.176  60.084 -35.310  1.00  0.00           H  
ATOM    411 HG23 THR A  32      30.365  60.082 -33.726  1.00  0.00           H  
ATOM    412  N   GLN A  33      28.886  55.474 -34.931  1.00128.40           N  
ATOM    413  CA  GLN A  33      28.870  54.031 -35.110  1.00127.68           C  
ATOM    414  C   GLN A  33      28.529  53.684 -36.554  1.00124.25           C  
ATOM    415  O   GLN A  33      27.620  54.270 -37.152  1.00115.66           O  
ATOM    416  CB  GLN A  33      27.865  53.382 -34.163  1.00  0.00           C  
ATOM    417  CG  GLN A  33      27.780  51.846 -34.147  1.00  0.00           C  
ATOM    418  CD  GLN A  33      29.025  51.143 -33.627  1.00  0.00           C  
ATOM    419  OE1 GLN A  33      29.596  51.529 -32.613  1.00  0.00           O  
ATOM    420  NE2 GLN A  33      29.468  50.101 -34.324  1.00  0.00           N  
ATOM    421  H   GLN A  33      28.040  55.929 -34.619  1.00  0.00           H  
ATOM    422  HA  GLN A  33      29.862  53.642 -34.884  1.00  0.00           H  
ATOM    423  HB2 GLN A  33      28.098  53.664 -33.136  1.00  0.00           H  
ATOM    424  HB3 GLN A  33      26.859  53.719 -34.412  1.00  0.00           H  
ATOM    425  HG2 GLN A  33      26.954  51.534 -33.508  1.00  0.00           H  
ATOM    426  HG3 GLN A  33      27.613  51.481 -35.160  1.00  0.00           H  
ATOM    427 HE22 GLN A  33      30.291  49.602 -34.019  1.00  0.00           H  
ATOM    428 HE21 GLN A  33      28.980  49.809 -35.159  1.00  0.00           H  
ATOM    429  N   SER A  34      29.271  52.735 -37.111  1.00116.14           N  
ATOM    430  CA  SER A  34      28.994  52.195 -38.432  1.00108.90           C  
ATOM    431  C   SER A  34      28.241  50.875 -38.304  1.00125.20           C  
ATOM    432  O   SER A  34      28.089  50.317 -37.215  1.00138.97           O  
ATOM    433  CB  SER A  34      30.289  51.997 -39.221  1.00111.65           C  
ATOM    434  OG  SER A  34      31.134  51.056 -38.583  1.00135.94           O  
ATOM    435  H   SER A  34      30.066  52.358 -36.614  1.00  0.00           H  
ATOM    436  HA  SER A  34      28.364  52.903 -38.971  1.00  0.00           H  
ATOM    437  HB3 SER A  34      30.810  52.950 -39.310  1.00  0.00           H  
ATOM    438  HB2 SER A  34      30.052  51.648 -40.226  1.00  0.00           H  
ATOM    439  HG  SER A  34      31.939  50.948 -39.095  1.00  0.00           H  
ATOM    440  N   PHE A  35      27.772  50.371 -39.441  1.00111.90           N  
ATOM    441  CA  PHE A  35      26.992  49.143 -39.483  1.00106.33           C  
ATOM    442  C   PHE A  35      27.826  48.004 -40.048  1.00 97.42           C  
ATOM    443  O   PHE A  35      28.628  48.200 -40.968  1.00 97.97           O  
ATOM    444  CB  PHE A  35      25.722  49.329 -40.313  1.00104.96           C  
ATOM    445  CG  PHE A  35      24.779  50.345 -39.744  1.00105.39           C  
ATOM    446  CD1 PHE A  35      24.116  50.098 -38.553  1.00116.23           C  
ATOM    447  CD2 PHE A  35      24.562  51.548 -40.390  1.00103.20           C  
ATOM    448  CE1 PHE A  35      23.248  51.031 -38.020  1.00118.74           C  
ATOM    449  CE2 PHE A  35      23.695  52.485 -39.864  1.00108.09           C  
ATOM    450  CZ  PHE A  35      23.037  52.226 -38.677  1.00116.23           C  
ATOM    451  H   PHE A  35      27.954  50.843 -40.315  1.00  0.00           H  
ATOM    452  HA  PHE A  35      26.702  48.885 -38.464  1.00  0.00           H  
ATOM    453  HB3 PHE A  35      25.209  48.373 -40.409  1.00  0.00           H  
ATOM    454  HB2 PHE A  35      25.993  49.617 -41.329  1.00  0.00           H  
ATOM    455  HD1 PHE A  35      24.274  49.167 -38.030  1.00  0.00           H  
ATOM    456  HD2 PHE A  35      25.072  51.763 -41.317  1.00  0.00           H  
ATOM    457  HE1 PHE A  35      22.737  50.824 -37.092  1.00  0.00           H  
ATOM    458  HE2 PHE A  35      23.532  53.419 -40.380  1.00  0.00           H  
ATOM    459  HZ  PHE A  35      22.358  52.957 -38.264  1.00  0.00           H  
ATOM    460  N   VAL A  36      27.628  46.809 -39.490  1.00 93.30           N  
ATOM    461  CA  VAL A  36      28.378  45.643 -39.940  1.00 86.24           C  
ATOM    462  C   VAL A  36      27.936  45.227 -41.338  1.00 95.40           C  
ATOM    463  O   VAL A  36      28.767  44.895 -42.193  1.00 97.68           O  
ATOM    464  CB  VAL A  36      28.224  44.491 -38.931  1.00 99.09           C  
ATOM    465  CG1 VAL A  36      29.022  43.277 -39.384  1.00105.07           C  
ATOM    466  CG2 VAL A  36      28.659  44.939 -37.542  1.00 98.40           C  
ATOM    467  H   VAL A  36      26.952  46.705 -38.746  1.00  0.00           H  
ATOM    468  HA  VAL A  36      29.433  45.915 -39.985  1.00  0.00           H  
ATOM    469  HB  VAL A  36      27.171  44.212 -38.887  1.00  0.00           H  
ATOM    470 HG11 VAL A  36      28.902  42.472 -38.659  1.00  0.00           H  
ATOM    471 HG12 VAL A  36      28.659  42.946 -40.357  1.00  0.00           H  
ATOM    472 HG13 VAL A  36      30.076  43.542 -39.460  1.00  0.00           H  
ATOM    473 HG21 VAL A  36      28.544  44.113 -36.840  1.00  0.00           H  
ATOM    474 HG22 VAL A  36      29.704  45.248 -37.570  1.00  0.00           H  
ATOM    475 HG23 VAL A  36      28.041  45.777 -37.220  1.00  0.00           H  
ATOM    476  N   PHE A  37      26.633  45.248 -41.597  1.00 98.78           N  
ATOM    477  CA  PHE A  37      26.075  44.748 -42.843  1.00 97.43           C  
ATOM    478  C   PHE A  37      25.438  45.871 -43.649  1.00 94.05           C  
ATOM    479  O   PHE A  37      25.112  46.943 -43.130  1.00 84.91           O  
ATOM    480  CB  PHE A  37      25.032  43.656 -42.579  1.00 92.92           C  
ATOM    481  CG  PHE A  37      25.534  42.530 -41.729  1.00 86.41           C  
ATOM    482  CD1 PHE A  37      26.144  41.428 -42.306  1.00 80.28           C  
ATOM    483  CD2 PHE A  37      25.387  42.567 -40.351  1.00 83.90           C  
ATOM    484  CE1 PHE A  37      26.604  40.389 -41.526  1.00 93.19           C  
ATOM    485  CE2 PHE A  37      25.845  41.532 -39.565  1.00 87.04           C  
ATOM    486  CZ  PHE A  37      26.454  40.440 -40.152  1.00102.28           C  
ATOM    487  H   PHE A  37      25.988  45.621 -40.915  1.00  0.00           H  
ATOM    488  HA  PHE A  37      26.884  44.316 -43.434  1.00  0.00           H  
ATOM    489  HB3 PHE A  37      24.675  43.260 -43.530  1.00  0.00           H  
ATOM    490  HB2 PHE A  37      24.155  44.101 -42.110  1.00  0.00           H  
ATOM    491  HD1 PHE A  37      26.263  41.377 -43.379  1.00  0.00           H  
ATOM    492  HD2 PHE A  37      24.910  43.415 -39.882  1.00  0.00           H  
ATOM    493  HE1 PHE A  37      27.080  39.537 -41.987  1.00  0.00           H  
ATOM    494  HE2 PHE A  37      25.727  41.575 -38.492  1.00  0.00           H  
ATOM    495  HZ  PHE A  37      26.813  39.626 -39.539  1.00  0.00           H  
ATOM    496  N   GLN A  38      25.268  45.603 -44.940  1.00104.85           N  
ATOM    497  CA  GLN A  38      24.526  46.458 -45.851  1.00116.73           C  
ATOM    498  C   GLN A  38      23.290  45.710 -46.332  1.00129.36           C  
ATOM    499  O   GLN A  38      23.314  44.486 -46.497  1.00133.52           O  
ATOM    500  CB  GLN A  38      25.387  46.871 -47.049  1.00111.68           C  
ATOM    501  CG  GLN A  38      26.758  47.407 -46.672  1.00119.45           C  
ATOM    502  CD  GLN A  38      27.532  47.934 -47.867  1.00114.66           C  
ATOM    503  OE1 GLN A  38      26.956  48.498 -48.795  1.00108.25           O  
ATOM    504  NE2 GLN A  38      28.845  47.751 -47.848  1.00126.65           N  
ATOM    505  H   GLN A  38      25.666  44.764 -45.338  1.00  0.00           H  
ATOM    506  HA  GLN A  38      24.211  47.354 -45.317  1.00  0.00           H  
ATOM    507  HB3 GLN A  38      24.855  47.620 -47.636  1.00  0.00           H  
ATOM    508  HB2 GLN A  38      25.504  46.020 -47.720  1.00  0.00           H  
ATOM    509  HG3 GLN A  38      27.333  46.619 -46.186  1.00  0.00           H  
ATOM    510  HG2 GLN A  38      26.645  48.201 -45.934  1.00  0.00           H  
ATOM    511 HE22 GLN A  38      29.412  48.081 -48.616  1.00  0.00           H  
ATOM    512 HE21 GLN A  38      29.279  47.282 -47.066  1.00  0.00           H  
ATOM    513  N   ARG A  39      22.200  46.451 -46.546  1.00121.69           N  
ATOM    514  CA  ARG A  39      20.955  45.818 -46.976  1.00123.56           C  
ATOM    515  C   ARG A  39      21.144  45.072 -48.292  1.00113.49           C  
ATOM    516  O   ARG A  39      20.694  43.927 -48.445  1.00116.23           O  
ATOM    517  CB  ARG A  39      19.844  46.861 -47.104  1.00130.81           C  
ATOM    518  CG  ARG A  39      19.436  47.507 -45.789  1.00125.46           C  
ATOM    519  CD  ARG A  39      19.871  48.962 -45.715  1.00132.96           C  
ATOM    520  NE  ARG A  39      19.026  49.829 -46.532  1.00145.25           N  
ATOM    521  CZ  ARG A  39      19.193  51.143 -46.653  1.00131.50           C  
ATOM    522  NH1 ARG A  39      18.373  51.850 -47.417  1.00132.30           N  
ATOM    523  NH2 ARG A  39      20.180  51.750 -46.012  1.00116.50           N1+
ATOM    524  H   ARG A  39      22.234  47.451 -46.411  1.00  0.00           H  
ATOM    525  HA  ARG A  39      20.659  45.096 -46.214  1.00  0.00           H  
ATOM    526  HB3 ARG A  39      18.970  46.403 -47.568  1.00  0.00           H  
ATOM    527  HB2 ARG A  39      20.155  47.635 -47.806  1.00  0.00           H  
ATOM    528  HG3 ARG A  39      19.878  46.954 -44.960  1.00  0.00           H  
ATOM    529  HG2 ARG A  39      18.354  47.446 -45.675  1.00  0.00           H  
ATOM    530  HD3 ARG A  39      20.906  49.048 -46.046  1.00  0.00           H  
ATOM    531  HD2 ARG A  39      19.840  49.298 -44.678  1.00  0.00           H  
ATOM    532  HE  ARG A  39      18.275  49.368 -47.025  1.00  0.00           H  
ATOM    533 HH12 ARG A  39      18.502  52.848 -47.507  1.00  0.00           H  
ATOM    534 HH11 ARG A  39      17.621  51.391 -47.910  1.00  0.00           H  
ATOM    535 HH22 ARG A  39      20.304  52.748 -46.106  1.00  0.00           H  
ATOM    536 HH21 ARG A  39      20.809  51.216 -45.430  1.00  0.00           H  
ATOM    537  N   GLU A  40      21.816  45.707 -49.254  1.00 98.28           N  
ATOM    538  CA  GLU A  40      22.046  45.061 -50.539  1.00112.68           C  
ATOM    539  C   GLU A  40      22.927  43.827 -50.397  1.00117.67           C  
ATOM    540  O   GLU A  40      22.743  42.849 -51.127  1.00117.09           O  
ATOM    541  CB  GLU A  40      22.666  46.052 -51.522  1.00117.37           C  
ATOM    542  CG  GLU A  40      22.903  45.485 -52.913  1.00134.67           C  
ATOM    543  CD  GLU A  40      21.684  44.768 -53.469  1.00146.53           C  
ATOM    544  OE1 GLU A  40      21.764  43.541 -53.691  1.00141.73           O  
ATOM    545  OE2 GLU A  40      20.646  45.431 -53.676  1.00148.10           O1-
ATOM    546  H   GLU A  40      22.167  46.640 -49.093  1.00  0.00           H  
ATOM    547  HA  GLU A  40      21.082  44.745 -50.938  1.00  0.00           H  
ATOM    548  HB3 GLU A  40      23.609  46.421 -51.117  1.00  0.00           H  
ATOM    549  HB2 GLU A  40      22.030  46.934 -51.595  1.00  0.00           H  
ATOM    550  HG3 GLU A  40      23.747  44.795 -52.884  1.00  0.00           H  
ATOM    551  HG2 GLU A  40      23.189  46.290 -53.589  1.00  0.00           H  
ATOM    552  N   GLU A  41      23.876  43.846 -49.458  1.00116.55           N  
ATOM    553  CA  GLU A  41      24.734  42.683 -49.243  1.00115.06           C  
ATOM    554  C   GLU A  41      23.914  41.463 -48.835  1.00111.20           C  
ATOM    555  O   GLU A  41      24.020  40.391 -49.449  1.00111.41           O  
ATOM    556  CB  GLU A  41      25.789  43.010 -48.186  1.00108.48           C  
ATOM    557  CG  GLU A  41      26.580  41.812 -47.689  1.00114.12           C  
ATOM    558  CD  GLU A  41      27.613  42.194 -46.642  1.00124.49           C  
ATOM    559  OE1 GLU A  41      28.720  41.615 -46.655  1.00129.73           O  
ATOM    560  OE2 GLU A  41      27.318  43.080 -45.811  1.00117.65           O1-
ATOM    561  H   GLU A  41      24.006  44.669 -48.888  1.00  0.00           H  
ATOM    562  HA  GLU A  41      25.245  42.456 -50.179  1.00  0.00           H  
ATOM    563  HB3 GLU A  41      25.311  43.503 -47.340  1.00  0.00           H  
ATOM    564  HB2 GLU A  41      26.477  43.758 -48.582  1.00  0.00           H  
ATOM    565  HG3 GLU A  41      27.079  41.333 -48.532  1.00  0.00           H  
ATOM    566  HG2 GLU A  41      25.896  41.074 -47.272  1.00  0.00           H  
ATOM    567  N   ILE A  42      23.088  41.611 -47.796  1.00 92.20           N  
ATOM    568  CA  ILE A  42      22.250  40.507 -47.342  1.00 77.74           C  
ATOM    569  C   ILE A  42      21.274  40.096 -48.435  1.00 94.69           C  
ATOM    570  O   ILE A  42      21.034  38.901 -48.658  1.00 97.51           O  
ATOM    571  CB  ILE A  42      21.515  40.895 -46.047  1.00 64.34           C  
ATOM    572  CG1 ILE A  42      22.516  41.272 -44.956  1.00 76.37           C  
ATOM    573  CG2 ILE A  42      20.630  39.758 -45.579  1.00 81.75           C  
ATOM    574  CD1 ILE A  42      23.344  40.106 -44.463  1.00 88.76           C  
ATOM    575  H   ILE A  42      23.039  42.497 -47.312  1.00  0.00           H  
ATOM    576  HA  ILE A  42      22.896  39.656 -47.125  1.00  0.00           H  
ATOM    577  HB  ILE A  42      20.886  41.762 -46.252  1.00  0.00           H  
ATOM    578 HG13 ILE A  42      21.985  41.719 -44.116  1.00  0.00           H  
ATOM    579 HG12 ILE A  42      23.179  42.054 -45.327  1.00  0.00           H  
ATOM    580 HG21 ILE A  42      20.117  40.050 -44.662  1.00  0.00           H  
ATOM    581 HG22 ILE A  42      19.893  39.530 -46.349  1.00  0.00           H  
ATOM    582 HG23 ILE A  42      21.241  38.876 -45.388  1.00  0.00           H  
ATOM    583 HD11 ILE A  42      24.032  40.449 -43.690  1.00  0.00           H  
ATOM    584 HD12 ILE A  42      22.685  39.342 -44.049  1.00  0.00           H  
ATOM    585 HD13 ILE A  42      23.911  39.685 -45.293  1.00  0.00           H  
ATOM    586  N   ALA A  43      20.702  41.079 -49.141  1.00 91.80           N  
ATOM    587  CA  ALA A  43      19.745  40.765 -50.197  1.00 98.24           C  
ATOM    588  C   ALA A  43      20.385  39.929 -51.297  1.00105.23           C  
ATOM    589  O   ALA A  43      19.803  38.937 -51.753  1.00107.40           O  
ATOM    590  CB  ALA A  43      19.157  42.052 -50.774  1.00 98.34           C  
ATOM    591  H   ALA A  43      20.933  42.042 -48.943  1.00  0.00           H  
ATOM    592  HA  ALA A  43      18.932  40.187 -49.759  1.00  0.00           H  
ATOM    593  HB1 ALA A  43      18.444  41.806 -51.561  1.00  0.00           H  
ATOM    594  HB2 ALA A  43      18.649  42.606 -49.984  1.00  0.00           H  
ATOM    595  HB3 ALA A  43      19.959  42.664 -51.188  1.00  0.00           H  
ATOM    596  N   GLN A  44      21.592  40.304 -51.727  1.00100.45           N  
ATOM    597  CA  GLN A  44      22.264  39.561 -52.786  1.00103.03           C  
ATOM    598  C   GLN A  44      22.685  38.177 -52.313  1.00 91.30           C  
ATOM    599  O   GLN A  44      22.548  37.194 -53.053  1.00101.18           O  
ATOM    600  CB  GLN A  44      23.473  40.345 -53.291  1.00102.34           C  
ATOM    601  CG  GLN A  44      24.249  39.635 -54.386  1.00117.76           C  
ATOM    602  CD  GLN A  44      23.424  39.416 -55.638  1.00120.41           C  
ATOM    603  OE1 GLN A  44      22.563  40.231 -55.980  1.00115.09           O  
ATOM    604  NE2 GLN A  44      23.678  38.307 -56.328  1.00109.59           N  
ATOM    605  H   GLN A  44      22.047  41.107 -51.317  1.00  0.00           H  
ATOM    606  HA  GLN A  44      21.565  39.440 -53.614  1.00  0.00           H  
ATOM    607  HB3 GLN A  44      24.140  40.559 -52.456  1.00  0.00           H  
ATOM    608  HB2 GLN A  44      23.146  41.319 -53.654  1.00  0.00           H  
ATOM    609  HG3 GLN A  44      24.604  38.674 -54.013  1.00  0.00           H  
ATOM    610  HG2 GLN A  44      25.138  40.215 -54.634  1.00  0.00           H  
ATOM    611 HE22 GLN A  44      23.159  38.107 -57.171  1.00  0.00           H  
ATOM    612 HE21 GLN A  44      24.389  37.665 -56.008  1.00  0.00           H  
ATOM    613  N   LEU A  45      23.201  38.077 -51.085  1.00 78.96           N  
ATOM    614  CA  LEU A  45      23.582  36.768 -50.565  1.00 94.12           C  
ATOM    615  C   LEU A  45      22.381  35.835 -50.485  1.00100.54           C  
ATOM    616  O   LEU A  45      22.501  34.634 -50.756  1.00106.44           O  
ATOM    617  CB  LEU A  45      24.247  36.911 -49.197  1.00105.39           C  
ATOM    618  CG  LEU A  45      25.729  37.280 -49.222  1.00 91.08           C  
ATOM    619  CD1 LEU A  45      26.333  37.156 -47.832  1.00 85.79           C  
ATOM    620  CD2 LEU A  45      26.479  36.404 -50.216  1.00 89.72           C  
ATOM    621  H   LEU A  45      23.325  38.905 -50.520  1.00  0.00           H  
ATOM    622  HA  LEU A  45      24.307  36.329 -51.251  1.00  0.00           H  
ATOM    623  HB3 LEU A  45      24.116  35.987 -48.634  1.00  0.00           H  
ATOM    624  HB2 LEU A  45      23.703  37.648 -48.607  1.00  0.00           H  
ATOM    625  HG  LEU A  45      25.819  38.318 -49.544  1.00  0.00           H  
ATOM    626 HD11 LEU A  45      27.390  37.423 -47.869  1.00  0.00           H  
ATOM    627 HD12 LEU A  45      25.814  37.827 -47.148  1.00  0.00           H  
ATOM    628 HD13 LEU A  45      26.231  36.129 -47.481  1.00  0.00           H  
ATOM    629 HD21 LEU A  45      27.533  36.680 -50.221  1.00  0.00           H  
ATOM    630 HD22 LEU A  45      26.379  35.358 -49.926  1.00  0.00           H  
ATOM    631 HD23 LEU A  45      26.062  36.546 -51.213  1.00  0.00           H  
ATOM    632  N   ALA A  46      21.211  36.366 -50.128  1.00 86.92           N  
ATOM    633  CA  ALA A  46      20.020  35.525 -50.075  1.00 89.62           C  
ATOM    634  C   ALA A  46      19.477  35.212 -51.463  1.00 88.49           C  
ATOM    635  O   ALA A  46      18.935  34.123 -51.680  1.00101.02           O  
ATOM    636  CB  ALA A  46      18.941  36.185 -49.219  1.00 90.85           C  
ATOM    637  H   ALA A  46      21.152  37.348 -49.895  1.00  0.00           H  
ATOM    638  HA  ALA A  46      20.295  34.582 -49.601  1.00  0.00           H  
ATOM    639  HB1 ALA A  46      18.059  35.546 -49.189  1.00  0.00           H  
ATOM    640  HB2 ALA A  46      19.318  36.332 -48.207  1.00  0.00           H  
ATOM    641  HB3 ALA A  46      18.675  37.150 -49.651  1.00  0.00           H  
ATOM    642  N   ARG A  47      19.621  36.137 -52.414  1.00 70.51           N  
ATOM    643  CA  ARG A  47      19.109  35.896 -53.758  1.00 82.81           C  
ATOM    644  C   ARG A  47      19.951  34.871 -54.505  1.00 91.55           C  
ATOM    645  O   ARG A  47      19.413  34.107 -55.314  1.00100.11           O  
ATOM    646  CB  ARG A  47      19.045  37.210 -54.537  1.00 91.97           C  
ATOM    647  CG  ARG A  47      18.564  37.077 -55.976  1.00 91.22           C  
ATOM    648  CD  ARG A  47      18.177  38.429 -56.570  1.00104.88           C  
ATOM    649  NE  ARG A  47      19.225  39.439 -56.419  1.00129.82           N  
ATOM    650  CZ  ARG A  47      19.210  40.407 -55.505  1.00131.23           C  
ATOM    651  NH1 ARG A  47      20.208  41.281 -55.445  1.00116.92           N  
ATOM    652  NH2 ARG A  47      18.198  40.501 -54.651  1.00122.39           N1+
ATOM    653  H   ARG A  47      20.086  37.009 -52.204  1.00  0.00           H  
ATOM    654  HA  ARG A  47      18.096  35.503 -53.670  1.00  0.00           H  
ATOM    655  HB3 ARG A  47      20.026  37.684 -54.526  1.00  0.00           H  
ATOM    656  HB2 ARG A  47      18.403  37.913 -54.006  1.00  0.00           H  
ATOM    657  HG3 ARG A  47      17.705  36.406 -56.012  1.00  0.00           H  
ATOM    658  HG2 ARG A  47      19.351  36.627 -56.581  1.00  0.00           H  
ATOM    659  HD3 ARG A  47      17.262  38.784 -56.097  1.00  0.00           H  
ATOM    660  HD2 ARG A  47      17.943  38.306 -57.628  1.00  0.00           H  
ATOM    661  HE  ARG A  47      19.997  39.367 -57.067  1.00  0.00           H  
ATOM    662 HH12 ARG A  47      20.196  42.015 -54.752  1.00  0.00           H  
ATOM    663 HH11 ARG A  47      20.980  41.212 -56.093  1.00  0.00           H  
ATOM    664 HH22 ARG A  47      18.188  41.237 -53.959  1.00  0.00           H  
ATOM    665 HH21 ARG A  47      17.438  39.838 -54.694  1.00  0.00           H  
ATOM    666  N   GLN A  48      21.261  34.834 -54.245  1.00100.88           N  
ATOM    667  CA  GLN A  48      22.114  33.851 -54.907  1.00 91.46           C  
ATOM    668  C   GLN A  48      21.701  32.425 -54.567  1.00 91.06           C  
ATOM    669  O   GLN A  48      21.835  31.522 -55.403  1.00 92.07           O  
ATOM    670  CB  GLN A  48      23.577  34.070 -54.522  1.00109.70           C  
ATOM    671  CG  GLN A  48      24.210  35.315 -55.115  1.00110.76           C  
ATOM    672  CD  GLN A  48      25.667  35.465 -54.714  1.00137.10           C  
ATOM    673  OE1 GLN A  48      26.173  34.715 -53.875  1.00139.21           O  
ATOM    674  NE2 GLN A  48      26.350  36.435 -55.315  1.00140.21           N  
ATOM    675  H   GLN A  48      21.665  35.488 -53.590  1.00  0.00           H  
ATOM    676  HA  GLN A  48      22.020  33.986 -55.985  1.00  0.00           H  
ATOM    677  HB3 GLN A  48      24.161  33.196 -54.809  1.00  0.00           H  
ATOM    678  HB2 GLN A  48      23.662  34.105 -53.436  1.00  0.00           H  
ATOM    679  HG3 GLN A  48      23.653  36.195 -54.792  1.00  0.00           H  
ATOM    680  HG2 GLN A  48      24.135  35.277 -56.202  1.00  0.00           H  
ATOM    681 HE22 GLN A  48      27.323  36.582 -55.088  1.00  0.00           H  
ATOM    682 HE21 GLN A  48      25.896  37.025 -55.998  1.00  0.00           H  
ATOM    683  N   TYR A  49      21.192  32.201 -53.358  1.00 87.56           N  
ATOM    684  CA  TYR A  49      20.903  30.861 -52.867  1.00 97.89           C  
ATOM    685  C   TYR A  49      19.424  30.508 -52.940  1.00 94.95           C  
ATOM    686  O   TYR A  49      19.029  29.440 -52.462  1.00 94.07           O  
ATOM    687  CB  TYR A  49      21.408  30.718 -51.430  1.00 97.40           C  
ATOM    688  CG  TYR A  49      22.873  31.057 -51.274  1.00105.78           C  
ATOM    689  CD1 TYR A  49      23.790  30.732 -52.266  1.00103.57           C  
ATOM    690  CD2 TYR A  49      23.339  31.712 -50.141  1.00100.66           C  
ATOM    691  CE1 TYR A  49      25.133  31.042 -52.132  1.00106.64           C  
ATOM    692  CE2 TYR A  49      24.679  32.029 -49.999  1.00 99.55           C  
ATOM    693  CZ  TYR A  49      25.572  31.691 -50.996  1.00108.95           C  
ATOM    694  OH  TYR A  49      26.905  32.003 -50.856  1.00116.84           O  
ATOM    695  H   TYR A  49      20.991  32.977 -52.743  1.00  0.00           H  
ATOM    696  HA  TYR A  49      21.449  30.150 -53.488  1.00  0.00           H  
ATOM    697  HB3 TYR A  49      21.233  29.699 -51.085  1.00  0.00           H  
ATOM    698  HB2 TYR A  49      20.817  31.357 -50.774  1.00  0.00           H  
ATOM    699  HD1 TYR A  49      23.461  30.227 -53.162  1.00  0.00           H  
ATOM    700  HD2 TYR A  49      22.651  31.982 -49.354  1.00  0.00           H  
ATOM    701  HE1 TYR A  49      25.829  30.776 -52.913  1.00  0.00           H  
ATOM    702  HE2 TYR A  49      25.022  32.538 -49.110  1.00  0.00           H  
ATOM    703  HH  TYR A  49      27.044  32.449 -50.017  1.00  0.00           H  
ATOM    704  N   ALA A  50      18.599  31.373 -53.540  1.00 82.03           N  
ATOM    705  CA  ALA A  50      17.160  31.129 -53.579  1.00 86.93           C  
ATOM    706  C   ALA A  50      16.812  29.880 -54.381  1.00 87.35           C  
ATOM    707  O   ALA A  50      15.781  29.247 -54.125  1.00 93.34           O  
ATOM    708  CB  ALA A  50      16.439  32.347 -54.151  1.00 82.51           C  
ATOM    709  H   ALA A  50      18.970  32.207 -53.972  1.00  0.00           H  
ATOM    710  HA  ALA A  50      16.814  30.980 -52.556  1.00  0.00           H  
ATOM    711  HB1 ALA A  50      15.366  32.156 -54.177  1.00  0.00           H  
ATOM    712  HB2 ALA A  50      16.637  33.216 -53.524  1.00  0.00           H  
ATOM    713  HB3 ALA A  50      16.797  32.541 -55.162  1.00  0.00           H  
ATOM    714  N   GLY A  51      17.654  29.507 -55.347  1.00 78.46           N  
ATOM    715  CA  GLY A  51      17.374  28.340 -56.163  1.00 86.28           C  
ATOM    716  C   GLY A  51      17.597  27.022 -55.454  1.00 91.41           C  
ATOM    717  O   GLY A  51      17.029  26.005 -55.867  1.00102.73           O  
ATOM    718  H   GLY A  51      18.496  30.039 -55.516  1.00  0.00           H  
ATOM    719  HA3 GLY A  51      17.986  28.373 -57.064  1.00  0.00           H  
ATOM    720  HA2 GLY A  51      16.346  28.388 -56.522  1.00  0.00           H  
ATOM    721  N   LEU A  52      18.408  27.015 -54.400  1.00 78.08           N  
ATOM    722  CA  LEU A  52      18.706  25.796 -53.667  1.00 80.15           C  
ATOM    723  C   LEU A  52      17.592  25.488 -52.670  1.00 89.48           C  
ATOM    724  O   LEU A  52      16.744  26.331 -52.363  1.00104.25           O  
ATOM    725  CB  LEU A  52      20.044  25.930 -52.941  1.00 90.60           C  
ATOM    726  CG  LEU A  52      21.210  26.542 -53.726  1.00 80.46           C  
ATOM    727  CD1 LEU A  52      22.434  26.685 -52.837  1.00 68.54           C  
ATOM    728  CD2 LEU A  52      21.538  25.720 -54.965  1.00 83.77           C  
ATOM    729  H   LEU A  52      18.837  27.874 -54.088  1.00  0.00           H  
ATOM    730  HA  LEU A  52      18.776  24.972 -54.377  1.00  0.00           H  
ATOM    731  HB3 LEU A  52      20.344  24.954 -52.558  1.00  0.00           H  
ATOM    732  HB2 LEU A  52      19.897  26.495 -52.020  1.00  0.00           H  
ATOM    733  HG  LEU A  52      20.911  27.539 -54.051  1.00  0.00           H  
ATOM    734 HD11 LEU A  52      23.252  27.121 -53.411  1.00  0.00           H  
ATOM    735 HD12 LEU A  52      22.197  27.332 -51.993  1.00  0.00           H  
ATOM    736 HD13 LEU A  52      22.733  25.703 -52.468  1.00  0.00           H  
ATOM    737 HD21 LEU A  52      22.369  26.182 -55.499  1.00  0.00           H  
ATOM    738 HD22 LEU A  52      21.815  24.709 -54.668  1.00  0.00           H  
ATOM    739 HD23 LEU A  52      20.665  25.680 -55.617  1.00  0.00           H  
ATOM    740  N   ASP A  53      17.591  24.253 -52.168  1.00 79.97           N  
ATOM    741  CA  ASP A  53      16.681  23.915 -51.083  1.00 97.07           C  
ATOM    742  C   ASP A  53      17.033  24.736 -49.847  1.00101.21           C  
ATOM    743  O   ASP A  53      18.195  25.076 -49.609  1.00 89.93           O  
ATOM    744  CB  ASP A  53      16.735  22.417 -50.771  1.00104.33           C  
ATOM    745  CG  ASP A  53      18.136  21.932 -50.461  1.00124.11           C  
ATOM    746  OD1 ASP A  53      19.002  21.999 -51.360  1.00124.25           O  
ATOM    747  OD2 ASP A  53      18.372  21.487 -49.316  1.00137.23           O1-
ATOM    748  H   ASP A  53      18.219  23.556 -52.541  1.00  0.00           H  
ATOM    749  HA  ASP A  53      15.666  24.168 -51.390  1.00  0.00           H  
ATOM    750  HB3 ASP A  53      16.337  21.856 -51.617  1.00  0.00           H  
ATOM    751  HB2 ASP A  53      16.081  22.199 -49.927  1.00  0.00           H  
ATOM    752  N   HIS A  54      16.007  25.066 -49.057  1.00112.59           N  
ATOM    753  CA  HIS A  54      16.187  26.053 -47.996  1.00102.73           C  
ATOM    754  C   HIS A  54      17.224  25.614 -46.969  1.00 97.52           C  
ATOM    755  O   HIS A  54      17.929  26.460 -46.411  1.00 96.57           O  
ATOM    756  CB  HIS A  54      14.848  26.361 -47.319  1.00104.90           C  
ATOM    757  CG  HIS A  54      14.126  25.153 -46.809  1.00 99.56           C  
ATOM    758  ND1 HIS A  54      13.269  24.411 -47.595  1.00102.11           N  
ATOM    759  CD2 HIS A  54      14.118  24.568 -45.588  1.00 99.73           C  
ATOM    760  CE1 HIS A  54      12.771  23.416 -46.882  1.00119.17           C  
ATOM    761  NE2 HIS A  54      13.271  23.488 -45.661  1.00124.71           N  
ATOM    762  H   HIS A  54      15.105  24.631 -49.193  1.00  0.00           H  
ATOM    763  HA  HIS A  54      16.545  26.974 -48.457  1.00  0.00           H  
ATOM    764  HB3 HIS A  54      14.205  26.899 -48.016  1.00  0.00           H  
ATOM    765  HB2 HIS A  54      15.010  27.058 -46.496  1.00  0.00           H  
ATOM    766  HD1 HIS A  54      13.113  24.672 -48.558  1.00  0.00           H  
ATOM    767  HD2 HIS A  54      14.717  24.978 -44.788  1.00  0.00           H  
ATOM    768  HE1 HIS A  54      12.078  22.722 -47.334  1.00  0.00           H  
ATOM    769  N   GLU A  55      17.344  24.310 -46.712  1.00 93.06           N  
ATOM    770  CA  GLU A  55      18.363  23.822 -45.787  1.00 85.31           C  
ATOM    771  C   GLU A  55      19.762  24.175 -46.282  1.00 96.53           C  
ATOM    772  O   GLU A  55      20.548  24.830 -45.580  1.00110.78           O  
ATOM    773  CB  GLU A  55      18.221  22.308 -45.614  1.00 97.65           C  
ATOM    774  CG  GLU A  55      16.909  21.853 -44.997  1.00113.04           C  
ATOM    775  CD  GLU A  55      16.922  21.926 -43.483  1.00128.53           C  
ATOM    776  OE1 GLU A  55      16.519  22.969 -42.928  1.00131.60           O  
ATOM    777  OE2 GLU A  55      17.348  20.937 -42.848  1.00132.20           O1-
ATOM    778  H   GLU A  55      16.726  23.648 -47.159  1.00  0.00           H  
ATOM    779  HA  GLU A  55      18.207  24.297 -44.818  1.00  0.00           H  
ATOM    780  HB3 GLU A  55      19.050  21.934 -45.015  1.00  0.00           H  
ATOM    781  HB2 GLU A  55      18.352  21.821 -46.581  1.00  0.00           H  
ATOM    782  HG3 GLU A  55      16.697  20.831 -45.309  1.00  0.00           H  
ATOM    783  HG2 GLU A  55      16.095  22.467 -45.382  1.00  0.00           H  
ATOM    784  N   LEU A  56      20.087  23.742 -47.501  1.00 98.30           N  
ATOM    785  CA  LEU A  56      21.403  24.009 -48.063  1.00 98.82           C  
ATOM    786  C   LEU A  56      21.624  25.499 -48.286  1.00100.71           C  
ATOM    787  O   LEU A  56      22.749  25.986 -48.133  1.00105.23           O  
ATOM    788  CB  LEU A  56      21.569  23.238 -49.373  1.00 91.34           C  
ATOM    789  CG  LEU A  56      22.928  23.295 -50.060  1.00 76.75           C  
ATOM    790  CD1 LEU A  56      24.024  22.876 -49.098  1.00 86.17           C  
ATOM    791  CD2 LEU A  56      22.919  22.402 -51.287  1.00 81.88           C  
ATOM    792  H   LEU A  56      19.416  23.220 -48.046  1.00  0.00           H  
ATOM    793  HA  LEU A  56      22.155  23.653 -47.359  1.00  0.00           H  
ATOM    794  HB3 LEU A  56      20.799  23.557 -50.075  1.00  0.00           H  
ATOM    795  HB2 LEU A  56      21.293  22.196 -49.211  1.00  0.00           H  
ATOM    796  HG  LEU A  56      23.116  24.321 -50.377  1.00  0.00           H  
ATOM    797 HD11 LEU A  56      24.989  22.921 -49.604  1.00  0.00           H  
ATOM    798 HD12 LEU A  56      24.031  23.549 -48.241  1.00  0.00           H  
ATOM    799 HD13 LEU A  56      23.840  21.857 -48.759  1.00  0.00           H  
ATOM    800 HD21 LEU A  56      23.892  22.445 -51.775  1.00  0.00           H  
ATOM    801 HD22 LEU A  56      22.708  21.375 -50.988  1.00  0.00           H  
ATOM    802 HD23 LEU A  56      22.150  22.744 -51.979  1.00  0.00           H  
ATOM    803  N   ALA A  57      20.566  26.238 -48.632  1.00 94.78           N  
ATOM    804  CA  ALA A  57      20.699  27.681 -48.808  1.00 92.10           C  
ATOM    805  C   ALA A  57      21.044  28.366 -47.492  1.00 90.45           C  
ATOM    806  O   ALA A  57      21.916  29.239 -47.448  1.00 90.05           O  
ATOM    807  CB  ALA A  57      19.414  28.259 -49.396  1.00101.96           C  
ATOM    808  H   ALA A  57      19.667  25.799 -48.774  1.00  0.00           H  
ATOM    809  HA  ALA A  57      21.510  27.866 -49.512  1.00  0.00           H  
ATOM    810  HB1 ALA A  57      19.524  29.336 -49.523  1.00  0.00           H  
ATOM    811  HB2 ALA A  57      19.216  27.798 -50.363  1.00  0.00           H  
ATOM    812  HB3 ALA A  57      18.582  28.057 -48.721  1.00  0.00           H  
ATOM    813  N   PHE A  58      20.364  27.983 -46.409  1.00 93.27           N  
ATOM    814  CA  PHE A  58      20.709  28.492 -45.086  1.00 93.33           C  
ATOM    815  C   PHE A  58      22.158  28.181 -44.744  1.00 95.19           C  
ATOM    816  O   PHE A  58      22.895  29.051 -44.262  1.00 94.97           O  
ATOM    817  CB  PHE A  58      19.783  27.892 -44.027  1.00104.12           C  
ATOM    818  CG  PHE A  58      18.379  28.417 -44.073  1.00 93.34           C  
ATOM    819  CD1 PHE A  58      18.103  29.665 -44.605  1.00 80.06           C  
ATOM    820  CD2 PHE A  58      17.333  27.658 -43.574  1.00 96.65           C  
ATOM    821  CE1 PHE A  58      16.810  30.145 -44.640  1.00 79.28           C  
ATOM    822  CE2 PHE A  58      16.037  28.131 -43.608  1.00 97.40           C  
ATOM    823  CZ  PHE A  58      15.775  29.376 -44.144  1.00 98.68           C  
ATOM    824  H   PHE A  58      19.597  27.331 -46.498  1.00  0.00           H  
ATOM    825  HA  PHE A  58      20.578  29.574 -45.087  1.00  0.00           H  
ATOM    826  HB3 PHE A  58      20.202  28.070 -43.037  1.00  0.00           H  
ATOM    827  HB2 PHE A  58      19.767  26.807 -44.134  1.00  0.00           H  
ATOM    828  HD1 PHE A  58      18.904  30.273 -44.999  1.00  0.00           H  
ATOM    829  HD2 PHE A  58      17.526  26.684 -43.151  1.00  0.00           H  
ATOM    830  HE1 PHE A  58      16.607  31.121 -45.054  1.00  0.00           H  
ATOM    831  HE2 PHE A  58      15.232  27.527 -43.217  1.00  0.00           H  
ATOM    832  HZ  PHE A  58      14.762  29.749 -44.175  1.00  0.00           H  
ATOM    833  N   SER A  59      22.583  26.935 -44.975  1.00 97.77           N  
ATOM    834  CA  SER A  59      23.950  26.549 -44.634  1.00 95.82           C  
ATOM    835  C   SER A  59      24.968  27.384 -45.407  1.00 87.83           C  
ATOM    836  O   SER A  59      25.915  27.934 -44.825  1.00 90.96           O  
ATOM    837  CB  SER A  59      24.152  25.058 -44.905  1.00 92.03           C  
ATOM    838  OG  SER A  59      25.423  24.629 -44.448  1.00114.21           O  
ATOM    839  H   SER A  59      21.958  26.257 -45.387  1.00  0.00           H  
ATOM    840  HA  SER A  59      24.100  26.726 -43.569  1.00  0.00           H  
ATOM    841  HB3 SER A  59      24.068  24.869 -45.975  1.00  0.00           H  
ATOM    842  HB2 SER A  59      23.373  24.489 -44.398  1.00  0.00           H  
ATOM    843  HG  SER A  59      25.528  23.692 -44.627  1.00  0.00           H  
ATOM    844  N   ARG A  60      24.781  27.492 -46.724  1.00 82.61           N  
ATOM    845  CA  ARG A  60      25.703  28.263 -47.550  1.00 90.15           C  
ATOM    846  C   ARG A  60      25.724  29.729 -47.142  1.00 89.61           C  
ATOM    847  O   ARG A  60      26.795  30.344 -47.070  1.00 96.46           O  
ATOM    848  CB  ARG A  60      25.320  28.126 -49.022  1.00100.22           C  
ATOM    849  CG  ARG A  60      25.519  26.733 -49.593  1.00105.33           C  
ATOM    850  CD  ARG A  60      26.988  26.458 -49.837  1.00 95.79           C  
ATOM    851  NE  ARG A  60      27.614  27.552 -50.573  1.00107.70           N  
ATOM    852  CZ  ARG A  60      27.554  27.697 -51.893  1.00111.42           C  
ATOM    853  NH1 ARG A  60      28.155  28.724 -52.477  1.00120.31           N  
ATOM    854  NH2 ARG A  60      26.892  26.817 -52.633  1.00 98.82           N1+
ATOM    855  H   ARG A  60      23.993  27.036 -47.160  1.00  0.00           H  
ATOM    856  HA  ARG A  60      26.706  27.855 -47.417  1.00  0.00           H  
ATOM    857  HB3 ARG A  60      25.891  28.842 -49.612  1.00  0.00           H  
ATOM    858  HB2 ARG A  60      24.281  28.425 -49.154  1.00  0.00           H  
ATOM    859  HG3 ARG A  60      24.972  26.644 -50.532  1.00  0.00           H  
ATOM    860  HG2 ARG A  60      25.122  25.995 -48.896  1.00  0.00           H  
ATOM    861  HD3 ARG A  60      27.096  25.532 -50.402  1.00  0.00           H  
ATOM    862  HD2 ARG A  60      27.496  26.326 -48.881  1.00  0.00           H  
ATOM    863  HE  ARG A  60      28.119  28.224 -50.014  1.00  0.00           H  
ATOM    864 HH12 ARG A  60      28.108  28.834 -53.480  1.00  0.00           H  
ATOM    865 HH11 ARG A  60      28.660  29.398 -51.918  1.00  0.00           H  
ATOM    866 HH22 ARG A  60      26.848  26.931 -53.636  1.00  0.00           H  
ATOM    867 HH21 ARG A  60      26.431  26.033 -52.194  1.00  0.00           H  
ATOM    868  N   LEU A  61      24.552  30.308 -46.871  1.00 84.87           N  
ATOM    869  CA  LEU A  61      24.500  31.716 -46.501  1.00 85.69           C  
ATOM    870  C   LEU A  61      25.177  31.959 -45.159  1.00 86.86           C  
ATOM    871  O   LEU A  61      25.856  32.974 -44.980  1.00 81.22           O  
ATOM    872  CB  LEU A  61      23.051  32.201 -46.479  1.00 91.81           C  
ATOM    873  CG  LEU A  61      22.819  33.683 -46.174  1.00 89.28           C  
ATOM    874  CD1 LEU A  61      21.764  34.246 -47.106  1.00 89.39           C  
ATOM    875  CD2 LEU A  61      22.399  33.882 -44.724  1.00 94.17           C  
ATOM    876  H   LEU A  61      23.699  29.770 -46.923  1.00  0.00           H  
ATOM    877  HA  LEU A  61      25.037  32.286 -47.259  1.00  0.00           H  
ATOM    878  HB3 LEU A  61      22.482  31.596 -45.773  1.00  0.00           H  
ATOM    879  HB2 LEU A  61      22.575  31.951 -47.427  1.00  0.00           H  
ATOM    880  HG  LEU A  61      23.751  34.221 -46.342  1.00  0.00           H  
ATOM    881 HD11 LEU A  61      21.606  35.300 -46.881  1.00  0.00           H  
ATOM    882 HD12 LEU A  61      22.098  34.141 -48.138  1.00  0.00           H  
ATOM    883 HD13 LEU A  61      20.830  33.701 -46.969  1.00  0.00           H  
ATOM    884 HD21 LEU A  61      22.240  34.943 -44.534  1.00  0.00           H  
ATOM    885 HD22 LEU A  61      21.474  33.337 -44.535  1.00  0.00           H  
ATOM    886 HD23 LEU A  61      23.181  33.508 -44.064  1.00  0.00           H  
ATOM    887  N   ILE A  62      25.008  31.040 -44.205  1.00 90.15           N  
ATOM    888  CA  ILE A  62      25.658  31.201 -42.908  1.00 86.90           C  
ATOM    889  C   ILE A  62      27.170  31.115 -43.060  1.00 83.10           C  
ATOM    890  O   ILE A  62      27.912  31.912 -42.470  1.00 90.05           O  
ATOM    891  CB  ILE A  62      25.130  30.161 -41.902  1.00 88.88           C  
ATOM    892  CG1 ILE A  62      23.668  30.439 -41.552  1.00 77.36           C  
ATOM    893  CG2 ILE A  62      25.978  30.158 -40.643  1.00 81.47           C  
ATOM    894  CD1 ILE A  62      23.057  29.394 -40.645  1.00 85.30           C  
ATOM    895  H   ILE A  62      24.429  30.231 -44.380  1.00  0.00           H  
ATOM    896  HA  ILE A  62      25.413  32.193 -42.529  1.00  0.00           H  
ATOM    897  HB  ILE A  62      25.192  29.175 -42.362  1.00  0.00           H  
ATOM    898 HG13 ILE A  62      23.083  30.509 -42.469  1.00  0.00           H  
ATOM    899 HG12 ILE A  62      23.589  31.418 -41.079  1.00  0.00           H  
ATOM    900 HG21 ILE A  62      25.589  29.418 -39.944  1.00  0.00           H  
ATOM    901 HG22 ILE A  62      27.008  29.911 -40.898  1.00  0.00           H  
ATOM    902 HG23 ILE A  62      25.946  31.145 -40.180  1.00  0.00           H  
ATOM    903 HD11 ILE A  62      22.019  29.654 -40.437  1.00  0.00           H  
ATOM    904 HD12 ILE A  62      23.096  28.420 -41.134  1.00  0.00           H  
ATOM    905 HD13 ILE A  62      23.615  29.352 -39.710  1.00  0.00           H  
ATOM    906  N   VAL A  63      27.653  30.160 -43.861  1.00 97.56           N  
ATOM    907  CA  VAL A  63      29.093  30.049 -44.094  1.00101.13           C  
ATOM    908  C   VAL A  63      29.630  31.321 -44.743  1.00 86.47           C  
ATOM    909  O   VAL A  63      30.681  31.847 -44.345  1.00 77.33           O  
ATOM    910  CB  VAL A  63      29.402  28.804 -44.948  1.00 85.85           C  
ATOM    911  CG1 VAL A  63      30.838  28.838 -45.436  1.00 68.94           C  
ATOM    912  CG2 VAL A  63      29.131  27.535 -44.151  1.00 79.99           C  
ATOM    913  H   VAL A  63      27.022  29.510 -44.309  1.00  0.00           H  
ATOM    914  HA  VAL A  63      29.583  29.928 -43.128  1.00  0.00           H  
ATOM    915  HB  VAL A  63      28.743  28.812 -45.816  1.00  0.00           H  
ATOM    916 HG11 VAL A  63      31.038  27.951 -46.037  1.00  0.00           H  
ATOM    917 HG12 VAL A  63      30.995  29.730 -46.042  1.00  0.00           H  
ATOM    918 HG13 VAL A  63      31.513  28.856 -44.581  1.00  0.00           H  
ATOM    919 HG21 VAL A  63      29.354  26.664 -44.768  1.00  0.00           H  
ATOM    920 HG22 VAL A  63      29.762  27.522 -43.262  1.00  0.00           H  
ATOM    921 HG23 VAL A  63      28.083  27.509 -43.853  1.00  0.00           H  
ATOM    922  N   GLU A  64      28.913  31.840 -45.741  1.00 87.97           N  
ATOM    923  CA  GLU A  64      29.375  33.032 -46.443  1.00 85.68           C  
ATOM    924  C   GLU A  64      29.362  34.257 -45.536  1.00 91.46           C  
ATOM    925  O   GLU A  64      30.283  35.077 -45.583  1.00 82.22           O  
ATOM    926  CB  GLU A  64      28.518  33.272 -47.684  1.00 93.97           C  
ATOM    927  CG  GLU A  64      29.061  34.348 -48.605  1.00107.49           C  
ATOM    928  CD  GLU A  64      30.486  34.071 -49.048  1.00110.38           C  
ATOM    929  OE1 GLU A  64      31.211  35.040 -49.357  1.00106.15           O  
ATOM    930  OE2 GLU A  64      30.883  32.886 -49.084  1.00116.95           O1-
ATOM    931  H   GLU A  64      28.042  31.407 -46.016  1.00  0.00           H  
ATOM    932  HA  GLU A  64      30.402  32.859 -46.766  1.00  0.00           H  
ATOM    933  HB3 GLU A  64      27.505  33.536 -47.378  1.00  0.00           H  
ATOM    934  HB2 GLU A  64      28.414  32.340 -48.238  1.00  0.00           H  
ATOM    935  HG3 GLU A  64      29.020  35.313 -48.100  1.00  0.00           H  
ATOM    936  HG2 GLU A  64      28.419  34.432 -49.482  1.00  0.00           H  
ATOM    937  N   LEU A  65      28.322  34.408 -44.711  1.00103.10           N  
ATOM    938  CA  LEU A  65      28.291  35.517 -43.763  1.00 96.08           C  
ATOM    939  C   LEU A  65      29.431  35.409 -42.761  1.00 88.85           C  
ATOM    940  O   LEU A  65      30.034  36.419 -42.384  1.00 79.15           O  
ATOM    941  CB  LEU A  65      26.946  35.562 -43.036  1.00 93.09           C  
ATOM    942  CG  LEU A  65      25.778  36.205 -43.782  1.00 91.66           C  
ATOM    943  CD1 LEU A  65      24.531  36.205 -42.910  1.00102.98           C  
ATOM    944  CD2 LEU A  65      26.140  37.618 -44.203  1.00 88.88           C  
ATOM    945  H   LEU A  65      27.552  33.754 -44.743  1.00  0.00           H  
ATOM    946  HA  LEU A  65      28.411  36.446 -44.319  1.00  0.00           H  
ATOM    947  HB3 LEU A  65      27.075  36.059 -42.074  1.00  0.00           H  
ATOM    948  HB2 LEU A  65      26.667  34.552 -42.735  1.00  0.00           H  
ATOM    949  HG  LEU A  65      25.574  35.619 -44.677  1.00  0.00           H  
ATOM    950 HD11 LEU A  65      23.707  36.666 -43.454  1.00  0.00           H  
ATOM    951 HD12 LEU A  65      24.268  35.179 -42.653  1.00  0.00           H  
ATOM    952 HD13 LEU A  65      24.725  36.769 -41.998  1.00  0.00           H  
ATOM    953 HD21 LEU A  65      25.300  38.066 -44.733  1.00  0.00           H  
ATOM    954 HD22 LEU A  65      26.370  38.214 -43.319  1.00  0.00           H  
ATOM    955 HD23 LEU A  65      27.010  37.591 -44.859  1.00  0.00           H  
ATOM    956  N   ARG A  66      29.741  34.187 -42.319  1.00 95.32           N  
ATOM    957  CA  ARG A  66      30.851  34.008 -41.392  1.00 86.37           C  
ATOM    958  C   ARG A  66      32.175  34.393 -42.037  1.00 93.78           C  
ATOM    959  O   ARG A  66      33.025  35.018 -41.393  1.00 93.00           O  
ATOM    960  CB  ARG A  66      30.889  32.566 -40.886  1.00 83.14           C  
ATOM    961  CG  ARG A  66      30.156  32.368 -39.569  1.00 70.00           C  
ATOM    962  CD  ARG A  66      30.585  31.088 -38.883  1.00 82.68           C  
ATOM    963  NE  ARG A  66      29.707  29.969 -39.203  1.00 87.98           N  
ATOM    964  CZ  ARG A  66      28.741  29.537 -38.400  1.00105.36           C  
ATOM    965  NH1 ARG A  66      27.981  28.514 -38.764  1.00113.59           N  
ATOM    966  NH2 ARG A  66      28.538  30.132 -37.230  1.00 97.78           N1+
ATOM    967  H   ARG A  66      29.206  33.387 -42.627  1.00  0.00           H  
ATOM    968  HA  ARG A  66      30.687  34.663 -40.537  1.00  0.00           H  
ATOM    969  HB3 ARG A  66      31.926  32.249 -40.774  1.00  0.00           H  
ATOM    970  HB2 ARG A  66      30.462  31.906 -41.641  1.00  0.00           H  
ATOM    971  HG3 ARG A  66      29.082  32.338 -39.753  1.00  0.00           H  
ATOM    972  HG2 ARG A  66      30.354  33.215 -38.912  1.00  0.00           H  
ATOM    973  HD3 ARG A  66      30.598  31.241 -37.804  1.00  0.00           H  
ATOM    974  HD2 ARG A  66      31.606  30.844 -39.178  1.00  0.00           H  
ATOM    975  HE  ARG A  66      29.865  29.515 -40.091  1.00  0.00           H  
ATOM    976 HH12 ARG A  66      27.247  28.187 -38.152  1.00  0.00           H  
ATOM    977 HH11 ARG A  66      28.137  28.060 -39.653  1.00  0.00           H  
ATOM    978 HH22 ARG A  66      27.804  29.805 -36.618  1.00  0.00           H  
ATOM    979 HH21 ARG A  66      29.118  30.911 -36.952  1.00  0.00           H  
ATOM    980  N   ARG A  67      32.367  34.044 -43.311  1.00101.58           N  
ATOM    981  CA  ARG A  67      33.627  34.389 -43.962  1.00 95.63           C  
ATOM    982  C   ARG A  67      33.699  35.854 -44.384  1.00 84.01           C  
ATOM    983  O   ARG A  67      34.802  36.384 -44.528  1.00 93.99           O  
ATOM    984  CB  ARG A  67      33.884  33.490 -45.178  1.00 99.64           C  
ATOM    985  CG  ARG A  67      33.006  33.771 -46.383  1.00116.15           C  
ATOM    986  CD  ARG A  67      33.619  33.201 -47.655  1.00119.15           C  
ATOM    987  NE  ARG A  67      34.771  33.983 -48.095  1.00122.20           N  
ATOM    988  CZ  ARG A  67      34.721  34.933 -49.025  1.00122.46           C  
ATOM    989  NH1 ARG A  67      33.570  35.217 -49.624  1.00122.48           N  
ATOM    990  NH2 ARG A  67      35.818  35.598 -49.360  1.00113.90           N1+
ATOM    991  H   ARG A  67      31.644  33.548 -43.813  1.00  0.00           H  
ATOM    992  HA  ARG A  67      34.429  34.212 -43.245  1.00  0.00           H  
ATOM    993  HB3 ARG A  67      33.770  32.446 -44.884  1.00  0.00           H  
ATOM    994  HB2 ARG A  67      34.932  33.568 -45.469  1.00  0.00           H  
ATOM    995  HG3 ARG A  67      32.876  34.847 -46.493  1.00  0.00           H  
ATOM    996  HG2 ARG A  67      32.022  33.330 -46.225  1.00  0.00           H  
ATOM    997  HD3 ARG A  67      32.867  33.186 -48.444  1.00  0.00           H  
ATOM    998  HD2 ARG A  67      33.926  32.170 -47.479  1.00  0.00           H  
ATOM    999  HE  ARG A  67      35.648  33.764 -47.645  1.00  0.00           H  
ATOM   1000 HH12 ARG A  67      33.533  35.939 -50.329  1.00  0.00           H  
ATOM   1001 HH11 ARG A  67      32.732  34.712 -49.373  1.00  0.00           H  
ATOM   1002 HH22 ARG A  67      35.776  36.319 -50.066  1.00  0.00           H  
ATOM   1003 HH21 ARG A  67      36.696  35.384 -48.908  1.00  0.00           H  
ATOM   1004  N   LEU A  68      32.564  36.525 -44.576  1.00 93.32           N  
ATOM   1005  CA  LEU A  68      32.589  37.932 -44.965  1.00 89.04           C  
ATOM   1006  C   LEU A  68      32.676  38.880 -43.777  1.00 94.37           C  
ATOM   1007  O   LEU A  68      33.164  40.005 -43.929  1.00 93.71           O  
ATOM   1008  CB  LEU A  68      31.350  38.287 -45.793  1.00 89.86           C  
ATOM   1009  CG  LEU A  68      31.357  37.873 -47.267  1.00 81.51           C  
ATOM   1010  CD1 LEU A  68      30.105  38.365 -47.976  1.00 78.48           C  
ATOM   1011  CD2 LEU A  68      32.604  38.397 -47.951  1.00 87.62           C  
ATOM   1012  H   LEU A  68      31.676  36.061 -44.454  1.00  0.00           H  
ATOM   1013  HA  LEU A  68      33.468  38.093 -45.589  1.00  0.00           H  
ATOM   1014  HB3 LEU A  68      31.166  39.359 -45.722  1.00  0.00           H  
ATOM   1015  HB2 LEU A  68      30.465  37.873 -45.309  1.00  0.00           H  
ATOM   1016  HG  LEU A  68      31.373  36.784 -47.316  1.00  0.00           H  
ATOM   1017 HD11 LEU A  68      30.135  38.058 -49.021  1.00  0.00           H  
ATOM   1018 HD12 LEU A  68      29.224  37.937 -47.497  1.00  0.00           H  
ATOM   1019 HD13 LEU A  68      30.058  39.452 -47.918  1.00  0.00           H  
ATOM   1020 HD21 LEU A  68      32.598  38.097 -48.999  1.00  0.00           H  
ATOM   1021 HD22 LEU A  68      32.625  39.485 -47.886  1.00  0.00           H  
ATOM   1022 HD23 LEU A  68      33.487  37.988 -47.461  1.00  0.00           H  
ATOM   1023  N   HIS A  69      32.223  38.453 -42.603  1.00101.10           N  
ATOM   1024  CA  HIS A  69      32.255  39.280 -41.397  1.00 95.97           C  
ATOM   1025  C   HIS A  69      32.548  38.389 -40.203  1.00109.86           C  
ATOM   1026  O   HIS A  69      31.646  38.031 -39.436  1.00121.14           O  
ATOM   1027  CB  HIS A  69      30.937  40.032 -41.208  1.00 96.21           C  
ATOM   1028  CG  HIS A  69      30.546  40.872 -42.382  1.00 99.60           C  
ATOM   1029  ND1 HIS A  69      31.134  42.088 -42.659  1.00107.44           N  
ATOM   1030  CD2 HIS A  69      29.620  40.673 -43.350  1.00102.50           C  
ATOM   1031  CE1 HIS A  69      30.590  42.601 -43.748  1.00111.82           C  
ATOM   1032  NE2 HIS A  69      29.667  41.762 -44.186  1.00113.75           N  
ATOM   1033  H   HIS A  69      31.838  37.523 -42.518  1.00  0.00           H  
ATOM   1034  HA  HIS A  69      33.060  40.008 -41.495  1.00  0.00           H  
ATOM   1035  HB3 HIS A  69      31.004  40.662 -40.320  1.00  0.00           H  
ATOM   1036  HB2 HIS A  69      30.141  39.319 -40.992  1.00  0.00           H  
ATOM   1037  HD1 HIS A  69      31.863  42.444 -42.058  1.00  0.00           H  
ATOM   1038  HD2 HIS A  69      29.020  39.775 -43.346  1.00  0.00           H  
ATOM   1039  HE1 HIS A  69      30.927  43.556 -44.122  1.00  0.00           H  
ATOM   1040  N   PRO A  70      33.810  38.012 -40.009  1.00101.17           N  
ATOM   1041  CA  PRO A  70      34.148  37.156 -38.865  1.00103.73           C  
ATOM   1042  C   PRO A  70      33.967  37.900 -37.553  1.00101.84           C  
ATOM   1043  O   PRO A  70      34.234  39.100 -37.453  1.00 77.56           O  
ATOM   1044  CB  PRO A  70      35.617  36.801 -39.112  1.00106.28           C  
ATOM   1045  CG  PRO A  70      36.134  37.947 -39.920  1.00 96.78           C  
ATOM   1046  CD  PRO A  70      34.995  38.368 -40.806  1.00 81.44           C  
ATOM   1047  HA  PRO A  70      33.535  36.255 -38.875  1.00  0.00           H  
ATOM   1048  HB3 PRO A  70      35.672  35.888 -39.704  1.00  0.00           H  
ATOM   1049  HB2 PRO A  70      36.144  36.765 -38.158  1.00  0.00           H  
ATOM   1050  HG3 PRO A  70      36.966  37.609 -40.537  1.00  0.00           H  
ATOM   1051  HG2 PRO A  70      36.398  38.769 -39.255  1.00  0.00           H  
ATOM   1052  HD2 PRO A  70      35.026  39.449 -40.942  1.00  0.00           H  
ATOM   1053  HD3 PRO A  70      35.009  37.770 -41.717  1.00  0.00           H  
ATOM   1054  N   GLY A  71      33.497  37.170 -36.542  1.00113.09           N  
ATOM   1055  CA  GLY A  71      33.205  37.746 -35.248  1.00113.92           C  
ATOM   1056  C   GLY A  71      31.833  38.368 -35.118  1.00112.89           C  
ATOM   1057  O   GLY A  71      31.496  38.859 -34.033  1.00122.83           O  
ATOM   1058  H   GLY A  71      33.335  36.181 -36.667  1.00  0.00           H  
ATOM   1059  HA3 GLY A  71      33.963  38.491 -35.005  1.00  0.00           H  
ATOM   1060  HA2 GLY A  71      33.330  36.985 -34.478  1.00  0.00           H  
ATOM   1061  N   HIS A  72      31.027  38.360 -36.180  1.00115.02           N  
ATOM   1062  CA  HIS A  72      29.692  38.945 -36.152  1.00110.50           C  
ATOM   1063  C   HIS A  72      28.600  37.933 -36.469  1.00 92.64           C  
ATOM   1064  O   HIS A  72      27.448  38.328 -36.682  1.00103.17           O  
ATOM   1065  CB  HIS A  72      29.609  40.125 -37.124  1.00103.06           C  
ATOM   1066  CG  HIS A  72      30.631  41.186 -36.869  1.00111.19           C  
ATOM   1067  ND1 HIS A  72      30.473  42.153 -35.899  1.00105.90           N  
ATOM   1068  CD2 HIS A  72      31.827  41.429 -37.452  1.00111.11           C  
ATOM   1069  CE1 HIS A  72      31.529  42.949 -35.899  1.00101.11           C  
ATOM   1070  NE2 HIS A  72      32.365  42.531 -36.833  1.00110.67           N  
ATOM   1071  H   HIS A  72      31.336  37.939 -37.045  1.00  0.00           H  
ATOM   1072  HA  HIS A  72      29.514  39.326 -35.146  1.00  0.00           H  
ATOM   1073  HB3 HIS A  72      28.612  40.563 -37.077  1.00  0.00           H  
ATOM   1074  HB2 HIS A  72      29.715  39.759 -38.146  1.00  0.00           H  
ATOM   1075  HD1 HIS A  72      29.640  42.165 -35.328  1.00  0.00           H  
ATOM   1076  HD2 HIS A  72      32.177  40.793 -38.252  1.00  0.00           H  
ATOM   1077  HE1 HIS A  72      31.584  43.772 -35.203  1.00  0.00           H  
ATOM   1078  N   VAL A  73      28.925  36.644 -36.512  1.00 77.28           N  
ATOM   1079  CA  VAL A  73      27.957  35.585 -36.760  1.00 78.14           C  
ATOM   1080  C   VAL A  73      28.106  34.545 -35.659  1.00 88.55           C  
ATOM   1081  O   VAL A  73      29.222  34.094 -35.373  1.00 98.45           O  
ATOM   1082  CB  VAL A  73      28.149  34.942 -38.145  1.00 83.48           C  
ATOM   1083  CG1 VAL A  73      27.016  33.975 -38.440  1.00 99.87           C  
ATOM   1084  CG2 VAL A  73      28.252  36.003 -39.226  1.00 64.11           C  
ATOM   1085  H   VAL A  73      29.884  36.360 -36.370  1.00  0.00           H  
ATOM   1086  HA  VAL A  73      26.954  36.009 -36.707  1.00  0.00           H  
ATOM   1087  HB  VAL A  73      29.082  34.378 -38.131  1.00  0.00           H  
ATOM   1088 HG11 VAL A  73      27.166  33.528 -39.423  1.00  0.00           H  
ATOM   1089 HG12 VAL A  73      27.001  33.191 -37.683  1.00  0.00           H  
ATOM   1090 HG13 VAL A  73      26.067  34.511 -38.426  1.00  0.00           H  
ATOM   1091 HG21 VAL A  73      28.388  35.524 -40.196  1.00  0.00           H  
ATOM   1092 HG22 VAL A  73      27.339  36.599 -39.241  1.00  0.00           H  
ATOM   1093 HG23 VAL A  73      29.105  36.651 -39.020  1.00  0.00           H  
ATOM   1094  N   LEU A  74      26.989  34.171 -35.041  1.00 82.99           N  
ATOM   1095  CA  LEU A  74      27.034  33.237 -33.927  1.00105.23           C  
ATOM   1096  C   LEU A  74      27.609  31.892 -34.381  1.00112.20           C  
ATOM   1097  O   LEU A  74      27.478  31.510 -35.548  1.00105.65           O  
ATOM   1098  CB  LEU A  74      25.639  33.050 -33.337  1.00  0.00           C  
ATOM   1099  CG  LEU A  74      24.887  34.214 -32.646  1.00  0.00           C  
ATOM   1100  CD1 LEU A  74      23.466  33.827 -32.244  1.00  0.00           C  
ATOM   1101  CD2 LEU A  74      25.667  34.718 -31.432  1.00  0.00           C  
ATOM   1102  H   LEU A  74      26.097  34.537 -35.344  1.00  0.00           H  
ATOM   1103  HA  LEU A  74      27.684  33.649 -33.155  1.00  0.00           H  
ATOM   1104  HB2 LEU A  74      24.949  32.743 -34.124  1.00  0.00           H  
ATOM   1105  HB3 LEU A  74      25.670  32.283 -32.563  1.00  0.00           H  
ATOM   1106  HG  LEU A  74      24.887  35.086 -33.300  1.00  0.00           H  
ATOM   1107 HD11 LEU A  74      22.979  34.676 -31.764  1.00  0.00           H  
ATOM   1108 HD12 LEU A  74      22.902  33.540 -33.132  1.00  0.00           H  
ATOM   1109 HD13 LEU A  74      23.500  32.987 -31.550  1.00  0.00           H  
ATOM   1110 HD21 LEU A  74      25.121  35.535 -30.962  1.00  0.00           H  
ATOM   1111 HD22 LEU A  74      25.791  33.905 -30.716  1.00  0.00           H  
ATOM   1112 HD23 LEU A  74      26.647  35.072 -31.751  1.00  0.00           H  
ATOM   1113  N   PRO A  75      28.277  31.165 -33.487  1.00104.69           N  
ATOM   1114  CA  PRO A  75      28.808  29.846 -33.854  1.00104.67           C  
ATOM   1115  C   PRO A  75      27.707  28.796 -33.899  1.00106.04           C  
ATOM   1116  O   PRO A  75      26.571  29.015 -33.474  1.00111.33           O  
ATOM   1117  CB  PRO A  75      29.823  29.542 -32.742  1.00121.32           C  
ATOM   1118  CG  PRO A  75      30.029  30.853 -32.019  1.00116.29           C  
ATOM   1119  CD  PRO A  75      28.739  31.588 -32.157  1.00101.21           C  
ATOM   1120  HA  PRO A  75      29.314  29.901 -34.818  1.00  0.00           H  
ATOM   1121  HB3 PRO A  75      30.764  29.224 -33.189  1.00  0.00           H  
ATOM   1122  HB2 PRO A  75      29.397  28.812 -32.054  1.00  0.00           H  
ATOM   1123  HG3 PRO A  75      30.822  31.416 -32.511  1.00  0.00           H  
ATOM   1124  HG2 PRO A  75      30.223  30.657 -30.964  1.00  0.00           H  
ATOM   1125  HD2 PRO A  75      28.039  31.229 -31.403  1.00  0.00           H  
ATOM   1126  HD3 PRO A  75      28.937  32.660 -32.170  1.00  0.00           H  
ATOM   1127  N   ASP A  76      28.072  27.623 -34.425  1.00 93.27           N  
ATOM   1128  CA  ASP A  76      27.096  26.550 -34.590  1.00 99.90           C  
ATOM   1129  C   ASP A  76      26.520  26.095 -33.258  1.00101.35           C  
ATOM   1130  O   ASP A  76      25.369  25.647 -33.204  1.00111.20           O  
ATOM   1131  CB  ASP A  76      27.729  25.365 -35.317  1.00120.16           C  
ATOM   1132  CG  ASP A  76      28.193  25.721 -36.719  1.00119.80           C  
ATOM   1133  OD1 ASP A  76      28.341  26.926 -37.011  1.00 95.17           O  
ATOM   1134  OD2 ASP A  76      28.402  24.793 -37.532  1.00128.26           O1-
ATOM   1135  H   ASP A  76      29.029  27.474 -34.711  1.00  0.00           H  
ATOM   1136  HA  ASP A  76      26.277  26.927 -35.203  1.00  0.00           H  
ATOM   1137  HB3 ASP A  76      27.011  24.547 -35.369  1.00  0.00           H  
ATOM   1138  HB2 ASP A  76      28.575  24.995 -34.738  1.00  0.00           H  
ATOM   1139  N   GLU A  77      27.298  26.197 -32.180  1.00 98.93           N  
ATOM   1140  CA  GLU A  77      26.813  25.788 -30.869  1.00114.39           C  
ATOM   1141  C   GLU A  77      25.739  26.720 -30.325  1.00120.92           C  
ATOM   1142  O   GLU A  77      25.029  26.336 -29.390  1.00125.57           O  
ATOM   1143  CB  GLU A  77      27.974  25.707 -29.876  1.00117.71           C  
ATOM   1144  CG  GLU A  77      29.266  25.156 -30.463  1.00135.24           C  
ATOM   1145  CD  GLU A  77      30.137  26.244 -31.062  1.00138.05           C  
ATOM   1146  OE1 GLU A  77      30.225  27.335 -30.458  1.00140.08           O  
ATOM   1147  OE2 GLU A  77      30.724  26.013 -32.140  1.00122.66           O1-
ATOM   1148  H   GLU A  77      28.236  26.562 -32.266  1.00  0.00           H  
ATOM   1149  HA  GLU A  77      26.380  24.793 -30.965  1.00  0.00           H  
ATOM   1150  HB3 GLU A  77      27.677  25.097 -29.022  1.00  0.00           H  
ATOM   1151  HB2 GLU A  77      28.161  26.695 -29.456  1.00  0.00           H  
ATOM   1152  HG3 GLU A  77      29.030  24.418 -31.230  1.00  0.00           H  
ATOM   1153  HG2 GLU A  77      29.823  24.633 -29.686  1.00  0.00           H  
ATOM   1154  N   GLU A  78      25.588  27.917 -30.893  1.00116.22           N  
ATOM   1155  CA  GLU A  78      24.573  28.860 -30.442  1.00121.99           C  
ATOM   1156  C   GLU A  78      23.519  29.151 -31.506  1.00113.32           C  
ATOM   1157  O   GLU A  78      22.744  30.100 -31.351  1.00103.92           O  
ATOM   1158  CB  GLU A  78      25.230  30.160 -29.974  1.00 98.62           C  
ATOM   1159  CG  GLU A  78      26.209  29.954 -28.833  1.00119.12           C  
ATOM   1160  CD  GLU A  78      26.715  31.256 -28.254  1.00136.95           C  
ATOM   1161  OE1 GLU A  78      26.376  32.331 -28.800  1.00137.70           O  
ATOM   1162  OE2 GLU A  78      27.452  31.199 -27.246  1.00146.84           O1-
ATOM   1163  H   GLU A  78      26.187  28.192 -31.658  1.00  0.00           H  
ATOM   1164  HA  GLU A  78      24.065  28.418 -29.585  1.00  0.00           H  
ATOM   1165  HB3 GLU A  78      24.458  30.866 -29.666  1.00  0.00           H  
ATOM   1166  HB2 GLU A  78      25.745  30.628 -30.813  1.00  0.00           H  
ATOM   1167  HG3 GLU A  78      27.053  29.361 -29.183  1.00  0.00           H  
ATOM   1168  HG2 GLU A  78      25.731  29.369 -28.047  1.00  0.00           H  
ATOM   1169  N   LEU A  79      23.458  28.362 -32.572  1.00111.08           N  
ATOM   1170  CA  LEU A  79      22.392  28.478 -33.557  1.00 94.99           C  
ATOM   1171  C   LEU A  79      21.245  27.554 -33.173  1.00114.07           C  
ATOM   1172  O   LEU A  79      21.448  26.352 -32.975  1.00127.18           O  
ATOM   1173  CB  LEU A  79      22.898  28.133 -34.956  1.00100.60           C  
ATOM   1174  CG  LEU A  79      23.912  29.113 -35.547  1.00 86.73           C  
ATOM   1175  CD1 LEU A  79      24.310  28.705 -36.961  1.00 78.99           C  
ATOM   1176  CD2 LEU A  79      23.349  30.521 -35.528  1.00 76.80           C  
ATOM   1177  H   LEU A  79      24.165  27.655 -32.718  1.00  0.00           H  
ATOM   1178  HA  LEU A  79      22.028  29.506 -33.560  1.00  0.00           H  
ATOM   1179  HB3 LEU A  79      22.049  28.041 -35.633  1.00  0.00           H  
ATOM   1180  HB2 LEU A  79      23.328  27.131 -34.946  1.00  0.00           H  
ATOM   1181  HG  LEU A  79      24.806  29.095 -34.923  1.00  0.00           H  
ATOM   1182 HD11 LEU A  79      25.032  29.419 -37.357  1.00  0.00           H  
ATOM   1183 HD12 LEU A  79      24.756  27.711 -36.941  1.00  0.00           H  
ATOM   1184 HD13 LEU A  79      23.425  28.692 -37.598  1.00  0.00           H  
ATOM   1185 HD21 LEU A  79      24.079  31.211 -35.951  1.00  0.00           H  
ATOM   1186 HD22 LEU A  79      22.434  30.554 -36.119  1.00  0.00           H  
ATOM   1187 HD23 LEU A  79      23.128  30.811 -34.501  1.00  0.00           H  
ATOM   1188  N   GLN A  80      20.044  28.115 -33.074  1.00112.50           N  
ATOM   1189  CA  GLN A  80      18.890  27.353 -32.626  1.00105.75           C  
ATOM   1190  C   GLN A  80      17.642  27.906 -33.290  1.00 95.76           C  
ATOM   1191  O   GLN A  80      17.435  29.123 -33.308  1.00103.90           O  
ATOM   1192  CB  GLN A  80      18.755  27.417 -31.101  1.00 98.62           C  
ATOM   1193  CG  GLN A  80      17.466  26.824 -30.557  1.00121.98           C  
ATOM   1194  CD  GLN A  80      17.319  27.039 -29.063  1.00133.35           C  
ATOM   1195  OE1 GLN A  80      18.273  27.425 -28.388  1.00124.30           O  
ATOM   1196  NE2 GLN A  80      16.118  26.798 -28.541  1.00136.81           N  
ATOM   1197  H   GLN A  80      19.920  29.089 -33.313  1.00  0.00           H  
ATOM   1198  HA  GLN A  80      19.016  26.313 -32.925  1.00  0.00           H  
ATOM   1199  HB3 GLN A  80      18.842  28.452 -30.773  1.00  0.00           H  
ATOM   1200  HB2 GLN A  80      19.605  26.913 -30.642  1.00  0.00           H  
ATOM   1201  HG3 GLN A  80      17.437  25.757 -30.774  1.00  0.00           H  
ATOM   1202  HG2 GLN A  80      16.616  27.271 -31.073  1.00  0.00           H  
ATOM   1203 HE22 GLN A  80      15.963  26.924 -27.551  1.00  0.00           H  
ATOM   1204 HE21 GLN A  80      15.361  26.488 -29.134  1.00  0.00           H  
ATOM   1205  N   TRP A  81      16.823  27.016 -33.838  1.00 89.86           N  
ATOM   1206  CA  TRP A  81      15.514  27.411 -34.333  1.00 85.60           C  
ATOM   1207  C   TRP A  81      14.576  27.621 -33.154  1.00 94.54           C  
ATOM   1208  O   TRP A  81      14.507  26.782 -32.249  1.00 99.65           O  
ATOM   1209  CB  TRP A  81      14.951  26.351 -35.277  1.00 97.51           C  
ATOM   1210  CG  TRP A  81      15.578  26.375 -36.622  1.00 87.56           C  
ATOM   1211  CD1 TRP A  81      16.453  25.467 -37.136  1.00 98.36           C  
ATOM   1212  CD2 TRP A  81      15.385  27.366 -37.631  1.00 77.59           C  
ATOM   1213  NE1 TRP A  81      16.815  25.829 -38.411  1.00 92.76           N  
ATOM   1214  CE2 TRP A  81      16.171  26.994 -38.738  1.00 85.54           C  
ATOM   1215  CE3 TRP A  81      14.620  28.532 -37.710  1.00 83.33           C  
ATOM   1216  CZ2 TRP A  81      16.218  27.746 -39.908  1.00 91.03           C  
ATOM   1217  CZ3 TRP A  81      14.665  29.278 -38.872  1.00 91.16           C  
ATOM   1218  CH2 TRP A  81      15.458  28.882 -39.957  1.00 90.79           C  
ATOM   1219  H   TRP A  81      17.105  26.050 -33.914  1.00  0.00           H  
ATOM   1220  HA  TRP A  81      15.612  28.351 -34.877  1.00  0.00           H  
ATOM   1221  HB3 TRP A  81      13.875  26.491 -35.377  1.00  0.00           H  
ATOM   1222  HB2 TRP A  81      15.083  25.365 -34.834  1.00  0.00           H  
ATOM   1223  HD1 TRP A  81      16.759  24.616 -36.545  1.00  0.00           H  
ATOM   1224  HE1 TRP A  81      17.460  25.255 -38.935  1.00  0.00           H  
ATOM   1225  HE3 TRP A  81      14.009  28.833 -36.872  1.00  0.00           H  
ATOM   1226  HZ2 TRP A  81      16.837  27.425 -40.732  1.00  0.00           H  
ATOM   1227  HZ3 TRP A  81      14.083  30.183 -38.956  1.00  0.00           H  
ATOM   1228  HH2 TRP A  81      15.461  29.496 -40.845  1.00  0.00           H  
ATOM   1229  N   VAL A  82      13.864  28.742 -33.154  1.00 81.52           N  
ATOM   1230  CA  VAL A  82      12.909  29.046 -32.097  1.00 97.58           C  
ATOM   1231  C   VAL A  82      11.636  29.591 -32.732  1.00 89.66           C  
ATOM   1232  O   VAL A  82      11.697  30.444 -33.626  1.00 78.22           O  
ATOM   1233  CB  VAL A  82      13.491  30.032 -31.064  1.00 82.10           C  
ATOM   1234  CG1 VAL A  82      14.009  31.285 -31.736  1.00 60.79           C  
ATOM   1235  CG2 VAL A  82      12.455  30.374 -30.003  1.00116.58           C  
ATOM   1236  H   VAL A  82      13.976  29.413 -33.901  1.00  0.00           H  
ATOM   1237  HA  VAL A  82      12.663  28.117 -31.582  1.00  0.00           H  
ATOM   1238  HB  VAL A  82      14.331  29.544 -30.569  1.00  0.00           H  
ATOM   1239 HG11 VAL A  82      14.413  31.962 -30.983  1.00  0.00           H  
ATOM   1240 HG12 VAL A  82      14.793  31.020 -32.445  1.00  0.00           H  
ATOM   1241 HG13 VAL A  82      13.193  31.777 -32.265  1.00  0.00           H  
ATOM   1242 HG21 VAL A  82      12.886  31.071 -29.284  1.00  0.00           H  
ATOM   1243 HG22 VAL A  82      11.587  30.832 -30.477  1.00  0.00           H  
ATOM   1244 HG23 VAL A  82      12.149  29.464 -29.488  1.00  0.00           H  
ATOM   1245  N   PHE A  83      10.475  29.057 -32.320  1.00 81.68           N  
ATOM   1246  CA  PHE A  83       9.156  29.503 -32.769  1.00 66.14           C  
ATOM   1247  C   PHE A  83       8.893  30.946 -32.327  1.00 78.23           C  
ATOM   1248  O   PHE A  83       9.359  31.383 -31.280  1.00 76.59           O  
ATOM   1249  CB  PHE A  83       8.034  28.594 -32.216  1.00 67.03           C  
ATOM   1250  CG  PHE A  83       7.832  27.254 -32.911  1.00 66.45           C  
ATOM   1251  CD1 PHE A  83       7.752  27.174 -34.319  1.00 68.06           C  
ATOM   1252  CD2 PHE A  83       7.645  26.084 -32.146  1.00 81.84           C  
ATOM   1253  CE1 PHE A  83       7.523  25.939 -34.952  1.00 71.54           C  
ATOM   1254  CE2 PHE A  83       7.393  24.854 -32.783  1.00 80.77           C  
ATOM   1255  CZ  PHE A  83       7.340  24.777 -34.186  1.00 73.11           C  
ATOM   1256  H   PHE A  83      10.502  28.380 -31.574  1.00  0.00           H  
ATOM   1257  HA  PHE A  83       9.151  29.480 -33.855  1.00  0.00           H  
ATOM   1258  HB3 PHE A  83       7.076  29.112 -32.303  1.00  0.00           H  
ATOM   1259  HB2 PHE A  83       8.179  28.443 -31.145  1.00  0.00           H  
ATOM   1260  HD1 PHE A  83       7.845  28.058 -34.928  1.00  0.00           H  
ATOM   1261  HD2 PHE A  83       7.684  26.126 -31.067  1.00  0.00           H  
ATOM   1262  HE1 PHE A  83       7.477  25.883 -36.027  1.00  0.00           H  
ATOM   1263  HE2 PHE A  83       7.252  23.964 -32.193  1.00  0.00           H  
ATOM   1264  HZ  PHE A  83       7.158  23.834 -34.682  1.00  0.00           H  
ATOM   1265  N   VAL A  84       8.139  31.686 -33.129  1.00 83.49           N  
ATOM   1266  CA  VAL A  84       7.795  33.083 -32.890  1.00 83.13           C  
ATOM   1267  C   VAL A  84       6.312  33.245 -33.181  1.00 87.15           C  
ATOM   1268  O   VAL A  84       5.875  33.038 -34.318  1.00 92.65           O  
ATOM   1269  CB  VAL A  84       8.615  34.052 -33.760  1.00 77.96           C  
ATOM   1270  CG1 VAL A  84       8.019  35.448 -33.694  1.00 84.32           C  
ATOM   1271  CG2 VAL A  84      10.062  34.080 -33.309  1.00 75.61           C  
ATOM   1272  H   VAL A  84       7.683  31.235 -33.909  1.00  0.00           H  
ATOM   1273  HA  VAL A  84       7.975  33.315 -31.840  1.00  0.00           H  
ATOM   1274  HB  VAL A  84       8.580  33.707 -34.794  1.00  0.00           H  
ATOM   1275 HG11 VAL A  84       8.607  36.125 -34.314  1.00  0.00           H  
ATOM   1276 HG12 VAL A  84       6.992  35.422 -34.060  1.00  0.00           H  
ATOM   1277 HG13 VAL A  84       8.028  35.799 -32.663  1.00  0.00           H  
ATOM   1278 HG21 VAL A  84      10.626  34.771 -33.936  1.00  0.00           H  
ATOM   1279 HG22 VAL A  84      10.113  34.409 -32.271  1.00  0.00           H  
ATOM   1280 HG23 VAL A  84      10.490  33.081 -33.394  1.00  0.00           H  
ATOM   1281  N   ASN A  85       5.539  33.601 -32.161  1.00 84.65           N  
ATOM   1282  CA  ASN A  85       4.122  33.905 -32.307  1.00 84.93           C  
ATOM   1283  C   ASN A  85       3.931  35.399 -32.090  1.00 90.27           C  
ATOM   1284  O   ASN A  85       4.228  35.913 -31.007  1.00 92.68           O  
ATOM   1285  CB  ASN A  85       3.284  33.096 -31.319  1.00 91.44           C  
ATOM   1286  CG  ASN A  85       3.298  31.613 -31.621  1.00 97.53           C  
ATOM   1287  OD1 ASN A  85       4.266  30.915 -31.313  1.00 91.78           O  
ATOM   1288  ND2 ASN A  85       2.218  31.121 -32.222  1.00106.70           N  
ATOM   1289  H   ASN A  85       5.929  33.670 -31.232  1.00  0.00           H  
ATOM   1290  HA  ASN A  85       3.810  33.654 -33.321  1.00  0.00           H  
ATOM   1291  HB3 ASN A  85       2.256  33.458 -31.333  1.00  0.00           H  
ATOM   1292  HB2 ASN A  85       3.655  33.262 -30.307  1.00  0.00           H  
ATOM   1293 HD22 ASN A  85       2.170  30.138 -32.449  1.00  0.00           H  
ATOM   1294 HD21 ASN A  85       1.446  31.731 -32.451  1.00  0.00           H  
ATOM   1295  N   ALA A  86       3.444  36.090 -33.119  1.00 88.59           N  
ATOM   1296  CA  ALA A  86       3.293  37.535 -33.050  1.00 80.89           C  
ATOM   1297  C   ALA A  86       2.254  37.966 -34.073  1.00 93.98           C  
ATOM   1298  O   ALA A  86       2.149  37.366 -35.146  1.00 94.27           O  
ATOM   1299  CB  ALA A  86       4.630  38.237 -33.298  1.00 67.06           C  
ATOM   1300  H   ALA A  86       3.173  35.611 -33.966  1.00  0.00           H  
ATOM   1301  HA  ALA A  86       2.937  37.802 -32.055  1.00  0.00           H  
ATOM   1302  HB1 ALA A  86       4.490  39.316 -33.241  1.00  0.00           H  
ATOM   1303  HB2 ALA A  86       5.351  37.923 -32.543  1.00  0.00           H  
ATOM   1304  HB3 ALA A  86       5.003  37.971 -34.287  1.00  0.00           H  
ATOM   1305  N   GLY A  87       1.480  38.994 -33.721  1.00 95.46           N  
ATOM   1306  CA  GLY A  87       0.458  39.542 -34.600  1.00 73.20           C  
ATOM   1307  C   GLY A  87      -0.514  38.530 -35.164  1.00 73.77           C  
ATOM   1308  O   GLY A  87      -1.005  38.713 -36.283  1.00 76.46           O  
ATOM   1309  H   GLY A  87       1.592  39.423 -32.813  1.00  0.00           H  
ATOM   1310  HA3 GLY A  87       0.937  40.078 -35.419  1.00  0.00           H  
ATOM   1311  HA2 GLY A  87      -0.096  40.317 -34.070  1.00  0.00           H  
ATOM   1312  N   GLY A  88      -0.795  37.453 -34.431  1.00 70.22           N  
ATOM   1313  CA  GLY A  88      -1.716  36.444 -34.897  1.00 83.95           C  
ATOM   1314  C   GLY A  88      -1.121  35.422 -35.835  1.00 84.32           C  
ATOM   1315  O   GLY A  88      -1.821  34.475 -36.216  1.00 82.34           O  
ATOM   1316  H   GLY A  88      -0.360  37.330 -33.528  1.00  0.00           H  
ATOM   1317  HA3 GLY A  88      -2.565  36.926 -35.382  1.00  0.00           H  
ATOM   1318  HA2 GLY A  88      -2.156  35.934 -34.040  1.00  0.00           H  
ATOM   1319  N   TRP A  89       0.138  35.579 -36.228  1.00 84.93           N  
ATOM   1320  CA  TRP A  89       0.817  34.591 -37.050  1.00 86.70           C  
ATOM   1321  C   TRP A  89       1.881  33.870 -36.236  1.00 79.46           C  
ATOM   1322  O   TRP A  89       2.270  34.306 -35.147  1.00 86.32           O  
ATOM   1323  CB  TRP A  89       1.448  35.228 -38.295  1.00 83.50           C  
ATOM   1324  CG  TRP A  89       2.360  36.389 -38.024  1.00 87.52           C  
ATOM   1325  CD1 TRP A  89       2.055  37.718 -38.140  1.00 88.18           C  
ATOM   1326  CD2 TRP A  89       3.731  36.328 -37.617  1.00 76.56           C  
ATOM   1327  NE1 TRP A  89       3.150  38.484 -37.823  1.00 78.69           N  
ATOM   1328  CE2 TRP A  89       4.193  37.657 -37.500  1.00 76.20           C  
ATOM   1329  CE3 TRP A  89       4.613  35.282 -37.342  1.00 75.87           C  
ATOM   1330  CZ2 TRP A  89       5.496  37.963 -37.115  1.00 73.90           C  
ATOM   1331  CZ3 TRP A  89       5.906  35.590 -36.955  1.00 87.16           C  
ATOM   1332  CH2 TRP A  89       6.336  36.919 -36.848  1.00 79.28           C  
ATOM   1333  H   TRP A  89       0.652  36.404 -35.956  1.00  0.00           H  
ATOM   1334  HA  TRP A  89       0.082  33.856 -37.378  1.00  0.00           H  
ATOM   1335  HB3 TRP A  89       0.659  35.542 -38.979  1.00  0.00           H  
ATOM   1336  HB2 TRP A  89       1.991  34.466 -38.854  1.00  0.00           H  
ATOM   1337  HD1 TRP A  89       1.063  38.020 -38.444  1.00  0.00           H  
ATOM   1338  HE1 TRP A  89       3.088  39.492 -37.855  1.00  0.00           H  
ATOM   1339  HE3 TRP A  89       4.281  34.258 -37.432  1.00  0.00           H  
ATOM   1340  HZ2 TRP A  89       5.808  38.995 -37.037  1.00  0.00           H  
ATOM   1341  HZ3 TRP A  89       6.606  34.799 -36.729  1.00  0.00           H  
ATOM   1342  HH2 TRP A  89       7.356  37.110 -36.546  1.00  0.00           H  
ATOM   1343  N   MET A  90       2.213  32.622 -36.602  1.00 74.81           N  
ATOM   1344  CA  MET A  90       3.309  31.822 -36.047  1.00 77.82           C  
ATOM   1345  C   MET A  90       4.335  31.517 -37.151  1.00 70.94           C  
ATOM   1346  O   MET A  90       3.942  31.023 -38.210  1.00 69.23           O  
ATOM   1347  CB  MET A  90       2.720  30.495 -35.520  1.00 75.79           C  
ATOM   1348  CG  MET A  90       3.719  29.627 -34.732  1.00 59.53           C  
ATOM   1349  SD  MET A  90       2.904  28.277 -33.832  1.00 84.52           S  
ATOM   1350  CE  MET A  90       4.318  27.612 -32.921  1.00 82.75           C  
ATOM   1351  H   MET A  90       1.517  32.102 -37.108  1.00  0.00           H  
ATOM   1352  HA  MET A  90       3.780  32.349 -35.224  1.00  0.00           H  
ATOM   1353  HB3 MET A  90       2.300  29.905 -36.336  1.00  0.00           H  
ATOM   1354  HB2 MET A  90       1.880  30.731 -34.868  1.00  0.00           H  
ATOM   1355  HG3 MET A  90       4.267  30.241 -34.017  1.00  0.00           H  
ATOM   1356  HG2 MET A  90       4.467  29.199 -35.401  1.00  0.00           H  
ATOM   1357  HE1 MET A  90       4.018  26.745 -32.336  1.00  0.00           H  
ATOM   1358  HE2 MET A  90       5.095  27.299 -33.614  1.00  0.00           H  
ATOM   1359  HE3 MET A  90       4.730  28.361 -32.244  1.00  0.00           H  
ATOM   1360  N   GLY A  91       5.629  31.775 -36.913  1.00 71.01           N  
ATOM   1361  CA  GLY A  91       6.722  31.259 -37.708  1.00 77.79           C  
ATOM   1362  C   GLY A  91       7.845  30.745 -36.833  1.00 75.28           C  
ATOM   1363  O   GLY A  91       7.639  30.464 -35.652  1.00 85.24           O  
ATOM   1364  H   GLY A  91       5.855  32.387 -36.142  1.00  0.00           H  
ATOM   1365  HA3 GLY A  91       7.101  32.048 -38.358  1.00  0.00           H  
ATOM   1366  HA2 GLY A  91       6.359  30.452 -38.344  1.00  0.00           H  
ATOM   1367  N   ALA A  92       9.040  30.625 -37.398  1.00 71.27           N  
ATOM   1368  CA  ALA A  92      10.215  30.210 -36.652  1.00 72.98           C  
ATOM   1369  C   ALA A  92      11.417  30.953 -37.210  1.00 78.90           C  
ATOM   1370  O   ALA A  92      11.498  31.199 -38.420  1.00 85.10           O  
ATOM   1371  CB  ALA A  92      10.434  28.694 -36.731  1.00 73.50           C  
ATOM   1372  H   ALA A  92       9.156  30.826 -38.381  1.00  0.00           H  
ATOM   1373  HA  ALA A  92      10.084  30.491 -35.607  1.00  0.00           H  
ATOM   1374  HB1 ALA A  92      11.323  28.425 -36.160  1.00  0.00           H  
ATOM   1375  HB2 ALA A  92       9.567  28.179 -36.317  1.00  0.00           H  
ATOM   1376  HB3 ALA A  92      10.568  28.400 -37.772  1.00  0.00           H  
ATOM   1377  N   MET A  93      12.338  31.319 -36.322  1.00 88.27           N  
ATOM   1378  CA  MET A  93      13.516  32.080 -36.703  1.00 86.51           C  
ATOM   1379  C   MET A  93      14.771  31.457 -36.113  1.00 81.28           C  
ATOM   1380  O   MET A  93      14.729  30.739 -35.107  1.00 81.83           O  
ATOM   1381  CB  MET A  93      13.407  33.548 -36.265  1.00 81.71           C  
ATOM   1382  CG  MET A  93      13.279  33.758 -34.769  1.00 93.51           C  
ATOM   1383  SD  MET A  93      14.850  33.873 -33.903  1.00 91.18           S  
ATOM   1384  CE  MET A  93      15.468  35.428 -34.517  1.00 96.44           C  
ATOM   1385  H   MET A  93      12.230  31.067 -35.350  1.00  0.00           H  
ATOM   1386  HA  MET A  93      13.601  32.054 -37.790  1.00  0.00           H  
ATOM   1387  HB3 MET A  93      12.559  34.013 -36.769  1.00  0.00           H  
ATOM   1388  HB2 MET A  93      14.272  34.099 -36.635  1.00  0.00           H  
ATOM   1389  HG3 MET A  93      12.688  32.949 -34.340  1.00  0.00           H  
ATOM   1390  HG2 MET A  93      12.695  34.659 -34.580  1.00  0.00           H  
ATOM   1391  HE1 MET A  93      16.439  35.636 -34.068  1.00  0.00           H  
ATOM   1392  HE2 MET A  93      15.573  35.375 -35.600  1.00  0.00           H  
ATOM   1393  HE3 MET A  93      14.770  36.224 -34.258  1.00  0.00           H  
ATOM   1394  N   CYS A  94      15.885  31.731 -36.784  1.00 87.93           N  
ATOM   1395  CA  CYS A  94      17.225  31.390 -36.321  1.00102.18           C  
ATOM   1396  C   CYS A  94      18.090  32.634 -36.441  1.00 94.40           C  
ATOM   1397  O   CYS A  94      18.323  33.124 -37.552  1.00 85.34           O  
ATOM   1398  CB  CYS A  94      17.829  30.241 -37.132  1.00100.32           C  
ATOM   1399  SG  CYS A  94      19.596  30.001 -36.836  1.00 90.49           S  
ATOM   1400  H   CYS A  94      15.835  32.204 -37.675  1.00  0.00           H  
ATOM   1401  HA  CYS A  94      17.173  31.095 -35.273  1.00  0.00           H  
ATOM   1402  HB3 CYS A  94      17.661  30.421 -38.193  1.00  0.00           H  
ATOM   1403  HB2 CYS A  94      17.296  29.318 -36.904  1.00  0.00           H  
ATOM   1404  HG  CYS A  94      20.038  28.983 -37.581  1.00  0.00           H  
ATOM   1405  N   LEU A  95      18.552  33.145 -35.303  1.00 91.13           N  
ATOM   1406  CA  LEU A  95      19.279  34.406 -35.259  1.00 82.70           C  
ATOM   1407  C   LEU A  95      20.751  34.183 -35.579  1.00 95.00           C  
ATOM   1408  O   LEU A  95      21.404  33.331 -34.967  1.00120.70           O  
ATOM   1409  CB  LEU A  95      19.125  35.035 -33.875  1.00 91.19           C  
ATOM   1410  CG  LEU A  95      19.800  36.371 -33.581  1.00 82.19           C  
ATOM   1411  CD1 LEU A  95      19.148  37.476 -34.386  1.00 78.29           C  
ATOM   1412  CD2 LEU A  95      19.727  36.667 -32.087  1.00 82.61           C  
ATOM   1413  H   LEU A  95      18.403  32.655 -34.433  1.00  0.00           H  
ATOM   1414  HA  LEU A  95      18.856  35.082 -36.002  1.00  0.00           H  
ATOM   1415  HB3 LEU A  95      19.428  34.310 -33.120  1.00  0.00           H  
ATOM   1416  HB2 LEU A  95      18.064  35.114 -33.637  1.00  0.00           H  
ATOM   1417  HG  LEU A  95      20.849  36.302 -33.871  1.00  0.00           H  
ATOM   1418 HD11 LEU A  95      19.639  38.425 -34.167  1.00  0.00           H  
ATOM   1419 HD12 LEU A  95      19.242  37.256 -35.450  1.00  0.00           H  
ATOM   1420 HD13 LEU A  95      18.093  37.545 -34.122  1.00  0.00           H  
ATOM   1421 HD21 LEU A  95      20.211  37.622 -31.882  1.00  0.00           H  
ATOM   1422 HD22 LEU A  95      18.684  36.715 -31.776  1.00  0.00           H  
ATOM   1423 HD23 LEU A  95      20.235  35.877 -31.534  1.00  0.00           H  
ATOM   1424  N   LEU A  96      21.280  34.945 -36.538  1.00 81.18           N  
ATOM   1425  CA  LEU A  96      22.691  34.869 -36.898  1.00 86.44           C  
ATOM   1426  C   LEU A  96      23.504  36.024 -36.332  1.00 94.41           C  
ATOM   1427  O   LEU A  96      24.640  35.824 -35.890  1.00 98.82           O  
ATOM   1428  CB  LEU A  96      22.850  34.843 -38.422  1.00 77.86           C  
ATOM   1429  CG  LEU A  96      22.064  33.766 -39.167  1.00 89.34           C  
ATOM   1430  CD1 LEU A  96      22.343  33.844 -40.659  1.00 65.56           C  
ATOM   1431  CD2 LEU A  96      22.404  32.388 -38.620  1.00 94.78           C  
ATOM   1432  H   LEU A  96      20.698  35.600 -37.041  1.00  0.00           H  
ATOM   1433  HA  LEU A  96      23.095  33.940 -36.498  1.00  0.00           H  
ATOM   1434  HB3 LEU A  96      23.907  34.754 -38.671  1.00  0.00           H  
ATOM   1435  HB2 LEU A  96      22.591  35.822 -38.826  1.00  0.00           H  
ATOM   1436  HG  LEU A  96      21.001  33.946 -39.008  1.00  0.00           H  
ATOM   1437 HD11 LEU A  96      21.776  33.070 -41.176  1.00  0.00           H  
ATOM   1438 HD12 LEU A  96      22.046  34.823 -41.034  1.00  0.00           H  
ATOM   1439 HD13 LEU A  96      23.408  33.694 -40.838  1.00  0.00           H  
ATOM   1440 HD21 LEU A  96      21.837  31.631 -39.161  1.00  0.00           H  
ATOM   1441 HD22 LEU A  96      23.471  32.200 -38.744  1.00  0.00           H  
ATOM   1442 HD23 LEU A  96      22.149  32.345 -37.561  1.00  0.00           H  
ATOM   1443  N   HIS A  97      22.942  37.229 -36.337  1.00 91.53           N  
ATOM   1444  CA  HIS A  97      23.614  38.420 -35.848  1.00 78.14           C  
ATOM   1445  C   HIS A  97      22.589  39.298 -35.151  1.00 83.24           C  
ATOM   1446  O   HIS A  97      21.429  39.357 -35.567  1.00 85.87           O  
ATOM   1447  CB  HIS A  97      24.287  39.190 -36.990  1.00 74.92           C  
ATOM   1448  CG  HIS A  97      24.765  40.554 -36.600  1.00 92.73           C  
ATOM   1449  ND1 HIS A  97      26.037  40.791 -36.124  1.00102.41           N  
ATOM   1450  CD2 HIS A  97      24.141  41.756 -36.618  1.00 97.64           C  
ATOM   1451  CE1 HIS A  97      26.176  42.080 -35.868  1.00102.31           C  
ATOM   1452  NE2 HIS A  97      25.040  42.687 -36.159  1.00 95.34           N  
ATOM   1453  H   HIS A  97      22.004  37.347 -36.692  1.00  0.00           H  
ATOM   1454  HA  HIS A  97      24.374  38.125 -35.126  1.00  0.00           H  
ATOM   1455  HB3 HIS A  97      23.593  39.276 -37.826  1.00  0.00           H  
ATOM   1456  HB2 HIS A  97      25.125  38.609 -37.373  1.00  0.00           H  
ATOM   1457  HD1 HIS A  97      26.689  40.026 -36.022  1.00  0.00           H  
ATOM   1458  HD2 HIS A  97      23.118  41.828 -36.955  1.00  0.00           H  
ATOM   1459  HE1 HIS A  97      27.113  42.457 -35.487  1.00  0.00           H  
ATOM   1460  N   ALA A  98      23.017  39.967 -34.084  1.00 81.97           N  
ATOM   1461  CA  ALA A  98      22.092  40.786 -33.306  1.00 85.99           C  
ATOM   1462  C   ALA A  98      22.879  41.797 -32.494  1.00 89.51           C  
ATOM   1463  O   ALA A  98      23.731  41.409 -31.686  1.00105.20           O  
ATOM   1464  CB  ALA A  98      21.232  39.912 -32.389  1.00112.42           C  
ATOM   1465  H   ALA A  98      23.986  39.911 -33.808  1.00  0.00           H  
ATOM   1466  HA  ALA A  98      21.437  41.323 -33.992  1.00  0.00           H  
ATOM   1467  HB1 ALA A  98      20.550  40.542 -31.819  1.00  0.00           H  
ATOM   1468  HB2 ALA A  98      20.657  39.208 -32.992  1.00  0.00           H  
ATOM   1469  HB3 ALA A  98      21.876  39.360 -31.704  1.00  0.00           H  
ATOM   1470  N   SER A  99      22.581  43.076 -32.697  1.00 86.36           N  
ATOM   1471  CA  SER A  99      23.160  44.149 -31.901  1.00103.76           C  
ATOM   1472  C   SER A  99      21.989  44.999 -31.411  1.00105.98           C  
ATOM   1473  O   SER A  99      20.810  44.628 -31.511  1.00103.06           O  
ATOM   1474  CB  SER A  99      24.196  44.952 -32.720  1.00 99.90           C  
ATOM   1475  OG  SER A  99      23.556  45.843 -33.621  1.00 69.71           O  
ATOM   1476  H   SER A  99      21.930  43.333 -33.426  1.00  0.00           H  
ATOM   1477  HA  SER A  99      23.661  43.712 -31.037  1.00  0.00           H  
ATOM   1478  HB3 SER A  99      24.829  44.263 -33.280  1.00  0.00           H  
ATOM   1479  HB2 SER A  99      24.835  45.518 -32.042  1.00  0.00           H  
ATOM   1480  HG  SER A  99      24.220  46.329 -34.117  1.00  0.00           H  
ATOM   1481  N   LEU A 100      22.302  46.181 -30.879  1.00103.27           N  
ATOM   1482  CA  LEU A 100      21.279  47.145 -30.504  1.00103.30           C  
ATOM   1483  C   LEU A 100      20.735  47.905 -31.699  1.00101.92           C  
ATOM   1484  O   LEU A 100      19.684  48.537 -31.572  1.00101.45           O  
ATOM   1485  CB  LEU A 100      21.824  48.139 -29.476  1.00 86.92           C  
ATOM   1486  CG  LEU A 100      22.169  47.538 -28.116  1.00 83.07           C  
ATOM   1487  CD1 LEU A 100      22.731  48.594 -27.187  1.00 92.15           C  
ATOM   1488  CD2 LEU A 100      20.937  46.880 -27.524  1.00 70.24           C  
ATOM   1489  H   LEU A 100      23.270  46.426 -30.729  1.00  0.00           H  
ATOM   1490  HA  LEU A 100      20.454  46.602 -30.044  1.00  0.00           H  
ATOM   1491  HB3 LEU A 100      21.107  48.948 -29.341  1.00  0.00           H  
ATOM   1492  HB2 LEU A 100      22.705  48.634 -29.885  1.00  0.00           H  
ATOM   1493  HG  LEU A 100      22.929  46.771 -28.263  1.00  0.00           H  
ATOM   1494 HD11 LEU A 100      22.969  48.142 -26.224  1.00  0.00           H  
ATOM   1495 HD12 LEU A 100      23.636  49.017 -27.623  1.00  0.00           H  
ATOM   1496 HD13 LEU A 100      21.993  49.383 -27.045  1.00  0.00           H  
ATOM   1497 HD21 LEU A 100      21.184  46.451 -26.553  1.00  0.00           H  
ATOM   1498 HD22 LEU A 100      20.150  47.625 -27.401  1.00  0.00           H  
ATOM   1499 HD23 LEU A 100      20.589  46.091 -28.191  1.00  0.00           H  
ATOM   1500  N   SER A 101      21.395  47.824 -32.857  1.00 91.82           N  
ATOM   1501  CA  SER A 101      20.967  48.547 -34.044  1.00 95.86           C  
ATOM   1502  C   SER A 101      20.796  47.673 -35.277  1.00103.84           C  
ATOM   1503  O   SER A 101      20.269  48.161 -36.282  1.00100.55           O  
ATOM   1504  CB  SER A 101      21.965  49.666 -34.376  1.00 97.14           C  
ATOM   1505  OG  SER A 101      23.233  49.127 -34.707  1.00125.64           O  
ATOM   1506  H   SER A 101      22.221  47.246 -32.928  1.00  0.00           H  
ATOM   1507  HA  SER A 101      20.005  49.011 -33.825  1.00  0.00           H  
ATOM   1508  HB3 SER A 101      22.066  50.329 -33.517  1.00  0.00           H  
ATOM   1509  HB2 SER A 101      21.589  50.251 -35.215  1.00  0.00           H  
ATOM   1510  HG  SER A 101      23.841  49.841 -34.911  1.00  0.00           H  
ATOM   1511  N   GLU A 102      21.224  46.412 -35.243  1.00106.80           N  
ATOM   1512  CA  GLU A 102      21.128  45.537 -36.402  1.00 86.88           C  
ATOM   1513  C   GLU A 102      20.752  44.132 -35.966  1.00 91.69           C  
ATOM   1514  O   GLU A 102      21.036  43.716 -34.840  1.00 98.11           O  
ATOM   1515  CB  GLU A 102      22.446  45.464 -37.179  1.00 93.14           C  
ATOM   1516  CG  GLU A 102      22.746  46.647 -38.068  1.00100.45           C  
ATOM   1517  CD  GLU A 102      24.085  46.495 -38.761  1.00101.85           C  
ATOM   1518  OE1 GLU A 102      25.066  46.148 -38.069  1.00100.09           O  
ATOM   1519  OE2 GLU A 102      24.156  46.701 -39.993  1.00 97.30           O1-
ATOM   1520  H   GLU A 102      21.628  46.039 -34.396  1.00  0.00           H  
ATOM   1521  HA  GLU A 102      20.351  45.918 -37.065  1.00  0.00           H  
ATOM   1522  HB3 GLU A 102      22.462  44.552 -37.776  1.00  0.00           H  
ATOM   1523  HB2 GLU A 102      23.269  45.322 -36.479  1.00  0.00           H  
ATOM   1524  HG3 GLU A 102      22.749  47.559 -37.470  1.00  0.00           H  
ATOM   1525  HG2 GLU A 102      21.960  46.748 -38.816  1.00  0.00           H  
ATOM   1526  N   TYR A 103      20.117  43.401 -36.878  1.00 83.98           N  
ATOM   1527  CA  TYR A 103      19.929  41.973 -36.676  1.00 93.71           C  
ATOM   1528  C   TYR A 103      19.803  41.281 -38.025  1.00 84.05           C  
ATOM   1529  O   TYR A 103      19.310  41.861 -38.997  1.00 77.65           O  
ATOM   1530  CB  TYR A 103      18.711  41.666 -35.787  1.00 96.03           C  
ATOM   1531  CG  TYR A 103      17.349  41.864 -36.418  1.00 86.77           C  
ATOM   1532  CD1 TYR A 103      16.803  40.904 -37.260  1.00 82.93           C  
ATOM   1533  CD2 TYR A 103      16.589  42.988 -36.135  1.00 93.93           C  
ATOM   1534  CE1 TYR A 103      15.562  41.074 -37.826  1.00 84.76           C  
ATOM   1535  CE2 TYR A 103      15.337  43.164 -36.693  1.00 96.64           C  
ATOM   1536  CZ  TYR A 103      14.831  42.200 -37.538  1.00 91.76           C  
ATOM   1537  OH  TYR A 103      13.590  42.355 -38.107  1.00104.61           O  
ATOM   1538  H   TYR A 103      19.763  43.837 -37.717  1.00  0.00           H  
ATOM   1539  HA  TYR A 103      20.817  41.583 -36.179  1.00  0.00           H  
ATOM   1540  HB3 TYR A 103      18.774  42.259 -34.875  1.00  0.00           H  
ATOM   1541  HB2 TYR A 103      18.789  40.645 -35.412  1.00  0.00           H  
ATOM   1542  HD1 TYR A 103      17.355  40.003 -37.481  1.00  0.00           H  
ATOM   1543  HD2 TYR A 103      16.973  43.746 -35.468  1.00  0.00           H  
ATOM   1544  HE1 TYR A 103      15.166  40.324 -38.493  1.00  0.00           H  
ATOM   1545  HE2 TYR A 103      14.764  44.051 -36.466  1.00  0.00           H  
ATOM   1546  HH  TYR A 103      13.205  43.184 -37.814  1.00  0.00           H  
ATOM   1547  N   VAL A 104      20.267  40.034 -38.070  1.00 79.50           N  
ATOM   1548  CA  VAL A 104      20.135  39.166 -39.232  1.00 66.86           C  
ATOM   1549  C   VAL A 104      19.579  37.835 -38.751  1.00 80.58           C  
ATOM   1550  O   VAL A 104      20.058  37.281 -37.754  1.00 88.25           O  
ATOM   1551  CB  VAL A 104      21.478  38.963 -39.959  1.00 63.56           C  
ATOM   1552  CG1 VAL A 104      21.361  37.866 -41.007  1.00 70.08           C  
ATOM   1553  CG2 VAL A 104      21.935  40.259 -40.597  1.00 63.63           C  
ATOM   1554  H   VAL A 104      20.742  39.643 -37.268  1.00  0.00           H  
ATOM   1555  HA  VAL A 104      19.424  39.614 -39.926  1.00  0.00           H  
ATOM   1556  HB  VAL A 104      22.224  38.659 -39.225  1.00  0.00           H  
ATOM   1557 HG11 VAL A 104      22.320  37.738 -41.509  1.00  0.00           H  
ATOM   1558 HG12 VAL A 104      21.076  36.931 -40.525  1.00  0.00           H  
ATOM   1559 HG13 VAL A 104      20.602  38.143 -41.739  1.00  0.00           H  
ATOM   1560 HG21 VAL A 104      22.885  40.098 -41.107  1.00  0.00           H  
ATOM   1561 HG22 VAL A 104      21.188  40.592 -41.318  1.00  0.00           H  
ATOM   1562 HG23 VAL A 104      22.060  41.019 -39.827  1.00  0.00           H  
ATOM   1563  N   LEU A 105      18.563  37.329 -39.442  1.00 79.37           N  
ATOM   1564  CA  LEU A 105      17.974  36.063 -39.033  1.00 87.95           C  
ATOM   1565  C   LEU A 105      17.448  35.327 -40.256  1.00 79.28           C  
ATOM   1566  O   LEU A 105      17.342  35.883 -41.351  1.00 69.26           O  
ATOM   1567  CB  LEU A 105      16.868  36.278 -37.991  1.00 82.41           C  
ATOM   1568  CG  LEU A 105      15.663  37.158 -38.336  1.00 75.74           C  
ATOM   1569  CD1 LEU A 105      14.579  36.361 -39.039  1.00 88.75           C  
ATOM   1570  CD2 LEU A 105      15.104  37.801 -37.083  1.00 86.98           C  
ATOM   1571  H   LEU A 105      18.204  37.822 -40.247  1.00  0.00           H  
ATOM   1572  HA  LEU A 105      18.756  35.454 -38.580  1.00  0.00           H  
ATOM   1573  HB3 LEU A 105      17.317  36.638 -37.066  1.00  0.00           H  
ATOM   1574  HB2 LEU A 105      16.511  35.307 -37.648  1.00  0.00           H  
ATOM   1575  HG  LEU A 105      15.997  37.949 -39.007  1.00  0.00           H  
ATOM   1576 HD11 LEU A 105      13.738  37.016 -39.270  1.00  0.00           H  
ATOM   1577 HD12 LEU A 105      14.977  35.943 -39.963  1.00  0.00           H  
ATOM   1578 HD13 LEU A 105      14.242  35.553 -38.390  1.00  0.00           H  
ATOM   1579 HD21 LEU A 105      14.248  38.424 -37.344  1.00  0.00           H  
ATOM   1580 HD22 LEU A 105      14.789  37.025 -36.385  1.00  0.00           H  
ATOM   1581 HD23 LEU A 105      15.872  38.418 -36.616  1.00  0.00           H  
ATOM   1582  N   LEU A 106      17.130  34.055 -40.047  1.00 81.12           N  
ATOM   1583  CA  LEU A 106      16.426  33.237 -41.023  1.00 82.66           C  
ATOM   1584  C   LEU A 106      15.028  32.980 -40.479  1.00 91.54           C  
ATOM   1585  O   LEU A 106      14.884  32.462 -39.368  1.00 91.95           O  
ATOM   1586  CB  LEU A 106      17.163  31.919 -41.264  1.00 90.14           C  
ATOM   1587  CG  LEU A 106      18.682  32.016 -41.429  1.00 79.45           C  
ATOM   1588  CD1 LEU A 106      19.318  30.637 -41.385  1.00 92.04           C  
ATOM   1589  CD2 LEU A 106      19.021  32.722 -42.724  1.00 70.36           C  
ATOM   1590  H   LEU A 106      17.377  33.609 -39.175  1.00  0.00           H  
ATOM   1591  HA  LEU A 106      16.351  33.783 -41.963  1.00  0.00           H  
ATOM   1592  HB3 LEU A 106      16.737  31.423 -42.136  1.00  0.00           H  
ATOM   1593  HB2 LEU A 106      16.933  31.226 -40.454  1.00  0.00           H  
ATOM   1594  HG  LEU A 106      19.080  32.604 -40.603  1.00  0.00           H  
ATOM   1595 HD11 LEU A 106      20.397  30.730 -41.505  1.00  0.00           H  
ATOM   1596 HD12 LEU A 106      19.098  30.165 -40.428  1.00  0.00           H  
ATOM   1597 HD13 LEU A 106      18.915  30.024 -42.192  1.00  0.00           H  
ATOM   1598 HD21 LEU A 106      20.104  32.786 -42.831  1.00  0.00           H  
ATOM   1599 HD22 LEU A 106      18.606  32.164 -43.563  1.00  0.00           H  
ATOM   1600 HD23 LEU A 106      18.599  33.727 -42.712  1.00  0.00           H  
ATOM   1601  N   PHE A 107      14.007  33.344 -41.247  1.00 88.00           N  
ATOM   1602  CA  PHE A 107      12.635  33.201 -40.790  1.00 71.55           C  
ATOM   1603  C   PHE A 107      11.850  32.328 -41.758  1.00 85.15           C  
ATOM   1604  O   PHE A 107      12.194  32.213 -42.937  1.00 85.25           O  
ATOM   1605  CB  PHE A 107      11.956  34.567 -40.645  1.00 64.17           C  
ATOM   1606  CG  PHE A 107      10.539  34.483 -40.167  1.00 85.80           C  
ATOM   1607  CD1 PHE A 107      10.254  34.043 -38.884  1.00 84.92           C  
ATOM   1608  CD2 PHE A 107       9.491  34.828 -41.005  1.00 88.90           C  
ATOM   1609  CE1 PHE A 107       8.952  33.957 -38.443  1.00 93.37           C  
ATOM   1610  CE2 PHE A 107       8.185  34.742 -40.568  1.00 92.16           C  
ATOM   1611  CZ  PHE A 107       7.917  34.306 -39.288  1.00102.02           C  
ATOM   1612  H   PHE A 107      14.178  33.727 -42.166  1.00  0.00           H  
ATOM   1613  HA  PHE A 107      12.645  32.714 -39.815  1.00  0.00           H  
ATOM   1614  HB3 PHE A 107      11.985  35.089 -41.601  1.00  0.00           H  
ATOM   1615  HB2 PHE A 107      12.533  35.186 -39.958  1.00  0.00           H  
ATOM   1616  HD1 PHE A 107      11.057  33.764 -38.219  1.00  0.00           H  
ATOM   1617  HD2 PHE A 107       9.692  35.169 -42.010  1.00  0.00           H  
ATOM   1618  HE1 PHE A 107       8.743  33.618 -37.439  1.00  0.00           H  
ATOM   1619  HE2 PHE A 107       7.376  35.016 -41.229  1.00  0.00           H  
ATOM   1620  HZ  PHE A 107       6.895  34.237 -38.946  1.00  0.00           H  
ATOM   1621  N   GLY A 108      10.804  31.690 -41.249  1.00 93.00           N  
ATOM   1622  CA  GLY A 108       9.898  30.999 -42.144  1.00 89.54           C  
ATOM   1623  C   GLY A 108       8.879  30.153 -41.413  1.00 80.63           C  
ATOM   1624  O   GLY A 108       8.845  30.088 -40.185  1.00 78.95           O  
ATOM   1625  H   GLY A 108      10.649  31.690 -40.251  1.00  0.00           H  
ATOM   1626  HA3 GLY A 108      10.471  30.368 -42.824  1.00  0.00           H  
ATOM   1627  HA2 GLY A 108       9.382  31.726 -42.770  1.00  0.00           H  
ATOM   1628  N   THR A 109       8.047  29.494 -42.213  1.00 85.13           N  
ATOM   1629  CA  THR A 109       6.999  28.619 -41.703  1.00 83.92           C  
ATOM   1630  C   THR A 109       6.757  27.485 -42.685  1.00 82.56           C  
ATOM   1631  O   THR A 109       6.641  27.719 -43.892  1.00 90.91           O  
ATOM   1632  CB  THR A 109       5.700  29.397 -41.459  1.00 81.22           C  
ATOM   1633  OG1 THR A 109       4.599  28.483 -41.374  1.00 94.45           O  
ATOM   1634  CG2 THR A 109       5.448  30.394 -42.577  1.00 62.75           C  
ATOM   1635  H   THR A 109       8.127  29.591 -43.216  1.00  0.00           H  
ATOM   1636  HA  THR A 109       7.333  28.194 -40.756  1.00  0.00           H  
ATOM   1637  HB  THR A 109       5.784  29.937 -40.516  1.00  0.00           H  
ATOM   1638  HG1 THR A 109       3.788  28.972 -41.221  1.00  0.00           H  
ATOM   1639 HG21 THR A 109       4.522  30.933 -42.382  1.00  0.00           H  
ATOM   1640 HG22 THR A 109       6.276  31.101 -42.627  1.00  0.00           H  
ATOM   1641 HG23 THR A 109       5.367  29.864 -43.526  1.00  0.00           H  
ATOM   1642  N   ALA A 110       6.689  26.259 -42.165  1.00 68.05           N  
ATOM   1643  CA  ALA A 110       6.407  25.099 -42.996  1.00 80.77           C  
ATOM   1644  C   ALA A 110       4.917  24.894 -43.235  1.00 95.31           C  
ATOM   1645  O   ALA A 110       4.553  24.102 -44.110  1.00106.87           O  
ATOM   1646  CB  ALA A 110       7.002  23.838 -42.364  1.00 83.43           C  
ATOM   1647  H   ALA A 110       6.835  26.122 -41.175  1.00  0.00           H  
ATOM   1648  HA  ALA A 110       6.886  25.251 -43.963  1.00  0.00           H  
ATOM   1649  HB1 ALA A 110       6.783  22.977 -42.995  1.00  0.00           H  
ATOM   1650  HB2 ALA A 110       8.081  23.953 -42.268  1.00  0.00           H  
ATOM   1651  HB3 ALA A 110       6.564  23.684 -41.377  1.00  0.00           H  
ATOM   1652  N   LEU A 111       4.053  25.581 -42.475  1.00 87.67           N  
ATOM   1653  CA  LEU A 111       2.597  25.444 -42.536  1.00 87.23           C  
ATOM   1654  C   LEU A 111       1.930  26.692 -43.139  1.00 94.08           C  
ATOM   1655  O   LEU A 111       0.750  26.632 -43.483  1.00102.20           O  
ATOM   1656  CB  LEU A 111       2.035  25.243 -41.107  1.00 76.05           C  
ATOM   1657  CG  LEU A 111       2.605  24.047 -40.309  1.00 84.56           C  
ATOM   1658  CD1 LEU A 111       1.963  23.987 -38.921  1.00 91.32           C  
ATOM   1659  CD2 LEU A 111       2.421  22.691 -41.006  1.00100.58           C  
ATOM   1660  H   LEU A 111       4.432  26.265 -41.831  1.00  0.00           H  
ATOM   1661  HA  LEU A 111       2.301  24.596 -43.156  1.00  0.00           H  
ATOM   1662  HB3 LEU A 111       0.951  25.132 -41.172  1.00  0.00           H  
ATOM   1663  HB2 LEU A 111       2.197  26.157 -40.530  1.00  0.00           H  
ATOM   1664  HG  LEU A 111       3.674  24.209 -40.171  1.00  0.00           H  
ATOM   1665 HD11 LEU A 111       2.399  23.184 -38.331  1.00  0.00           H  
ATOM   1666 HD12 LEU A 111       2.102  24.921 -38.379  1.00  0.00           H  
ATOM   1667 HD13 LEU A 111       0.891  23.801 -38.980  1.00  0.00           H  
ATOM   1668 HD21 LEU A 111       2.829  21.884 -40.399  1.00  0.00           H  
ATOM   1669 HD22 LEU A 111       1.368  22.466 -41.167  1.00  0.00           H  
ATOM   1670 HD23 LEU A 111       2.922  22.663 -41.973  1.00  0.00           H  
ATOM   1671  N   GLY A 112       2.641  27.829 -43.255  1.00 88.05           N  
ATOM   1672  CA  GLY A 112       2.027  29.085 -43.628  1.00 84.20           C  
ATOM   1673  C   GLY A 112       1.357  29.761 -42.444  1.00 74.01           C  
ATOM   1674  O   GLY A 112       1.011  29.137 -41.442  1.00 73.47           O  
ATOM   1675  H   GLY A 112       3.609  27.842 -42.968  1.00  0.00           H  
ATOM   1676  HA3 GLY A 112       1.289  28.909 -44.411  1.00  0.00           H  
ATOM   1677  HA2 GLY A 112       2.784  29.749 -44.044  1.00  0.00           H  
ATOM   1678  N   SER A 113       1.180  31.073 -42.567  1.00 71.96           N  
ATOM   1679  CA  SER A 113       0.581  31.835 -41.480  1.00 76.61           C  
ATOM   1680  C   SER A 113       0.121  33.183 -42.010  1.00 83.36           C  
ATOM   1681  O   SER A 113       0.548  33.630 -43.074  1.00 75.70           O  
ATOM   1682  CB  SER A 113       1.564  32.018 -40.320  1.00 79.06           C  
ATOM   1683  OG  SER A 113       0.876  32.196 -39.097  1.00 84.72           O  
ATOM   1684  H   SER A 113       1.460  31.544 -43.416  1.00  0.00           H  
ATOM   1685  HA  SER A 113      -0.290  31.291 -41.114  1.00  0.00           H  
ATOM   1686  HB3 SER A 113       2.195  32.886 -40.511  1.00  0.00           H  
ATOM   1687  HB2 SER A 113       2.208  31.141 -40.248  1.00  0.00           H  
ATOM   1688  HG  SER A 113       1.510  32.308 -38.385  1.00  0.00           H  
ATOM   1689  N   ARG A 114      -0.771  33.823 -41.258  1.00 89.45           N  
ATOM   1690  CA  ARG A 114      -1.291  35.131 -41.629  1.00 76.77           C  
ATOM   1691  C   ARG A 114      -1.418  35.987 -40.382  1.00 81.62           C  
ATOM   1692  O   ARG A 114      -1.727  35.486 -39.298  1.00 89.38           O  
ATOM   1693  CB  ARG A 114      -2.655  35.029 -42.323  1.00 76.46           C  
ATOM   1694  CG  ARG A 114      -2.602  34.364 -43.682  1.00 89.72           C  
ATOM   1695  CD  ARG A 114      -3.952  34.396 -44.377  1.00 93.68           C  
ATOM   1696  NE  ARG A 114      -4.943  33.581 -43.684  1.00 92.12           N  
ATOM   1697  CZ  ARG A 114      -6.141  33.290 -44.176  1.00 96.30           C  
ATOM   1698  NH1 ARG A 114      -6.497  33.746 -45.369  1.00 88.92           N  
ATOM   1699  NH2 ARG A 114      -6.982  32.542 -43.477  1.00116.25           N1+
ATOM   1700  H   ARG A 114      -1.105  33.402 -40.403  1.00  0.00           H  
ATOM   1701  HA  ARG A 114      -0.586  35.608 -42.310  1.00  0.00           H  
ATOM   1702  HB3 ARG A 114      -3.084  36.026 -42.425  1.00  0.00           H  
ATOM   1703  HB2 ARG A 114      -3.348  34.485 -41.681  1.00  0.00           H  
ATOM   1704  HG3 ARG A 114      -2.278  33.330 -43.568  1.00  0.00           H  
ATOM   1705  HG2 ARG A 114      -1.862  34.868 -44.304  1.00  0.00           H  
ATOM   1706  HD3 ARG A 114      -3.840  34.039 -45.401  1.00  0.00           H  
ATOM   1707  HD2 ARG A 114      -4.305  35.425 -44.435  1.00  0.00           H  
ATOM   1708  HE  ARG A 114      -4.671  33.231 -42.777  1.00  0.00           H  
ATOM   1709 HH12 ARG A 114      -7.409  33.524 -45.743  1.00  0.00           H  
ATOM   1710 HH11 ARG A 114      -5.856  34.314 -45.904  1.00  0.00           H  
ATOM   1711 HH22 ARG A 114      -7.893  32.322 -43.852  1.00  0.00           H  
ATOM   1712 HH21 ARG A 114      -6.711  32.193 -42.569  1.00  0.00           H  
ATOM   1713  N   GLY A 115      -1.177  37.286 -40.540  1.00 73.07           N  
ATOM   1714  CA  GLY A 115      -1.397  38.176 -39.410  1.00 75.93           C  
ATOM   1715  C   GLY A 115      -0.845  39.566 -39.627  1.00 69.64           C  
ATOM   1716  O   GLY A 115      -0.755  40.051 -40.763  1.00 68.77           O  
ATOM   1717  H   GLY A 115      -0.849  37.634 -41.429  1.00  0.00           H  
ATOM   1718  HA3 GLY A 115      -0.947  37.743 -38.516  1.00  0.00           H  
ATOM   1719  HA2 GLY A 115      -2.465  38.239 -39.201  1.00  0.00           H  
ATOM   1720  N   HIS A 116      -0.491  40.205 -38.511  1.00 72.73           N  
ATOM   1721  CA  HIS A 116      -0.050  41.592 -38.493  1.00 73.46           C  
ATOM   1722  C   HIS A 116       1.460  41.668 -38.668  1.00 70.11           C  
ATOM   1723  O   HIS A 116       2.207  40.908 -38.044  1.00 65.50           O  
ATOM   1724  CB  HIS A 116      -0.457  42.263 -37.180  1.00 84.45           C  
ATOM   1725  CG  HIS A 116      -0.510  43.758 -37.249  1.00 85.71           C  
ATOM   1726  ND1 HIS A 116       0.614  44.543 -37.390  1.00 76.29           N  
ATOM   1727  CD2 HIS A 116      -1.557  44.614 -37.172  1.00 88.15           C  
ATOM   1728  CE1 HIS A 116       0.262  45.816 -37.409  1.00 68.67           C  
ATOM   1729  NE2 HIS A 116      -1.050  45.887 -37.277  1.00 72.89           N  
ATOM   1730  H   HIS A 116      -0.522  39.724 -37.623  1.00  0.00           H  
ATOM   1731  HA  HIS A 116      -0.525  42.122 -39.319  1.00  0.00           H  
ATOM   1732  HB3 HIS A 116       0.232  41.961 -36.392  1.00  0.00           H  
ATOM   1733  HB2 HIS A 116      -1.428  41.881 -36.866  1.00  0.00           H  
ATOM   1734  HD1 HIS A 116       1.525  44.113 -37.460  1.00  0.00           H  
ATOM   1735  HD2 HIS A 116      -2.560  44.232 -37.050  1.00  0.00           H  
ATOM   1736  HE1 HIS A 116       1.014  46.583 -37.520  1.00  0.00           H  
ATOM   1737  N   SER A 117       1.905  42.595 -39.518  1.00 81.99           N  
ATOM   1738  CA  SER A 117       3.331  42.743 -39.781  1.00 87.60           C  
ATOM   1739  C   SER A 117       4.077  43.258 -38.563  1.00 79.06           C  
ATOM   1740  O   SER A 117       5.257  42.939 -38.382  1.00 86.82           O  
ATOM   1741  CB  SER A 117       3.558  43.694 -40.953  1.00 94.65           C  
ATOM   1742  OG  SER A 117       3.446  45.047 -40.539  1.00 88.55           O  
ATOM   1743  H   SER A 117       1.250  43.204 -39.988  1.00  0.00           H  
ATOM   1744  HA  SER A 117       3.737  41.766 -40.045  1.00  0.00           H  
ATOM   1745  HB3 SER A 117       2.823  43.491 -41.732  1.00  0.00           H  
ATOM   1746  HB2 SER A 117       4.550  43.523 -41.373  1.00  0.00           H  
ATOM   1747  HG  SER A 117       3.592  45.625 -41.291  1.00  0.00           H  
ATOM   1748  N   GLY A 118       3.412  44.053 -37.729  1.00 75.19           N  
ATOM   1749  CA  GLY A 118       4.072  44.731 -36.637  1.00 78.88           C  
ATOM   1750  C   GLY A 118       4.419  46.156 -36.996  1.00 85.08           C  
ATOM   1751  O   GLY A 118       4.773  46.445 -38.142  1.00 85.61           O  
ATOM   1752  H   GLY A 118       2.419  44.195 -37.850  1.00  0.00           H  
ATOM   1753  HA3 GLY A 118       4.982  44.192 -36.372  1.00  0.00           H  
ATOM   1754  HA2 GLY A 118       3.424  44.725 -35.761  1.00  0.00           H  
ATOM   1755  N   ARG A 119       4.307  47.053 -36.027  1.00 84.67           N  
ATOM   1756  CA  ARG A 119       4.680  48.455 -36.189  1.00 86.06           C  
ATOM   1757  C   ARG A 119       5.985  48.657 -35.426  1.00101.00           C  
ATOM   1758  O   ARG A 119       5.987  48.761 -34.196  1.00 99.76           O  
ATOM   1759  CB  ARG A 119       3.579  49.382 -35.683  1.00 93.85           C  
ATOM   1760  CG  ARG A 119       3.807  50.849 -36.000  1.00 98.38           C  
ATOM   1761  CD  ARG A 119       2.995  51.290 -37.211  1.00 88.92           C  
ATOM   1762  NE  ARG A 119       1.560  51.288 -36.942  1.00 87.57           N  
ATOM   1763  CZ  ARG A 119       0.637  51.707 -37.801  1.00 82.00           C  
ATOM   1764  NH1 ARG A 119       0.993  52.168 -38.991  1.00 85.56           N  
ATOM   1765  NH2 ARG A 119      -0.644  51.666 -37.471  1.00 85.76           N1+
ATOM   1766  H   ARG A 119       3.949  46.778 -35.123  1.00  0.00           H  
ATOM   1767  HA  ARG A 119       4.853  48.655 -37.247  1.00  0.00           H  
ATOM   1768  HB3 ARG A 119       3.470  49.259 -34.605  1.00  0.00           H  
ATOM   1769  HB2 ARG A 119       2.621  49.067 -36.098  1.00  0.00           H  
ATOM   1770  HG3 ARG A 119       4.866  51.018 -36.193  1.00  0.00           H  
ATOM   1771  HG2 ARG A 119       3.530  51.455 -35.138  1.00  0.00           H  
ATOM   1772  HD3 ARG A 119       3.207  50.628 -38.051  1.00  0.00           H  
ATOM   1773  HD2 ARG A 119       3.305  52.291 -37.511  1.00  0.00           H  
ATOM   1774  HE  ARG A 119       1.284  50.940 -36.035  1.00  0.00           H  
ATOM   1775 HH12 ARG A 119       0.288  52.485 -39.641  1.00  0.00           H  
ATOM   1776 HH11 ARG A 119       1.969  52.202 -39.248  1.00  0.00           H  
ATOM   1777 HH22 ARG A 119      -1.344  51.984 -38.126  1.00  0.00           H  
ATOM   1778 HH21 ARG A 119      -0.921  51.316 -36.566  1.00  0.00           H  
ATOM   1779  N   TYR A 120       7.093  48.705 -36.157  1.00107.88           N  
ATOM   1780  CA  TYR A 120       8.419  48.766 -35.564  1.00104.58           C  
ATOM   1781  C   TYR A 120       9.016  50.162 -35.689  1.00108.65           C  
ATOM   1782  O   TYR A 120       8.602  50.976 -36.519  1.00 95.63           O  
ATOM   1783  CB  TYR A 120       9.367  47.760 -36.227  1.00102.13           C  
ATOM   1784  CG  TYR A 120       8.810  46.372 -36.360  1.00 77.54           C  
ATOM   1785  CD1 TYR A 120       8.774  45.515 -35.271  1.00 96.72           C  
ATOM   1786  CD2 TYR A 120       8.326  45.912 -37.575  1.00 77.74           C  
ATOM   1787  CE1 TYR A 120       8.268  44.236 -35.385  1.00117.35           C  
ATOM   1788  CE2 TYR A 120       7.815  44.638 -37.701  1.00 97.15           C  
ATOM   1789  CZ  TYR A 120       7.790  43.802 -36.603  1.00111.32           C  
ATOM   1790  OH  TYR A 120       7.284  42.527 -36.717  1.00109.26           O  
ATOM   1791  H   TYR A 120       7.034  48.701 -37.165  1.00  0.00           H  
ATOM   1792  HA  TYR A 120       8.337  48.518 -34.506  1.00  0.00           H  
ATOM   1793  HB3 TYR A 120      10.302  47.722 -35.667  1.00  0.00           H  
ATOM   1794  HB2 TYR A 120       9.654  48.129 -37.212  1.00  0.00           H  
ATOM   1795  HD1 TYR A 120       9.146  45.844 -34.312  1.00  0.00           H  
ATOM   1796  HD2 TYR A 120       8.347  46.555 -38.442  1.00  0.00           H  
ATOM   1797  HE1 TYR A 120       8.249  43.584 -34.524  1.00  0.00           H  
ATOM   1798  HE2 TYR A 120       7.437  44.300 -38.655  1.00  0.00           H  
ATOM   1799  HH  TYR A 120       6.994  42.377 -37.620  1.00  0.00           H  
ATOM   1800  N   TRP A 121      10.008  50.422 -34.840  1.00111.00           N  
ATOM   1801  CA  TRP A 121      10.901  51.572 -34.972  1.00 91.89           C  
ATOM   1802  C   TRP A 121      12.145  51.226 -35.775  1.00 90.45           C  
ATOM   1803  O   TRP A 121      13.244  51.687 -35.454  1.00101.99           O  
ATOM   1804  CB  TRP A 121      11.283  52.091 -33.590  1.00108.16           C  
ATOM   1805  CG  TRP A 121      10.231  52.928 -32.926  1.00131.64           C  
ATOM   1806  CD1 TRP A 121       9.112  53.455 -33.504  1.00139.81           C  
ATOM   1807  CD2 TRP A 121      10.206  53.342 -31.553  1.00135.88           C  
ATOM   1808  NE1 TRP A 121       8.393  54.172 -32.576  1.00149.18           N  
ATOM   1809  CE2 TRP A 121       9.044  54.117 -31.371  1.00142.74           C  
ATOM   1810  CE3 TRP A 121      11.055  53.132 -30.461  1.00126.72           C  
ATOM   1811  CZ2 TRP A 121       8.710  54.682 -30.142  1.00154.06           C  
ATOM   1812  CZ3 TRP A 121      10.722  53.693 -29.243  1.00124.44           C  
ATOM   1813  CH2 TRP A 121       9.561  54.458 -29.093  1.00141.40           C  
ATOM   1814  H   TRP A 121      10.175  49.809 -34.055  1.00  0.00           H  
ATOM   1815  HA  TRP A 121      10.365  52.362 -35.497  1.00  0.00           H  
ATOM   1816  HB3 TRP A 121      12.207  52.664 -33.663  1.00  0.00           H  
ATOM   1817  HB2 TRP A 121      11.535  51.249 -32.945  1.00  0.00           H  
ATOM   1818  HD1 TRP A 121       8.910  53.278 -34.550  1.00  0.00           H  
ATOM   1819  HE1 TRP A 121       7.533  54.627 -32.846  1.00  0.00           H  
ATOM   1820  HE3 TRP A 121      11.952  52.541 -30.580  1.00  0.00           H  
ATOM   1821  HZ2 TRP A 121       7.809  55.269 -30.044  1.00  0.00           H  
ATOM   1822  HZ3 TRP A 121      11.362  53.543 -28.386  1.00  0.00           H  
ATOM   1823  HH2 TRP A 121       9.343  54.877 -28.122  1.00  0.00           H  
ATOM   1824  N   ALA A 122      12.007  50.411 -36.819  1.00 87.74           N  
ATOM   1825  CA  ALA A 122      13.158  49.897 -37.546  1.00 86.74           C  
ATOM   1826  C   ALA A 122      12.768  49.625 -38.993  1.00 83.55           C  
ATOM   1827  O   ALA A 122      11.587  49.591 -39.345  1.00 94.87           O  
ATOM   1828  CB  ALA A 122      13.706  48.624 -36.892  1.00 80.92           C  
ATOM   1829  H   ALA A 122      11.086  50.133 -37.125  1.00  0.00           H  
ATOM   1830  HA  ALA A 122      13.941  50.655 -37.536  1.00  0.00           H  
ATOM   1831  HB1 ALA A 122      14.565  48.264 -37.458  1.00  0.00           H  
ATOM   1832  HB2 ALA A 122      14.012  48.844 -35.869  1.00  0.00           H  
ATOM   1833  HB3 ALA A 122      12.931  47.858 -36.882  1.00  0.00           H  
ATOM   1834  N   GLU A 123      13.784  49.430 -39.832  1.00 76.16           N  
ATOM   1835  CA  GLU A 123      13.601  49.096 -41.239  1.00 70.88           C  
ATOM   1836  C   GLU A 123      13.961  47.631 -41.446  1.00 84.03           C  
ATOM   1837  O   GLU A 123      15.074  47.208 -41.115  1.00 89.00           O  
ATOM   1838  CB  GLU A 123      14.456  49.988 -42.136  1.00 70.02           C  
ATOM   1839  CG  GLU A 123      14.155  49.823 -43.615  1.00 80.44           C  
ATOM   1840  CD  GLU A 123      15.200  50.472 -44.501  1.00109.79           C  
ATOM   1841  OE1 GLU A 123      16.320  49.928 -44.598  1.00118.99           O  
ATOM   1842  OE2 GLU A 123      14.904  51.530 -45.096  1.00121.54           O1-
ATOM   1843  H   GLU A 123      14.735  49.511 -39.501  1.00  0.00           H  
ATOM   1844  HA  GLU A 123      12.552  49.240 -41.499  1.00  0.00           H  
ATOM   1845  HB3 GLU A 123      15.510  49.778 -41.956  1.00  0.00           H  
ATOM   1846  HB2 GLU A 123      14.313  51.031 -41.852  1.00  0.00           H  
ATOM   1847  HG3 GLU A 123      13.177  50.251 -43.835  1.00  0.00           H  
ATOM   1848  HG2 GLU A 123      14.085  48.762 -43.854  1.00  0.00           H  
ATOM   1849  N   ILE A 124      13.026  46.865 -42.002  1.00 94.52           N  
ATOM   1850  CA  ILE A 124      13.176  45.425 -42.168  1.00 78.75           C  
ATOM   1851  C   ILE A 124      13.309  45.109 -43.652  1.00 78.32           C  
ATOM   1852  O   ILE A 124      12.692  45.761 -44.499  1.00 91.43           O  
ATOM   1853  CB  ILE A 124      11.982  44.671 -41.543  1.00 77.28           C  
ATOM   1854  CG1 ILE A 124      11.684  45.205 -40.138  1.00 84.55           C  
ATOM   1855  CG2 ILE A 124      12.240  43.181 -41.501  1.00 71.73           C  
ATOM   1856  CD1 ILE A 124      12.874  45.192 -39.205  1.00 82.40           C  
ATOM   1857  H   ILE A 124      12.165  47.279 -42.331  1.00  0.00           H  
ATOM   1858  HA  ILE A 124      14.089  45.110 -41.663  1.00  0.00           H  
ATOM   1859  HB  ILE A 124      11.105  44.846 -42.166  1.00  0.00           H  
ATOM   1860 HG13 ILE A 124      10.872  44.626 -39.696  1.00  0.00           H  
ATOM   1861 HG12 ILE A 124      11.294  46.220 -40.213  1.00  0.00           H  
ATOM   1862 HG21 ILE A 124      11.383  42.676 -41.055  1.00  0.00           H  
ATOM   1863 HG22 ILE A 124      12.394  42.809 -42.514  1.00  0.00           H  
ATOM   1864 HG23 ILE A 124      13.129  42.983 -40.902  1.00  0.00           H  
ATOM   1865 HD11 ILE A 124      12.578  45.585 -38.233  1.00  0.00           H  
ATOM   1866 HD12 ILE A 124      13.234  44.169 -39.089  1.00  0.00           H  
ATOM   1867 HD13 ILE A 124      13.669  45.811 -39.621  1.00  0.00           H  
ATOM   1868  N   SER A 125      14.117  44.097 -43.970  1.00 75.94           N  
ATOM   1869  CA  SER A 125      14.318  43.676 -45.356  1.00 79.34           C  
ATOM   1870  C   SER A 125      14.308  42.154 -45.421  1.00 86.80           C  
ATOM   1871  O   SER A 125      15.231  41.504 -44.920  1.00 80.55           O  
ATOM   1872  CB  SER A 125      15.621  44.236 -45.920  1.00 81.81           C  
ATOM   1873  OG  SER A 125      15.592  45.651 -45.960  1.00 92.07           O  
ATOM   1874  H   SER A 125      14.610  43.598 -43.244  1.00  0.00           H  
ATOM   1875  HA  SER A 125      13.490  44.054 -45.957  1.00  0.00           H  
ATOM   1876  HB3 SER A 125      15.777  43.848 -46.927  1.00  0.00           H  
ATOM   1877  HB2 SER A 125      16.455  43.907 -45.300  1.00  0.00           H  
ATOM   1878  HG  SER A 125      16.420  45.979 -46.317  1.00  0.00           H  
ATOM   1879  N   ASP A 126      13.273  41.590 -46.040  1.00 98.48           N  
ATOM   1880  CA  ASP A 126      13.106  40.147 -46.159  1.00 85.74           C  
ATOM   1881  C   ASP A 126      13.349  39.738 -47.603  1.00 77.45           C  
ATOM   1882  O   ASP A 126      12.624  40.173 -48.502  1.00 79.57           O  
ATOM   1883  CB  ASP A 126      11.705  39.718 -45.722  1.00 92.70           C  
ATOM   1884  CG  ASP A 126      11.508  39.800 -44.225  1.00 93.41           C  
ATOM   1885  OD1 ASP A 126      12.129  39.000 -43.499  1.00 84.14           O  
ATOM   1886  OD2 ASP A 126      10.731  40.666 -43.776  1.00107.26           O1-
ATOM   1887  H   ASP A 126      12.557  42.168 -46.454  1.00  0.00           H  
ATOM   1888  HA  ASP A 126      13.841  39.652 -45.524  1.00  0.00           H  
ATOM   1889  HB3 ASP A 126      11.517  38.698 -46.056  1.00  0.00           H  
ATOM   1890  HB2 ASP A 126      10.964  40.343 -46.219  1.00  0.00           H  
ATOM   1891  N   THR A 127      14.357  38.902 -47.822  1.00 83.05           N  
ATOM   1892  CA  THR A 127      14.630  38.336 -49.137  1.00 79.39           C  
ATOM   1893  C   THR A 127      14.189  36.879 -49.135  1.00 76.14           C  
ATOM   1894  O   THR A 127      14.678  36.080 -48.330  1.00 84.47           O  
ATOM   1895  CB  THR A 127      16.110  38.453 -49.493  1.00 76.40           C  
ATOM   1896  OG1 THR A 127      16.542  39.807 -49.302  1.00 87.09           O  
ATOM   1897  CG2 THR A 127      16.330  38.061 -50.941  1.00 76.40           C  
ATOM   1898  H   THR A 127      14.967  38.636 -47.063  1.00  0.00           H  
ATOM   1899  HA  THR A 127      14.046  38.879 -49.881  1.00  0.00           H  
ATOM   1900  HB  THR A 127      16.691  37.794 -48.847  1.00  0.00           H  
ATOM   1901  HG1 THR A 127      17.473  39.881 -49.526  1.00  0.00           H  
ATOM   1902 HG21 THR A 127      17.389  38.147 -51.185  1.00  0.00           H  
ATOM   1903 HG22 THR A 127      16.006  37.031 -51.092  1.00  0.00           H  
ATOM   1904 HG23 THR A 127      15.754  38.721 -51.589  1.00  0.00           H  
ATOM   1905  N   ILE A 128      13.276  36.538 -50.036  1.00 74.39           N  
ATOM   1906  CA  ILE A 128      12.607  35.242 -49.996  1.00 74.32           C  
ATOM   1907  C   ILE A 128      13.500  34.178 -50.614  1.00 70.79           C  
ATOM   1908  O   ILE A 128      13.962  34.318 -51.753  1.00 72.12           O  
ATOM   1909  CB  ILE A 128      11.259  35.309 -50.719  1.00 77.06           C  
ATOM   1910  CG1 ILE A 128      10.402  36.418 -50.124  1.00 73.61           C  
ATOM   1911  CG2 ILE A 128      10.541  33.969 -50.629  1.00 87.35           C  
ATOM   1912  CD1 ILE A 128       9.129  36.608 -50.861  1.00 89.95           C  
ATOM   1913  H   ILE A 128      13.028  37.183 -50.773  1.00  0.00           H  
ATOM   1914  HA  ILE A 128      12.428  34.979 -48.953  1.00  0.00           H  
ATOM   1915  HB  ILE A 128      11.439  35.536 -51.770  1.00  0.00           H  
ATOM   1916 HG13 ILE A 128      10.965  37.351 -50.126  1.00  0.00           H  
ATOM   1917 HG12 ILE A 128      10.186  36.188 -49.080  1.00  0.00           H  
ATOM   1918 HG21 ILE A 128       9.585  34.033 -51.148  1.00  0.00           H  
ATOM   1919 HG22 ILE A 128      11.154  33.196 -51.092  1.00  0.00           H  
ATOM   1920 HG23 ILE A 128      10.370  33.718 -49.582  1.00  0.00           H  
ATOM   1921 HD11 ILE A 128       8.555  37.409 -50.397  1.00  0.00           H  
ATOM   1922 HD12 ILE A 128       9.344  36.869 -51.898  1.00  0.00           H  
ATOM   1923 HD13 ILE A 128       8.551  35.684 -50.833  1.00  0.00           H  
ATOM   1924  N   ILE A 129      13.731  33.104 -49.870  1.00 77.31           N  
ATOM   1925  CA  ILE A 129      14.448  31.945 -50.388  1.00 81.96           C  
ATOM   1926  C   ILE A 129      13.489  30.945 -51.018  1.00 86.32           C  
ATOM   1927  O   ILE A 129      13.797  30.341 -52.048  1.00 84.42           O  
ATOM   1928  CB  ILE A 129      15.271  31.299 -49.259  1.00 78.53           C  
ATOM   1929  CG1 ILE A 129      16.322  32.277 -48.746  1.00 71.36           C  
ATOM   1930  CG2 ILE A 129      15.907  29.997 -49.728  1.00 80.72           C  
ATOM   1931  CD1 ILE A 129      17.219  31.695 -47.688  1.00 94.33           C  
ATOM   1932  H   ILE A 129      13.407  33.073 -48.913  1.00  0.00           H  
ATOM   1933  HA  ILE A 129      15.138  32.288 -51.159  1.00  0.00           H  
ATOM   1934  HB  ILE A 129      14.594  31.068 -48.436  1.00  0.00           H  
ATOM   1935 HG13 ILE A 129      15.828  33.166 -48.353  1.00  0.00           H  
ATOM   1936 HG12 ILE A 129      16.928  32.627 -49.582  1.00  0.00           H  
ATOM   1937 HG21 ILE A 129      16.483  29.559 -48.913  1.00  0.00           H  
ATOM   1938 HG22 ILE A 129      15.128  29.301 -50.036  1.00  0.00           H  
ATOM   1939 HG23 ILE A 129      16.568  30.199 -50.571  1.00  0.00           H  
ATOM   1940 HD11 ILE A 129      17.942  32.447 -47.370  1.00  0.00           H  
ATOM   1941 HD12 ILE A 129      16.619  31.385 -46.833  1.00  0.00           H  
ATOM   1942 HD13 ILE A 129      17.747  30.832 -48.094  1.00  0.00           H  
ATOM   1943  N   SER A 130      12.321  30.753 -50.409  1.00 88.88           N  
ATOM   1944  CA  SER A 130      11.324  29.843 -50.955  1.00 88.88           C  
ATOM   1945  C   SER A 130       9.948  30.262 -50.466  1.00 83.49           C  
ATOM   1946  O   SER A 130       9.815  30.931 -49.438  1.00 87.30           O  
ATOM   1947  CB  SER A 130      11.611  28.389 -50.561  1.00103.00           C  
ATOM   1948  OG  SER A 130      11.587  28.224 -49.152  1.00104.15           O  
ATOM   1949  H   SER A 130      12.113  31.242 -49.551  1.00  0.00           H  
ATOM   1950  HA  SER A 130      11.344  29.919 -52.042  1.00  0.00           H  
ATOM   1951  HB3 SER A 130      12.589  28.096 -50.944  1.00  0.00           H  
ATOM   1952  HB2 SER A 130      10.866  27.737 -51.016  1.00  0.00           H  
ATOM   1953  HG  SER A 130      11.770  27.308 -48.934  1.00  0.00           H  
ATOM   1954  N   GLY A 131       8.923  29.829 -51.197  1.00 75.35           N  
ATOM   1955  CA  GLY A 131       7.558  30.114 -50.815  1.00 81.09           C  
ATOM   1956  C   GLY A 131       7.041  31.401 -51.426  1.00 82.01           C  
ATOM   1957  O   GLY A 131       7.519  31.880 -52.455  1.00 83.33           O  
ATOM   1958  H   GLY A 131       9.092  29.291 -52.035  1.00  0.00           H  
ATOM   1959  HA3 GLY A 131       7.490  30.176 -49.729  1.00  0.00           H  
ATOM   1960  HA2 GLY A 131       6.917  29.286 -51.119  1.00  0.00           H  
ATOM   1961  N   THR A 132       6.041  31.970 -50.760  1.00 75.73           N  
ATOM   1962  CA  THR A 132       5.381  33.181 -51.218  1.00 70.13           C  
ATOM   1963  C   THR A 132       5.158  34.105 -50.034  1.00 76.72           C  
ATOM   1964  O   THR A 132       4.940  33.652 -48.909  1.00 86.02           O  
ATOM   1965  CB  THR A 132       4.036  32.878 -51.885  1.00 80.15           C  
ATOM   1966  OG1 THR A 132       3.204  32.153 -50.975  1.00 89.11           O  
ATOM   1967  CG2 THR A 132       4.228  32.057 -53.152  1.00 87.74           C  
ATOM   1968  H   THR A 132       5.711  31.561 -49.898  1.00  0.00           H  
ATOM   1969  HA  THR A 132       6.026  33.682 -51.940  1.00  0.00           H  
ATOM   1970  HB  THR A 132       3.548  33.818 -52.141  1.00  0.00           H  
ATOM   1971  HG1 THR A 132       2.361  31.964 -51.393  1.00  0.00           H  
ATOM   1972 HG21 THR A 132       3.257  31.856 -53.605  1.00  0.00           H  
ATOM   1973 HG22 THR A 132       4.849  32.612 -53.855  1.00  0.00           H  
ATOM   1974 HG23 THR A 132       4.715  31.114 -52.904  1.00  0.00           H  
ATOM   1975  N   PHE A 133       5.237  35.411 -50.293  1.00 83.12           N  
ATOM   1976  CA  PHE A 133       5.022  36.434 -49.270  1.00 83.56           C  
ATOM   1977  C   PHE A 133       3.959  37.388 -49.794  1.00 87.84           C  
ATOM   1978  O   PHE A 133       4.233  38.182 -50.698  1.00 89.19           O  
ATOM   1979  CB  PHE A 133       6.322  37.180 -48.956  1.00 77.04           C  
ATOM   1980  CG  PHE A 133       6.211  38.173 -47.837  1.00 84.02           C  
ATOM   1981  CD1 PHE A 133       5.652  39.424 -48.041  1.00 94.00           C  
ATOM   1982  CD2 PHE A 133       6.710  37.867 -46.587  1.00 90.37           C  
ATOM   1983  CE1 PHE A 133       5.566  40.341 -47.005  1.00 98.56           C  
ATOM   1984  CE2 PHE A 133       6.631  38.779 -45.546  1.00 96.46           C  
ATOM   1985  CZ  PHE A 133       6.059  40.017 -45.754  1.00 95.64           C  
ATOM   1986  H   PHE A 133       5.453  35.728 -51.227  1.00  0.00           H  
ATOM   1987  HA  PHE A 133       4.655  35.957 -48.361  1.00  0.00           H  
ATOM   1988  HB3 PHE A 133       6.674  37.686 -49.854  1.00  0.00           H  
ATOM   1989  HB2 PHE A 133       7.105  36.458 -48.722  1.00  0.00           H  
ATOM   1990  HD1 PHE A 133       5.276  39.696 -49.016  1.00  0.00           H  
ATOM   1991  HD2 PHE A 133       7.171  36.906 -46.410  1.00  0.00           H  
ATOM   1992  HE1 PHE A 133       5.116  41.308 -47.175  1.00  0.00           H  
ATOM   1993  HE2 PHE A 133       7.017  38.520 -44.571  1.00  0.00           H  
ATOM   1994  HZ  PHE A 133       5.995  40.731 -44.947  1.00  0.00           H  
ATOM   1995  N   HIS A 134       2.745  37.304 -49.257  1.00 83.22           N  
ATOM   1996  CA  HIS A 134       1.682  38.226 -49.618  1.00 74.36           C  
ATOM   1997  C   HIS A 134       1.670  39.379 -48.626  1.00 78.79           C  
ATOM   1998  O   HIS A 134       1.679  39.162 -47.407  1.00 66.41           O  
ATOM   1999  CB  HIS A 134       0.333  37.511 -49.637  1.00 77.71           C  
ATOM   2000  CG  HIS A 134       0.266  36.388 -50.623  1.00 89.95           C  
ATOM   2001  ND1 HIS A 134      -0.177  36.559 -51.917  1.00 94.88           N  
ATOM   2002  CD2 HIS A 134       0.594  35.080 -50.507  1.00 92.32           C  
ATOM   2003  CE1 HIS A 134      -0.121  35.403 -52.555  1.00102.11           C  
ATOM   2004  NE2 HIS A 134       0.343  34.489 -51.721  1.00108.26           N  
ATOM   2005  H   HIS A 134       2.542  36.583 -48.579  1.00  0.00           H  
ATOM   2006  HA  HIS A 134       1.884  38.622 -50.613  1.00  0.00           H  
ATOM   2007  HB3 HIS A 134      -0.455  38.232 -49.856  1.00  0.00           H  
ATOM   2008  HB2 HIS A 134       0.110  37.131 -48.640  1.00  0.00           H  
ATOM   2009  HD1 HIS A 134      -0.477  37.470 -52.232  1.00  0.00           H  
ATOM   2010  HD2 HIS A 134       0.974  34.700 -49.570  1.00  0.00           H  
ATOM   2011  HE1 HIS A 134      -0.432  35.341 -53.587  1.00  0.00           H  
ATOM   2012  N   GLN A 135       1.662  40.599 -49.156  1.00 78.41           N  
ATOM   2013  CA  GLN A 135       1.697  41.821 -48.368  1.00 78.07           C  
ATOM   2014  C   GLN A 135       0.499  42.683 -48.733  1.00 87.67           C  
ATOM   2015  O   GLN A 135       0.266  42.962 -49.913  1.00 96.08           O  
ATOM   2016  CB  GLN A 135       2.996  42.590 -48.616  1.00 72.32           C  
ATOM   2017  CG  GLN A 135       3.105  43.900 -47.860  1.00 93.17           C  
ATOM   2018  CD  GLN A 135       4.217  44.783 -48.397  1.00109.79           C  
ATOM   2019  OE1 GLN A 135       4.559  44.715 -49.577  1.00100.87           O  
ATOM   2020  NE2 GLN A 135       4.790  45.614 -47.530  1.00114.55           N  
ATOM   2021  H   GLN A 135       1.631  40.713 -50.159  1.00  0.00           H  
ATOM   2022  HA  GLN A 135       1.636  41.561 -47.311  1.00  0.00           H  
ATOM   2023  HB3 GLN A 135       3.106  42.779 -49.684  1.00  0.00           H  
ATOM   2024  HB2 GLN A 135       3.846  41.955 -48.363  1.00  0.00           H  
ATOM   2025  HG3 GLN A 135       3.282  43.695 -46.804  1.00  0.00           H  
ATOM   2026  HG2 GLN A 135       2.157  44.434 -47.921  1.00  0.00           H  
ATOM   2027 HE22 GLN A 135       5.535  46.225 -47.833  1.00  0.00           H  
ATOM   2028 HE21 GLN A 135       4.479  45.634 -46.569  1.00  0.00           H  
ATOM   2029  N   TRP A 136      -0.261  43.097 -47.724  1.00 83.30           N  
ATOM   2030  CA  TRP A 136      -1.397  43.997 -47.893  1.00 79.20           C  
ATOM   2031  C   TRP A 136      -1.078  45.283 -47.142  1.00 91.52           C  
ATOM   2032  O   TRP A 136      -1.072  45.298 -45.907  1.00 84.51           O  
ATOM   2033  CB  TRP A 136      -2.680  43.352 -47.376  1.00 86.62           C  
ATOM   2034  CG  TRP A 136      -3.874  44.252 -47.412  1.00 90.73           C  
ATOM   2035  CD1 TRP A 136      -4.075  45.323 -48.233  1.00 86.92           C  
ATOM   2036  CD2 TRP A 136      -5.034  44.160 -46.581  1.00 82.49           C  
ATOM   2037  NE1 TRP A 136      -5.291  45.901 -47.965  1.00 84.74           N  
ATOM   2038  CE2 TRP A 136      -5.898  45.206 -46.952  1.00 80.10           C  
ATOM   2039  CE3 TRP A 136      -5.427  43.292 -45.558  1.00 88.95           C  
ATOM   2040  CZ2 TRP A 136      -7.129  45.408 -46.337  1.00 89.52           C  
ATOM   2041  CZ3 TRP A 136      -6.648  43.496 -44.948  1.00 85.16           C  
ATOM   2042  CH2 TRP A 136      -7.485  44.541 -45.340  1.00 91.98           C  
ATOM   2043  H   TRP A 136      -0.062  42.788 -46.783  1.00  0.00           H  
ATOM   2044  HA  TRP A 136      -1.515  44.224 -48.952  1.00  0.00           H  
ATOM   2045  HB3 TRP A 136      -2.523  43.001 -46.357  1.00  0.00           H  
ATOM   2046  HB2 TRP A 136      -2.890  42.451 -47.953  1.00  0.00           H  
ATOM   2047  HD1 TRP A 136      -3.323  45.597 -48.958  1.00  0.00           H  
ATOM   2048  HE1 TRP A 136      -5.594  46.709 -48.491  1.00  0.00           H  
ATOM   2049  HE3 TRP A 136      -4.779  42.482 -45.259  1.00  0.00           H  
ATOM   2050  HZ2 TRP A 136      -7.763  46.224 -46.652  1.00  0.00           H  
ATOM   2051  HZ3 TRP A 136      -6.971  42.840 -44.153  1.00  0.00           H  
ATOM   2052  HH2 TRP A 136      -8.433  44.657 -44.836  1.00  0.00           H  
ATOM   2053  N   ARG A 137      -0.811  46.354 -47.888  1.00 93.69           N  
ATOM   2054  CA  ARG A 137      -0.367  47.610 -47.302  1.00 88.21           C  
ATOM   2055  C   ARG A 137      -1.536  48.396 -46.720  1.00 82.07           C  
ATOM   2056  O   ARG A 137      -2.656  48.363 -47.239  1.00 85.78           O  
ATOM   2057  CB  ARG A 137       0.365  48.451 -48.348  1.00 98.17           C  
ATOM   2058  CG  ARG A 137       1.806  48.016 -48.585  1.00107.83           C  
ATOM   2059  CD  ARG A 137       2.209  48.114 -50.053  1.00111.79           C  
ATOM   2060  NE  ARG A 137       1.935  49.426 -50.633  1.00111.16           N  
ATOM   2061  CZ  ARG A 137       0.936  49.673 -51.474  1.00129.24           C  
ATOM   2062  NH1 ARG A 137       0.115  48.696 -51.834  1.00127.62           N  
ATOM   2063  NH2 ARG A 137       0.756  50.895 -51.955  1.00148.91           N1+
ATOM   2064  H   ARG A 137      -0.915  46.309 -48.891  1.00  0.00           H  
ATOM   2065  HA  ARG A 137       0.330  47.385 -46.495  1.00  0.00           H  
ATOM   2066  HB3 ARG A 137       0.348  49.499 -48.046  1.00  0.00           H  
ATOM   2067  HB2 ARG A 137      -0.184  48.414 -49.290  1.00  0.00           H  
ATOM   2068  HG3 ARG A 137       1.936  46.990 -48.241  1.00  0.00           H  
ATOM   2069  HG2 ARG A 137       2.474  48.633 -47.984  1.00  0.00           H  
ATOM   2070  HD3 ARG A 137       1.684  47.348 -50.625  1.00  0.00           H  
ATOM   2071  HD2 ARG A 137       3.271  47.889 -50.152  1.00  0.00           H  
ATOM   2072  HE  ARG A 137       2.561  50.170 -50.360  1.00  0.00           H  
ATOM   2073 HH12 ARG A 137      -0.644  48.884 -52.473  1.00  0.00           H  
ATOM   2074 HH11 ARG A 137       0.249  47.763 -51.470  1.00  0.00           H  
ATOM   2075 HH22 ARG A 137      -0.004  51.079 -52.593  1.00  0.00           H  
ATOM   2076 HH21 ARG A 137       1.380  51.641 -51.683  1.00  0.00           H  
ATOM   2077  N   GLU A 138      -1.258  49.109 -45.628  1.00 83.20           N  
ATOM   2078  CA  GLU A 138      -2.287  49.867 -44.927  1.00 84.28           C  
ATOM   2079  C   GLU A 138      -2.876  50.943 -45.832  1.00 90.67           C  
ATOM   2080  O   GLU A 138      -2.168  51.572 -46.621  1.00 99.76           O  
ATOM   2081  CB  GLU A 138      -1.701  50.503 -43.663  1.00 93.33           C  
ATOM   2082  CG  GLU A 138      -2.719  51.196 -42.768  1.00108.52           C  
ATOM   2083  CD  GLU A 138      -2.087  51.815 -41.527  1.00113.96           C  
ATOM   2084  OE1 GLU A 138      -0.840  51.910 -41.472  1.00 93.90           O  
ATOM   2085  OE2 GLU A 138      -2.839  52.205 -40.607  1.00113.78           O1-
ATOM   2086  H   GLU A 138      -0.314  49.134 -45.268  1.00  0.00           H  
ATOM   2087  HA  GLU A 138      -3.084  49.183 -44.635  1.00  0.00           H  
ATOM   2088  HB3 GLU A 138      -0.924  51.214 -43.943  1.00  0.00           H  
ATOM   2089  HB2 GLU A 138      -1.173  49.742 -43.087  1.00  0.00           H  
ATOM   2090  HG3 GLU A 138      -3.483  50.479 -42.465  1.00  0.00           H  
ATOM   2091  HG2 GLU A 138      -3.234  51.970 -43.337  1.00  0.00           H  
ATOM   2092  N   GLY A 139      -4.187  51.148 -45.718  1.00 80.70           N  
ATOM   2093  CA  GLY A 139      -4.878  52.123 -46.532  1.00 89.64           C  
ATOM   2094  C   GLY A 139      -5.202  51.679 -47.942  1.00 99.82           C  
ATOM   2095  O   GLY A 139      -5.871  52.424 -48.669  1.00117.38           O  
ATOM   2096  H   GLY A 139      -4.726  50.615 -45.050  1.00  0.00           H  
ATOM   2097  HA3 GLY A 139      -4.292  53.041 -46.569  1.00  0.00           H  
ATOM   2098  HA2 GLY A 139      -5.797  52.425 -46.030  1.00  0.00           H  
ATOM   2099  N   THR A 140      -4.753  50.499 -48.355  1.00 96.54           N  
ATOM   2100  CA  THR A 140      -5.044  49.967 -49.677  1.00 92.05           C  
ATOM   2101  C   THR A 140      -6.126  48.894 -49.590  1.00 95.54           C  
ATOM   2102  O   THR A 140      -6.501  48.434 -48.509  1.00104.08           O  
ATOM   2103  CB  THR A 140      -3.778  49.392 -50.316  1.00100.05           C  
ATOM   2104  OG1 THR A 140      -3.340  48.250 -49.569  1.00 99.76           O  
ATOM   2105  CG2 THR A 140      -2.672  50.432 -50.323  1.00112.73           C  
ATOM   2106  H   THR A 140      -4.185  49.932 -47.743  1.00  0.00           H  
ATOM   2107  HA  THR A 140      -5.411  50.779 -50.305  1.00  0.00           H  
ATOM   2108  HB  THR A 140      -3.996  49.091 -51.340  1.00  0.00           H  
ATOM   2109  HG1 THR A 140      -2.546  47.889 -49.970  1.00  0.00           H  
ATOM   2110 HG21 THR A 140      -1.777  50.009 -50.780  1.00  0.00           H  
ATOM   2111 HG22 THR A 140      -2.994  51.302 -50.894  1.00  0.00           H  
ATOM   2112 HG23 THR A 140      -2.448  50.733 -49.299  1.00  0.00           H  
ATOM   2113  N   THR A 141      -6.631  48.497 -50.758  1.00 94.88           N  
ATOM   2114  CA  THR A 141      -7.631  47.440 -50.851  1.00100.78           C  
ATOM   2115  C   THR A 141      -7.156  46.264 -51.693  1.00103.28           C  
ATOM   2116  O   THR A 141      -7.946  45.351 -51.967  1.00110.93           O  
ATOM   2117  CB  THR A 141      -8.947  47.986 -51.416  1.00107.68           C  
ATOM   2118  OG1 THR A 141      -8.706  48.614 -52.681  1.00116.27           O  
ATOM   2119  CG2 THR A 141      -9.562  48.997 -50.457  1.00109.59           C  
ATOM   2120  H   THR A 141      -6.322  48.932 -51.615  1.00  0.00           H  
ATOM   2121  HA  THR A 141      -7.826  47.074 -49.843  1.00  0.00           H  
ATOM   2122  HB  THR A 141      -9.644  47.159 -51.556  1.00  0.00           H  
ATOM   2123  HG1 THR A 141      -9.532  48.954 -53.033  1.00  0.00           H  
ATOM   2124 HG21 THR A 141     -10.496  49.373 -50.875  1.00  0.00           H  
ATOM   2125 HG22 THR A 141      -9.761  48.517 -49.499  1.00  0.00           H  
ATOM   2126 HG23 THR A 141      -8.871  49.827 -50.310  1.00  0.00           H  
ATOM   2127  N   LYS A 142      -5.894  46.263 -52.113  1.00 96.85           N  
ATOM   2128  CA  LYS A 142      -5.315  45.162 -52.865  1.00 92.83           C  
ATOM   2129  C   LYS A 142      -4.017  44.734 -52.196  1.00 97.86           C  
ATOM   2130  O   LYS A 142      -3.444  45.461 -51.380  1.00100.47           O  
ATOM   2131  CB  LYS A 142      -5.058  45.545 -54.320  1.00  0.00           C  
ATOM   2132  CG  LYS A 142      -3.985  46.626 -54.482  1.00  0.00           C  
ATOM   2133  CD  LYS A 142      -3.722  47.049 -55.933  1.00  0.00           C  
ATOM   2134  CE  LYS A 142      -2.650  48.131 -56.115  1.00  0.00           C  
ATOM   2135  NZ  LYS A 142      -2.437  48.500 -57.526  1.00  0.00           N1+
ATOM   2136  H   LYS A 142      -5.294  47.051 -51.912  1.00  0.00           H  
ATOM   2137  HA  LYS A 142      -6.010  44.323 -52.844  1.00  0.00           H  
ATOM   2138  HB2 LYS A 142      -4.726  44.668 -54.874  1.00  0.00           H  
ATOM   2139  HB3 LYS A 142      -5.977  45.928 -54.763  1.00  0.00           H  
ATOM   2140  HG2 LYS A 142      -4.286  47.523 -53.940  1.00  0.00           H  
ATOM   2141  HG3 LYS A 142      -3.038  46.262 -54.082  1.00  0.00           H  
ATOM   2142  HD2 LYS A 142      -3.392  46.185 -56.509  1.00  0.00           H  
ATOM   2143  HD3 LYS A 142      -4.640  47.446 -56.367  1.00  0.00           H  
ATOM   2144  HE2 LYS A 142      -2.947  49.032 -55.579  1.00  0.00           H  
ATOM   2145  HE3 LYS A 142      -1.699  47.771 -55.721  1.00  0.00           H  
ATOM   2146  HZ1 LYS A 142      -1.724  49.212 -57.585  1.00  0.00           H  
ATOM   2147  HZ2 LYS A 142      -2.143  47.686 -58.047  1.00  0.00           H  
ATOM   2148  HZ3 LYS A 142      -3.299  48.854 -57.915  1.00  0.00           H  
ATOM   2149  N   SER A 143      -3.557  43.539 -52.550  1.00 90.88           N  
ATOM   2150  CA  SER A 143      -2.338  42.979 -51.992  1.00 85.26           C  
ATOM   2151  C   SER A 143      -1.356  42.643 -53.103  1.00 87.78           C  
ATOM   2152  O   SER A 143      -1.746  42.372 -54.242  1.00 79.64           O  
ATOM   2153  CB  SER A 143      -2.627  41.722 -51.170  1.00 88.63           C  
ATOM   2154  OG  SER A 143      -3.087  40.669 -51.999  1.00101.53           O  
ATOM   2155  H   SER A 143      -4.058  42.985 -53.230  1.00  0.00           H  
ATOM   2156  HA  SER A 143      -1.882  43.723 -51.339  1.00  0.00           H  
ATOM   2157  HB3 SER A 143      -3.381  41.947 -50.417  1.00  0.00           H  
ATOM   2158  HB2 SER A 143      -1.718  41.409 -50.656  1.00  0.00           H  
ATOM   2159  HG  SER A 143      -3.261  39.892 -51.463  1.00  0.00           H  
ATOM   2160  N   GLU A 144      -0.074  42.675 -52.761  1.00 98.86           N  
ATOM   2161  CA  GLU A 144       1.000  42.284 -53.658  1.00 98.43           C  
ATOM   2162  C   GLU A 144       1.598  40.965 -53.188  1.00100.18           C  
ATOM   2163  O   GLU A 144       1.429  40.553 -52.037  1.00 91.83           O  
ATOM   2164  CB  GLU A 144       2.086  43.362 -53.725  1.00 97.49           C  
ATOM   2165  CG  GLU A 144       1.554  44.775 -53.921  1.00114.32           C  
ATOM   2166  CD  GLU A 144       1.633  45.613 -52.653  1.00126.34           C  
ATOM   2167  OE1 GLU A 144       2.518  45.344 -51.810  1.00122.98           O  
ATOM   2168  OE2 GLU A 144       0.806  46.538 -52.499  1.00115.60           O1-
ATOM   2169  H   GLU A 144       0.194  42.982 -51.837  1.00  0.00           H  
ATOM   2170  HA  GLU A 144       0.586  42.144 -54.656  1.00  0.00           H  
ATOM   2171  HB3 GLU A 144       2.782  43.124 -54.530  1.00  0.00           H  
ATOM   2172  HB2 GLU A 144       2.688  43.325 -52.817  1.00  0.00           H  
ATOM   2173  HG3 GLU A 144       0.520  44.729 -54.261  1.00  0.00           H  
ATOM   2174  HG2 GLU A 144       2.116  45.267 -54.715  1.00  0.00           H  
ATOM   2175  N   VAL A 145       2.306  40.299 -54.097  1.00 89.36           N  
ATOM   2176  CA  VAL A 145       2.902  39.000 -53.823  1.00 83.77           C  
ATOM   2177  C   VAL A 145       4.371  39.042 -54.212  1.00 88.86           C  
ATOM   2178  O   VAL A 145       4.734  39.606 -55.250  1.00114.71           O  
ATOM   2179  CB  VAL A 145       2.163  37.868 -54.569  1.00 90.41           C  
ATOM   2180  CG1 VAL A 145       2.108  38.153 -56.063  1.00 83.37           C  
ATOM   2181  CG2 VAL A 145       2.815  36.524 -54.288  1.00 98.05           C  
ATOM   2182  H   VAL A 145       2.446  40.694 -55.016  1.00  0.00           H  
ATOM   2183  HA  VAL A 145       2.834  38.808 -52.752  1.00  0.00           H  
ATOM   2184  HB  VAL A 145       1.139  37.831 -54.196  1.00  0.00           H  
ATOM   2185 HG11 VAL A 145       1.583  37.343 -56.569  1.00  0.00           H  
ATOM   2186 HG12 VAL A 145       1.581  39.091 -56.235  1.00  0.00           H  
ATOM   2187 HG13 VAL A 145       3.122  38.230 -56.456  1.00  0.00           H  
ATOM   2188 HG21 VAL A 145       2.279  35.741 -54.824  1.00  0.00           H  
ATOM   2189 HG22 VAL A 145       3.853  36.547 -54.622  1.00  0.00           H  
ATOM   2190 HG23 VAL A 145       2.783  36.320 -53.218  1.00  0.00           H  
ATOM   2191  N   PHE A 146       5.215  38.455 -53.372  1.00 85.91           N  
ATOM   2192  CA  PHE A 146       6.644  38.361 -53.622  1.00 92.46           C  
ATOM   2193  C   PHE A 146       7.053  36.895 -53.637  1.00 90.26           C  
ATOM   2194  O   PHE A 146       6.536  36.084 -52.858  1.00100.56           O  
ATOM   2195  CB  PHE A 146       7.445  39.135 -52.569  1.00 76.67           C  
ATOM   2196  CG  PHE A 146       7.068  40.584 -52.469  1.00 82.03           C  
ATOM   2197  CD1 PHE A 146       6.082  40.999 -51.591  1.00 89.62           C  
ATOM   2198  CD2 PHE A 146       7.696  41.533 -53.257  1.00 86.67           C  
ATOM   2199  CE1 PHE A 146       5.730  42.333 -51.497  1.00 92.60           C  
ATOM   2200  CE2 PHE A 146       7.349  42.869 -53.168  1.00 86.31           C  
ATOM   2201  CZ  PHE A 146       6.366  43.269 -52.286  1.00 87.48           C  
ATOM   2202  H   PHE A 146       4.872  38.048 -52.514  1.00  0.00           H  
ATOM   2203  HA  PHE A 146       6.854  38.790 -54.602  1.00  0.00           H  
ATOM   2204  HB3 PHE A 146       8.509  39.052 -52.791  1.00  0.00           H  
ATOM   2205  HB2 PHE A 146       7.317  38.660 -51.596  1.00  0.00           H  
ATOM   2206  HD1 PHE A 146       5.575  40.276 -50.968  1.00  0.00           H  
ATOM   2207  HD2 PHE A 146       8.467  41.234 -53.951  1.00  0.00           H  
ATOM   2208  HE1 PHE A 146       4.959  42.641 -50.807  1.00  0.00           H  
ATOM   2209  HE2 PHE A 146       7.848  43.598 -53.789  1.00  0.00           H  
ATOM   2210  HZ  PHE A 146       6.095  44.312 -52.212  1.00  0.00           H  
ATOM   2211  N   TYR A 147       7.990  36.571 -54.529  1.00 84.51           N  
ATOM   2212  CA  TYR A 147       8.404  35.208 -54.830  1.00 88.86           C  
ATOM   2213  C   TYR A 147       9.886  35.033 -54.511  1.00 88.62           C  
ATOM   2214  O   TYR A 147      10.577  36.031 -54.272  1.00 94.57           O  
ATOM   2215  CB  TYR A 147       8.099  34.900 -56.297  1.00 94.63           C  
ATOM   2216  CG  TYR A 147       6.619  34.826 -56.587  1.00 94.58           C  
ATOM   2217  CD1 TYR A 147       5.906  33.658 -56.353  1.00 93.01           C  
ATOM   2218  CD2 TYR A 147       5.934  35.925 -57.086  1.00 91.95           C  
ATOM   2219  CE1 TYR A 147       4.554  33.583 -56.613  1.00 97.08           C  
ATOM   2220  CE2 TYR A 147       4.581  35.861 -57.350  1.00 95.75           C  
ATOM   2221  CZ  TYR A 147       3.895  34.687 -57.111  1.00 99.94           C  
ATOM   2222  OH  TYR A 147       2.546  34.611 -57.369  1.00 93.84           O  
ATOM   2223  H   TYR A 147       8.464  37.295 -55.049  1.00  0.00           H  
ATOM   2224  HA  TYR A 147       7.831  34.523 -54.205  1.00  0.00           H  
ATOM   2225  HB3 TYR A 147       8.570  33.956 -56.575  1.00  0.00           H  
ATOM   2226  HB2 TYR A 147       8.554  35.662 -56.929  1.00  0.00           H  
ATOM   2227  HD1 TYR A 147       6.410  32.787 -55.961  1.00  0.00           H  
ATOM   2228  HD2 TYR A 147       6.459  36.849 -57.275  1.00  0.00           H  
ATOM   2229  HE1 TYR A 147       4.019  32.664 -56.426  1.00  0.00           H  
ATOM   2230  HE2 TYR A 147       4.065  36.726 -57.740  1.00  0.00           H  
ATOM   2231  HH  TYR A 147       2.237  35.454 -57.709  1.00  0.00           H  
ATOM   2232  N   PRO A 148      10.408  33.801 -54.481  1.00 76.41           N  
ATOM   2233  CA  PRO A 148      11.808  33.605 -54.086  1.00 74.07           C  
ATOM   2234  C   PRO A 148      12.762  34.456 -54.912  1.00 77.02           C  
ATOM   2235  O   PRO A 148      12.635  34.564 -56.133  1.00 82.84           O  
ATOM   2236  CB  PRO A 148      12.037  32.111 -54.330  1.00 81.85           C  
ATOM   2237  CG  PRO A 148      10.702  31.506 -54.161  1.00 92.59           C  
ATOM   2238  CD  PRO A 148       9.722  32.511 -54.691  1.00 82.61           C  
ATOM   2239  HA  PRO A 148      11.931  33.832 -53.027  1.00  0.00           H  
ATOM   2240  HB3 PRO A 148      12.709  31.720 -53.566  1.00  0.00           H  
ATOM   2241  HB2 PRO A 148      12.375  31.960 -55.355  1.00  0.00           H  
ATOM   2242  HG3 PRO A 148      10.512  31.339 -53.101  1.00  0.00           H  
ATOM   2243  HG2 PRO A 148      10.641  30.594 -54.754  1.00  0.00           H  
ATOM   2244  HD2 PRO A 148       9.581  32.348 -55.759  1.00  0.00           H  
ATOM   2245  HD3 PRO A 148       8.816  32.483 -54.086  1.00  0.00           H  
ATOM   2246  N   GLY A 149      13.723  35.067 -54.225  1.00 74.25           N  
ATOM   2247  CA  GLY A 149      14.686  35.946 -54.836  1.00 83.16           C  
ATOM   2248  C   GLY A 149      14.380  37.421 -54.677  1.00 94.61           C  
ATOM   2249  O   GLY A 149      15.304  38.242 -54.735  1.00106.17           O  
ATOM   2250  H   GLY A 149      13.800  34.924 -53.228  1.00  0.00           H  
ATOM   2251  HA3 GLY A 149      14.771  35.707 -55.896  1.00  0.00           H  
ATOM   2252  HA2 GLY A 149      15.676  35.736 -54.429  1.00  0.00           H  
ATOM   2253  N   GLU A 150      13.117  37.775 -54.477  1.00 90.18           N  
ATOM   2254  CA  GLU A 150      12.727  39.168 -54.327  1.00105.06           C  
ATOM   2255  C   GLU A 150      12.848  39.604 -52.873  1.00 94.65           C  
ATOM   2256  O   GLU A 150      12.798  38.785 -51.949  1.00 89.15           O  
ATOM   2257  CB  GLU A 150      11.298  39.383 -54.832  1.00109.97           C  
ATOM   2258  CG  GLU A 150      11.143  39.145 -56.329  1.00116.39           C  
ATOM   2259  CD  GLU A 150       9.726  39.356 -56.820  1.00114.33           C  
ATOM   2260  OE1 GLU A 150       8.786  38.862 -56.163  1.00118.05           O  
ATOM   2261  OE2 GLU A 150       9.553  40.022 -57.863  1.00121.38           O1-
ATOM   2262  H   GLU A 150      12.397  37.069 -54.424  1.00  0.00           H  
ATOM   2263  HA  GLU A 150      13.400  39.780 -54.928  1.00  0.00           H  
ATOM   2264  HB3 GLU A 150      10.979  40.397 -54.592  1.00  0.00           H  
ATOM   2265  HB2 GLU A 150      10.620  38.725 -54.289  1.00  0.00           H  
ATOM   2266  HG3 GLU A 150      11.462  38.131 -56.569  1.00  0.00           H  
ATOM   2267  HG2 GLU A 150      11.817  39.807 -56.872  1.00  0.00           H  
ATOM   2268  N   THR A 151      13.024  40.908 -52.681  1.00 88.06           N  
ATOM   2269  CA  THR A 151      13.203  41.494 -51.360  1.00 90.13           C  
ATOM   2270  C   THR A 151      12.085  42.491 -51.102  1.00 88.22           C  
ATOM   2271  O   THR A 151      11.809  43.358 -51.937  1.00 89.77           O  
ATOM   2272  CB  THR A 151      14.562  42.185 -51.234  1.00 98.00           C  
ATOM   2273  OG1 THR A 151      15.600  41.269 -51.608  1.00 96.98           O  
ATOM   2274  CG2 THR A 151      14.792  42.642 -49.799  1.00 95.13           C  
ATOM   2275  H   THR A 151      13.038  41.538 -53.470  1.00  0.00           H  
ATOM   2276  HA  THR A 151      13.143  40.701 -50.615  1.00  0.00           H  
ATOM   2277  HB  THR A 151      14.589  43.050 -51.896  1.00  0.00           H  
ATOM   2278  HG1 THR A 151      16.453  41.702 -51.529  1.00  0.00           H  
ATOM   2279 HG21 THR A 151      15.763  43.132 -49.724  1.00  0.00           H  
ATOM   2280 HG22 THR A 151      14.008  43.343 -49.511  1.00  0.00           H  
ATOM   2281 HG23 THR A 151      14.769  41.779 -49.134  1.00  0.00           H  
ATOM   2282  N   VAL A 152      11.447  42.357 -49.946  1.00 89.65           N  
ATOM   2283  CA  VAL A 152      10.364  43.230 -49.522  1.00 85.00           C  
ATOM   2284  C   VAL A 152      10.836  44.008 -48.303  1.00 81.72           C  
ATOM   2285  O   VAL A 152      11.472  43.451 -47.398  1.00 89.54           O  
ATOM   2286  CB  VAL A 152       9.080  42.424 -49.234  1.00 81.49           C  
ATOM   2287  CG1 VAL A 152       9.352  41.316 -48.219  1.00 77.71           C  
ATOM   2288  CG2 VAL A 152       7.955  43.338 -48.770  1.00110.29           C  
ATOM   2289  H   VAL A 152      11.707  41.617 -49.308  1.00  0.00           H  
ATOM   2290  HA  VAL A 152      10.156  43.938 -50.325  1.00  0.00           H  
ATOM   2291  HB  VAL A 152       8.765  41.954 -50.166  1.00  0.00           H  
ATOM   2292 HG11 VAL A 152       8.433  40.761 -48.032  1.00  0.00           H  
ATOM   2293 HG12 VAL A 152      10.110  40.639 -48.614  1.00  0.00           H  
ATOM   2294 HG13 VAL A 152       9.707  41.755 -47.287  1.00  0.00           H  
ATOM   2295 HG21 VAL A 152       7.062  42.745 -48.573  1.00  0.00           H  
ATOM   2296 HG22 VAL A 152       8.257  43.852 -47.858  1.00  0.00           H  
ATOM   2297 HG23 VAL A 152       7.740  44.072 -49.546  1.00  0.00           H  
ATOM   2298  N   VAL A 153      10.549  45.305 -48.292  1.00 87.76           N  
ATOM   2299  CA  VAL A 153      11.051  46.213 -47.269  1.00 96.58           C  
ATOM   2300  C   VAL A 153       9.891  46.742 -46.440  1.00100.66           C  
ATOM   2301  O   VAL A 153       8.833  47.099 -46.973  1.00103.95           O  
ATOM   2302  CB  VAL A 153      11.850  47.375 -47.889  1.00 83.17           C  
ATOM   2303  CG1 VAL A 153      13.179  46.880 -48.401  1.00 83.44           C  
ATOM   2304  CG2 VAL A 153      11.051  48.023 -49.009  1.00102.13           C  
ATOM   2305  H   VAL A 153       9.961  45.698 -49.013  1.00  0.00           H  
ATOM   2306  HA  VAL A 153      11.716  45.654 -46.611  1.00  0.00           H  
ATOM   2307  HB  VAL A 153      12.032  48.122 -47.116  1.00  0.00           H  
ATOM   2308 HG11 VAL A 153      13.733  47.711 -48.837  1.00  0.00           H  
ATOM   2309 HG12 VAL A 153      13.751  46.455 -47.577  1.00  0.00           H  
ATOM   2310 HG13 VAL A 153      13.014  46.116 -49.161  1.00  0.00           H  
ATOM   2311 HG21 VAL A 153      11.626  48.842 -49.439  1.00  0.00           H  
ATOM   2312 HG22 VAL A 153      10.841  47.283 -49.781  1.00  0.00           H  
ATOM   2313 HG23 VAL A 153      10.113  48.408 -48.610  1.00  0.00           H  
ATOM   2314  N   HIS A 154      10.099  46.790 -45.132  1.00 88.51           N  
ATOM   2315  CA  HIS A 154       9.141  47.334 -44.180  1.00 90.83           C  
ATOM   2316  C   HIS A 154       9.767  48.589 -43.589  1.00 89.27           C  
ATOM   2317  O   HIS A 154      10.753  48.503 -42.850  1.00106.03           O  
ATOM   2318  CB  HIS A 154       8.815  46.310 -43.097  1.00 97.07           C  
ATOM   2319  CG  HIS A 154       7.533  46.579 -42.375  1.00113.54           C  
ATOM   2320  ND1 HIS A 154       6.321  46.699 -43.021  1.00116.91           N  
ATOM   2321  CD2 HIS A 154       7.276  46.756 -41.057  1.00106.68           C  
ATOM   2322  CE1 HIS A 154       5.373  46.937 -42.132  1.00108.28           C  
ATOM   2323  NE2 HIS A 154       5.926  46.977 -40.933  1.00107.29           N  
ATOM   2324  H   HIS A 154      10.962  46.437 -44.744  1.00  0.00           H  
ATOM   2325  HA  HIS A 154       8.226  47.603 -44.707  1.00  0.00           H  
ATOM   2326  HB3 HIS A 154       9.633  46.270 -42.379  1.00  0.00           H  
ATOM   2327  HB2 HIS A 154       8.777  45.315 -43.540  1.00  0.00           H  
ATOM   2328  HD1 HIS A 154       6.273  46.603 -44.025  1.00  0.00           H  
ATOM   2329  HD2 HIS A 154       8.081  46.707 -40.339  1.00  0.00           H  
ATOM   2330  HE1 HIS A 154       4.349  47.061 -42.454  1.00  0.00           H  
ATOM   2331  N   GLY A 155       9.217  49.749 -43.940  1.00 94.27           N  
ATOM   2332  CA  GLY A 155       9.713  51.006 -43.436  1.00 83.68           C  
ATOM   2333  C   GLY A 155       9.283  51.221 -42.003  1.00 85.92           C  
ATOM   2334  O   GLY A 155       8.328  50.605 -41.521  1.00 96.46           O  
ATOM   2335  H   GLY A 155       8.431  49.764 -44.574  1.00  0.00           H  
ATOM   2336  HA3 GLY A 155       9.333  51.820 -44.054  1.00  0.00           H  
ATOM   2337  HA2 GLY A 155      10.801  51.017 -43.494  1.00  0.00           H  
ATOM   2338  N   PRO A 156       9.988  52.090 -41.285  1.00 84.93           N  
ATOM   2339  CA  PRO A 156       9.620  52.344 -39.889  1.00 96.89           C  
ATOM   2340  C   PRO A 156       8.281  53.055 -39.805  1.00 99.42           C  
ATOM   2341  O   PRO A 156       7.962  53.919 -40.626  1.00 90.20           O  
ATOM   2342  CB  PRO A 156      10.762  53.227 -39.374  1.00 93.26           C  
ATOM   2343  CG  PRO A 156      11.279  53.903 -40.598  1.00 87.57           C  
ATOM   2344  CD  PRO A 156      11.144  52.895 -41.709  1.00 82.48           C  
ATOM   2345  HA  PRO A 156       9.586  51.408 -39.331  1.00  0.00           H  
ATOM   2346  HB3 PRO A 156      11.544  52.596 -38.953  1.00  0.00           H  
ATOM   2347  HB2 PRO A 156      10.359  53.975 -38.691  1.00  0.00           H  
ATOM   2348  HG3 PRO A 156      12.331  54.149 -40.459  1.00  0.00           H  
ATOM   2349  HG2 PRO A 156      10.659  54.772 -40.821  1.00  0.00           H  
ATOM   2350  HD2 PRO A 156      10.901  53.413 -42.637  1.00  0.00           H  
ATOM   2351  HD3 PRO A 156      12.033  52.264 -41.731  1.00  0.00           H  
ATOM   2352  N   GLY A 157       7.492  52.674 -38.803  1.00107.53           N  
ATOM   2353  CA  GLY A 157       6.168  53.232 -38.631  1.00109.80           C  
ATOM   2354  C   GLY A 157       5.126  52.699 -39.586  1.00 98.79           C  
ATOM   2355  O   GLY A 157       3.993  53.194 -39.579  1.00 95.32           O  
ATOM   2356  H   GLY A 157       7.814  51.980 -38.143  1.00  0.00           H  
ATOM   2357  HA3 GLY A 157       6.219  54.317 -38.722  1.00  0.00           H  
ATOM   2358  HA2 GLY A 157       5.836  53.065 -37.606  1.00  0.00           H  
ATOM   2359  N   GLU A 158       5.473  51.714 -40.407  1.00 93.81           N  
ATOM   2360  CA  GLU A 158       4.539  51.101 -41.335  1.00 84.18           C  
ATOM   2361  C   GLU A 158       3.936  49.843 -40.726  1.00 96.24           C  
ATOM   2362  O   GLU A 158       4.570  49.150 -39.925  1.00 95.40           O  
ATOM   2363  CB  GLU A 158       5.229  50.755 -42.655  1.00 86.27           C  
ATOM   2364  CG  GLU A 158       5.778  51.954 -43.401  1.00 89.82           C  
ATOM   2365  CD  GLU A 158       6.450  51.568 -44.705  1.00108.89           C  
ATOM   2366  OE1 GLU A 158       6.492  50.359 -45.023  1.00104.20           O  
ATOM   2367  OE2 GLU A 158       6.939  52.476 -45.410  1.00117.18           O1-
ATOM   2368  H   GLU A 158       6.420  51.362 -40.402  1.00  0.00           H  
ATOM   2369  HA  GLU A 158       3.736  51.809 -41.537  1.00  0.00           H  
ATOM   2370  HB3 GLU A 158       4.532  50.218 -43.298  1.00  0.00           H  
ATOM   2371  HB2 GLU A 158       6.036  50.047 -42.466  1.00  0.00           H  
ATOM   2372  HG3 GLU A 158       6.491  52.480 -42.767  1.00  0.00           H  
ATOM   2373  HG2 GLU A 158       4.969  52.655 -43.605  1.00  0.00           H  
ATOM   2374  N   ALA A 159       2.696  49.560 -41.113  1.00 94.19           N  
ATOM   2375  CA  ALA A 159       2.007  48.345 -40.704  1.00 81.60           C  
ATOM   2376  C   ALA A 159       1.322  47.756 -41.924  1.00 73.03           C  
ATOM   2377  O   ALA A 159       0.704  48.486 -42.706  1.00 77.50           O  
ATOM   2378  CB  ALA A 159       0.981  48.622 -39.597  1.00 83.97           C  
ATOM   2379  H   ALA A 159       2.196  50.200 -41.714  1.00  0.00           H  
ATOM   2380  HA  ALA A 159       2.742  47.631 -40.332  1.00  0.00           H  
ATOM   2381  HB1 ALA A 159       0.487  47.691 -39.318  1.00  0.00           H  
ATOM   2382  HB2 ALA A 159       1.488  49.039 -38.727  1.00  0.00           H  
ATOM   2383  HB3 ALA A 159       0.238  49.333 -39.959  1.00  0.00           H  
ATOM   2384  N   THR A 160       1.459  46.446 -42.103  1.00 70.97           N  
ATOM   2385  CA  THR A 160       0.798  45.743 -43.190  1.00 82.15           C  
ATOM   2386  C   THR A 160       0.227  44.436 -42.659  1.00 80.24           C  
ATOM   2387  O   THR A 160       0.502  44.020 -41.530  1.00 85.79           O  
ATOM   2388  CB  THR A 160       1.752  45.460 -44.363  1.00 87.29           C  
ATOM   2389  OG1 THR A 160       2.792  44.572 -43.939  1.00100.29           O  
ATOM   2390  CG2 THR A 160       2.372  46.746 -44.893  1.00 87.45           C  
ATOM   2391  H   THR A 160       2.036  45.908 -41.472  1.00  0.00           H  
ATOM   2392  HA  THR A 160      -0.025  46.359 -43.552  1.00  0.00           H  
ATOM   2393  HB  THR A 160       1.190  44.984 -45.166  1.00  0.00           H  
ATOM   2394  HG1 THR A 160       3.385  44.399 -44.673  1.00  0.00           H  
ATOM   2395 HG21 THR A 160       3.041  46.513 -45.721  1.00  0.00           H  
ATOM   2396 HG22 THR A 160       1.584  47.414 -45.240  1.00  0.00           H  
ATOM   2397 HG23 THR A 160       2.936  47.233 -44.097  1.00  0.00           H  
ATOM   2398  N   ALA A 161      -0.592  43.797 -43.485  1.00 71.04           N  
ATOM   2399  CA  ALA A 161      -1.011  42.426 -43.253  1.00 72.87           C  
ATOM   2400  C   ALA A 161      -0.112  41.501 -44.057  1.00 84.23           C  
ATOM   2401  O   ALA A 161       0.235  41.801 -45.203  1.00 93.23           O  
ATOM   2402  CB  ALA A 161      -2.475  42.228 -43.643  1.00 75.61           C  
ATOM   2403  H   ALA A 161      -0.945  44.264 -44.308  1.00  0.00           H  
ATOM   2404  HA  ALA A 161      -0.894  42.197 -42.193  1.00  0.00           H  
ATOM   2405  HB1 ALA A 161      -2.763  41.193 -43.459  1.00  0.00           H  
ATOM   2406  HB2 ALA A 161      -3.103  42.891 -43.048  1.00  0.00           H  
ATOM   2407  HB3 ALA A 161      -2.604  42.458 -44.700  1.00  0.00           H  
ATOM   2408  N   VAL A 162       0.275  40.382 -43.456  1.00 83.07           N  
ATOM   2409  CA  VAL A 162       1.235  39.472 -44.064  1.00 79.77           C  
ATOM   2410  C   VAL A 162       0.628  38.078 -44.149  1.00 81.57           C  
ATOM   2411  O   VAL A 162      -0.123  37.656 -43.259  1.00 80.31           O  
ATOM   2412  CB  VAL A 162       2.567  39.450 -43.285  1.00 84.56           C  
ATOM   2413  CG1 VAL A 162       3.275  40.786 -43.426  1.00 81.26           C  
ATOM   2414  CG2 VAL A 162       2.322  39.133 -41.825  1.00 87.60           C  
ATOM   2415  H   VAL A 162      -0.100  40.141 -42.550  1.00  0.00           H  
ATOM   2416  HA  VAL A 162       1.438  39.817 -45.077  1.00  0.00           H  
ATOM   2417  HB  VAL A 162       3.203  38.673 -43.707  1.00  0.00           H  
ATOM   2418 HG11 VAL A 162       4.213  40.760 -42.873  1.00  0.00           H  
ATOM   2419 HG12 VAL A 162       3.479  40.979 -44.479  1.00  0.00           H  
ATOM   2420 HG13 VAL A 162       2.640  41.578 -43.029  1.00  0.00           H  
ATOM   2421 HG21 VAL A 162       3.272  39.122 -41.291  1.00  0.00           H  
ATOM   2422 HG22 VAL A 162       1.671  39.892 -41.392  1.00  0.00           H  
ATOM   2423 HG23 VAL A 162       1.847  38.156 -41.740  1.00  0.00           H  
ATOM   2424  N   GLU A 163       0.959  37.369 -45.231  1.00 66.19           N  
ATOM   2425  CA  GLU A 163       0.509  35.993 -45.445  1.00 76.21           C  
ATOM   2426  C   GLU A 163       1.650  35.195 -46.063  1.00 77.47           C  
ATOM   2427  O   GLU A 163       2.044  35.450 -47.203  1.00 78.12           O  
ATOM   2428  CB  GLU A 163      -0.729  35.942 -46.341  1.00 77.32           C  
ATOM   2429  CG  GLU A 163      -1.061  34.542 -46.848  1.00 89.34           C  
ATOM   2430  CD  GLU A 163      -2.408  34.459 -47.547  1.00 98.99           C  
ATOM   2431  OE1 GLU A 163      -2.663  33.449 -48.240  1.00108.25           O  
ATOM   2432  OE2 GLU A 163      -3.215  35.401 -47.403  1.00103.12           O1-
ATOM   2433  H   GLU A 163       1.544  37.779 -45.944  1.00  0.00           H  
ATOM   2434  HA  GLU A 163       0.259  35.554 -44.479  1.00  0.00           H  
ATOM   2435  HB3 GLU A 163      -0.588  36.610 -47.190  1.00  0.00           H  
ATOM   2436  HB2 GLU A 163      -1.585  36.342 -45.798  1.00  0.00           H  
ATOM   2437  HG3 GLU A 163      -1.042  33.841 -46.013  1.00  0.00           H  
ATOM   2438  HG2 GLU A 163      -0.278  34.209 -47.530  1.00  0.00           H  
ATOM   2439  N   TRP A 164       2.172  34.226 -45.320  1.00 72.81           N  
ATOM   2440  CA  TRP A 164       3.169  33.296 -45.823  1.00 71.69           C  
ATOM   2441  C   TRP A 164       2.489  31.995 -46.224  1.00 73.94           C  
ATOM   2442  O   TRP A 164       1.769  31.391 -45.419  1.00 87.31           O  
ATOM   2443  CB  TRP A 164       4.244  33.021 -44.772  1.00 77.16           C  
ATOM   2444  CG  TRP A 164       4.904  34.254 -44.262  1.00 73.75           C  
ATOM   2445  CD1 TRP A 164       5.827  35.013 -44.909  1.00 74.11           C  
ATOM   2446  CD2 TRP A 164       4.695  34.874 -42.990  1.00 69.09           C  
ATOM   2447  NE1 TRP A 164       6.208  36.068 -44.121  1.00 74.54           N  
ATOM   2448  CE2 TRP A 164       5.524  36.008 -42.937  1.00 60.00           C  
ATOM   2449  CE3 TRP A 164       3.883  34.581 -41.893  1.00 95.51           C  
ATOM   2450  CZ2 TRP A 164       5.570  36.851 -41.830  1.00 68.68           C  
ATOM   2451  CZ3 TRP A 164       3.930  35.418 -40.794  1.00 96.81           C  
ATOM   2452  CH2 TRP A 164       4.767  36.540 -40.771  1.00 82.31           C  
ATOM   2453  H   TRP A 164       1.878  34.111 -44.360  1.00  0.00           H  
ATOM   2454  HA  TRP A 164       3.642  33.731 -46.704  1.00  0.00           H  
ATOM   2455  HB3 TRP A 164       4.998  32.355 -45.191  1.00  0.00           H  
ATOM   2456  HB2 TRP A 164       3.804  32.475 -43.938  1.00  0.00           H  
ATOM   2457  HD1 TRP A 164       6.151  34.740 -45.903  1.00  0.00           H  
ATOM   2458  HE1 TRP A 164       6.894  36.729 -44.458  1.00  0.00           H  
ATOM   2459  HE3 TRP A 164       3.236  33.717 -41.915  1.00  0.00           H  
ATOM   2460  HZ2 TRP A 164       6.223  37.711 -41.833  1.00  0.00           H  
ATOM   2461  HZ3 TRP A 164       3.313  35.212 -39.931  1.00  0.00           H  
ATOM   2462  HH2 TRP A 164       4.768  37.166 -39.890  1.00  0.00           H  
ATOM   2463  N   GLY A 165       2.719  31.572 -47.462  1.00 73.43           N  
ATOM   2464  CA  GLY A 165       2.211  30.311 -47.940  1.00 86.40           C  
ATOM   2465  C   GLY A 165       2.947  29.146 -47.313  1.00 82.02           C  
ATOM   2466  O   GLY A 165       3.938  29.324 -46.596  1.00 83.53           O  
ATOM   2467  H   GLY A 165       3.263  32.138 -48.097  1.00  0.00           H  
ATOM   2468  HA3 GLY A 165       2.317  30.265 -49.024  1.00  0.00           H  
ATOM   2469  HA2 GLY A 165       1.149  30.236 -47.709  1.00  0.00           H  
ATOM   2470  N   PRO A 166       2.470  27.928 -47.563  1.00 80.19           N  
ATOM   2471  CA  PRO A 166       3.128  26.751 -46.986  1.00 75.47           C  
ATOM   2472  C   PRO A 166       4.572  26.640 -47.454  1.00 89.45           C  
ATOM   2473  O   PRO A 166       4.887  26.871 -48.623  1.00 87.20           O  
ATOM   2474  CB  PRO A 166       2.276  25.583 -47.497  1.00 75.34           C  
ATOM   2475  CG  PRO A 166       0.951  26.195 -47.834  1.00 89.40           C  
ATOM   2476  CD  PRO A 166       1.266  27.572 -48.331  1.00 93.21           C  
ATOM   2477  HA  PRO A 166       3.089  26.796 -45.897  1.00  0.00           H  
ATOM   2478  HB3 PRO A 166       2.144  24.855 -46.696  1.00  0.00           H  
ATOM   2479  HB2 PRO A 166       2.726  25.175 -48.401  1.00  0.00           H  
ATOM   2480  HG3 PRO A 166       0.345  26.266 -46.931  1.00  0.00           H  
ATOM   2481  HG2 PRO A 166       0.481  25.621 -48.632  1.00  0.00           H  
ATOM   2482  HD2 PRO A 166       1.517  27.522 -49.391  1.00  0.00           H  
ATOM   2483  HD3 PRO A 166       0.454  28.246 -48.060  1.00  0.00           H  
ATOM   2484  N   ASN A 167       5.453  26.297 -46.512  1.00 91.30           N  
ATOM   2485  CA  ASN A 167       6.881  26.106 -46.762  1.00 86.56           C  
ATOM   2486  C   ASN A 167       7.493  27.358 -47.399  1.00 83.56           C  
ATOM   2487  O   ASN A 167       7.932  27.370 -48.551  1.00 77.91           O  
ATOM   2488  CB  ASN A 167       7.121  24.864 -47.628  1.00 89.94           C  
ATOM   2489  CG  ASN A 167       8.565  24.403 -47.598  1.00112.67           C  
ATOM   2490  OD1 ASN A 167       9.366  24.775 -48.457  1.00121.29           O  
ATOM   2491  ND2 ASN A 167       8.905  23.589 -46.604  1.00100.85           N  
ATOM   2492  H   ASN A 167       5.145  26.154 -45.561  1.00  0.00           H  
ATOM   2493  HA  ASN A 167       7.371  25.945 -45.802  1.00  0.00           H  
ATOM   2494  HB3 ASN A 167       6.830  25.077 -48.657  1.00  0.00           H  
ATOM   2495  HB2 ASN A 167       6.476  24.054 -47.288  1.00  0.00           H  
ATOM   2496 HD22 ASN A 167       9.853  23.249 -46.532  1.00  0.00           H  
ATOM   2497 HD21 ASN A 167       8.215  23.310 -45.921  1.00  0.00           H  
ATOM   2498  N   THR A 168       7.501  28.424 -46.601  1.00 91.17           N  
ATOM   2499  CA  THR A 168       8.074  29.704 -46.994  1.00 81.13           C  
ATOM   2500  C   THR A 168       9.246  30.018 -46.075  1.00 80.60           C  
ATOM   2501  O   THR A 168       9.149  29.839 -44.858  1.00 93.15           O  
ATOM   2502  CB  THR A 168       7.029  30.824 -46.935  1.00 85.56           C  
ATOM   2503  OG1 THR A 168       5.963  30.533 -47.851  1.00 90.89           O  
ATOM   2504  CG2 THR A 168       7.652  32.163 -47.300  1.00 82.94           C  
ATOM   2505  H   THR A 168       7.098  28.365 -45.677  1.00  0.00           H  
ATOM   2506  HA  THR A 168       8.442  29.624 -48.017  1.00  0.00           H  
ATOM   2507  HB  THR A 168       6.625  30.882 -45.924  1.00  0.00           H  
ATOM   2508  HG1 THR A 168       5.309  31.234 -47.814  1.00  0.00           H  
ATOM   2509 HG21 THR A 168       6.892  32.943 -47.251  1.00  0.00           H  
ATOM   2510 HG22 THR A 168       8.454  32.394 -46.599  1.00  0.00           H  
ATOM   2511 HG23 THR A 168       8.056  32.113 -48.311  1.00  0.00           H  
ATOM   2512  N   TRP A 169      10.353  30.466 -46.662  1.00 82.28           N  
ATOM   2513  CA  TRP A 169      11.580  30.730 -45.926  1.00 77.51           C  
ATOM   2514  C   TRP A 169      12.286  31.928 -46.542  1.00 83.54           C  
ATOM   2515  O   TRP A 169      12.325  32.070 -47.770  1.00 92.42           O  
ATOM   2516  CB  TRP A 169      12.504  29.508 -45.928  1.00 68.36           C  
ATOM   2517  CG  TRP A 169      11.865  28.314 -45.317  1.00 81.00           C  
ATOM   2518  CD1 TRP A 169      11.232  27.296 -45.970  1.00 94.40           C  
ATOM   2519  CD2 TRP A 169      11.761  28.021 -43.921  1.00 84.41           C  
ATOM   2520  NE1 TRP A 169      10.753  26.379 -45.067  1.00101.99           N  
ATOM   2521  CE2 TRP A 169      11.065  26.802 -43.801  1.00101.32           C  
ATOM   2522  CE3 TRP A 169      12.201  28.667 -42.761  1.00 72.85           C  
ATOM   2523  CZ2 TRP A 169      10.795  26.216 -42.566  1.00104.70           C  
ATOM   2524  CZ3 TRP A 169      11.932  28.088 -41.538  1.00 84.41           C  
ATOM   2525  CH2 TRP A 169      11.236  26.871 -41.449  1.00103.10           C  
ATOM   2526  H   TRP A 169      10.364  30.636 -47.658  1.00  0.00           H  
ATOM   2527  HA  TRP A 169      11.322  30.971 -44.895  1.00  0.00           H  
ATOM   2528  HB3 TRP A 169      13.420  29.746 -45.386  1.00  0.00           H  
ATOM   2529  HB2 TRP A 169      12.799  29.278 -46.951  1.00  0.00           H  
ATOM   2530  HD1 TRP A 169      11.170  27.303 -47.048  1.00  0.00           H  
ATOM   2531  HE1 TRP A 169      10.262  25.558 -45.392  1.00  0.00           H  
ATOM   2532  HE3 TRP A 169      12.740  29.600 -42.834  1.00  0.00           H  
ATOM   2533  HZ2 TRP A 169      10.258  25.281 -42.518  1.00  0.00           H  
ATOM   2534  HZ3 TRP A 169      12.258  28.570 -40.629  1.00  0.00           H  
ATOM   2535  HH2 TRP A 169      11.051  26.454 -40.470  1.00  0.00           H  
ATOM   2536  N   MET A 170      12.862  32.766 -45.681  1.00 85.69           N  
ATOM   2537  CA  MET A 170      13.443  34.036 -46.091  1.00 82.03           C  
ATOM   2538  C   MET A 170      14.585  34.409 -45.153  1.00 83.98           C  
ATOM   2539  O   MET A 170      14.687  33.908 -44.030  1.00 86.70           O  
ATOM   2540  CB  MET A 170      12.389  35.146 -46.088  1.00 77.18           C  
ATOM   2541  CG  MET A 170      11.894  35.491 -44.692  1.00 83.33           C  
ATOM   2542  SD  MET A 170      10.298  36.327 -44.690  1.00 89.00           S  
ATOM   2543  CE  MET A 170       9.268  35.057 -45.420  1.00 84.03           C  
ATOM   2544  H   MET A 170      12.908  32.530 -44.700  1.00  0.00           H  
ATOM   2545  HA  MET A 170      13.839  33.931 -47.101  1.00  0.00           H  
ATOM   2546  HB3 MET A 170      11.544  34.843 -46.707  1.00  0.00           H  
ATOM   2547  HB2 MET A 170      12.801  36.039 -46.557  1.00  0.00           H  
ATOM   2548  HG3 MET A 170      12.632  36.118 -44.191  1.00  0.00           H  
ATOM   2549  HG2 MET A 170      11.826  34.580 -44.096  1.00  0.00           H  
ATOM   2550  HE1 MET A 170       8.242  35.417 -45.491  1.00  0.00           H  
ATOM   2551  HE2 MET A 170       9.638  34.816 -46.416  1.00  0.00           H  
ATOM   2552  HE3 MET A 170       9.297  34.163 -44.797  1.00  0.00           H  
ATOM   2553  N   VAL A 171      15.443  35.306 -45.637  1.00 81.72           N  
ATOM   2554  CA  VAL A 171      16.498  35.923 -44.839  1.00 79.31           C  
ATOM   2555  C   VAL A 171      16.070  37.343 -44.507  1.00 73.22           C  
ATOM   2556  O   VAL A 171      15.652  38.095 -45.396  1.00 76.90           O  
ATOM   2557  CB  VAL A 171      17.843  35.925 -45.585  1.00 81.93           C  
ATOM   2558  CG1 VAL A 171      18.882  36.697 -44.795  1.00 66.68           C  
ATOM   2559  CG2 VAL A 171      18.312  34.509 -45.835  1.00 96.66           C  
ATOM   2560  H   VAL A 171      15.382  35.593 -46.604  1.00  0.00           H  
ATOM   2561  HA  VAL A 171      16.611  35.363 -43.910  1.00  0.00           H  
ATOM   2562  HB  VAL A 171      17.703  36.418 -46.547  1.00  0.00           H  
ATOM   2563 HG11 VAL A 171      19.829  36.690 -45.335  1.00  0.00           H  
ATOM   2564 HG12 VAL A 171      18.548  37.726 -44.662  1.00  0.00           H  
ATOM   2565 HG13 VAL A 171      19.018  36.230 -43.819  1.00  0.00           H  
ATOM   2566 HG21 VAL A 171      19.265  34.529 -46.365  1.00  0.00           H  
ATOM   2567 HG22 VAL A 171      18.437  33.993 -44.883  1.00  0.00           H  
ATOM   2568 HG23 VAL A 171      17.573  33.982 -46.439  1.00  0.00           H  
ATOM   2569  N   GLU A 172      16.178  37.717 -43.236  1.00 75.02           N  
ATOM   2570  CA  GLU A 172      15.713  39.011 -42.762  1.00 76.25           C  
ATOM   2571  C   GLU A 172      16.891  39.801 -42.219  1.00 72.13           C  
ATOM   2572  O   GLU A 172      17.723  39.256 -41.484  1.00 80.87           O  
ATOM   2573  CB  GLU A 172      14.639  38.850 -41.683  1.00 83.33           C  
ATOM   2574  CG  GLU A 172      13.987  40.154 -41.265  1.00 87.73           C  
ATOM   2575  CD  GLU A 172      12.748  39.941 -40.418  1.00 95.88           C  
ATOM   2576  OE1 GLU A 172      12.629  40.599 -39.364  1.00104.25           O  
ATOM   2577  OE2 GLU A 172      11.898  39.112 -40.805  1.00 88.47           O1-
ATOM   2578  H   GLU A 172      16.594  37.093 -42.560  1.00  0.00           H  
ATOM   2579  HA  GLU A 172      15.284  39.557 -43.603  1.00  0.00           H  
ATOM   2580  HB3 GLU A 172      15.075  38.367 -40.808  1.00  0.00           H  
ATOM   2581  HB2 GLU A 172      13.873  38.160 -42.035  1.00  0.00           H  
ATOM   2582  HG3 GLU A 172      13.724  40.729 -42.153  1.00  0.00           H  
ATOM   2583  HG2 GLU A 172      14.706  40.757 -40.709  1.00  0.00           H  
ATOM   2584  N   TYR A 173      16.953  41.081 -42.588  1.00 65.57           N  
ATOM   2585  CA  TYR A 173      17.964  42.014 -42.099  1.00 72.37           C  
ATOM   2586  C   TYR A 173      17.253  43.264 -41.598  1.00 73.66           C  
ATOM   2587  O   TYR A 173      16.686  44.018 -42.394  1.00 74.78           O  
ATOM   2588  CB  TYR A 173      18.973  42.364 -43.188  1.00 73.62           C  
ATOM   2589  CG  TYR A 173      19.911  43.482 -42.797  1.00 76.99           C  
ATOM   2590  CD1 TYR A 173      20.773  43.345 -41.719  1.00 79.23           C  
ATOM   2591  CD2 TYR A 173      19.937  44.670 -43.510  1.00 87.58           C  
ATOM   2592  CE1 TYR A 173      21.629  44.362 -41.359  1.00 94.59           C  
ATOM   2593  CE2 TYR A 173      20.790  45.693 -43.158  1.00 92.61           C  
ATOM   2594  CZ  TYR A 173      21.634  45.534 -42.085  1.00 97.79           C  
ATOM   2595  OH  TYR A 173      22.486  46.556 -41.739  1.00101.45           O  
ATOM   2596  H   TYR A 173      16.276  41.452 -43.239  1.00  0.00           H  
ATOM   2597  HA  TYR A 173      18.493  41.553 -41.265  1.00  0.00           H  
ATOM   2598  HB3 TYR A 173      18.441  42.640 -44.099  1.00  0.00           H  
ATOM   2599  HB2 TYR A 173      19.553  41.477 -43.443  1.00  0.00           H  
ATOM   2600  HD1 TYR A 173      20.780  42.430 -41.146  1.00  0.00           H  
ATOM   2601  HD2 TYR A 173      19.282  44.806 -44.357  1.00  0.00           H  
ATOM   2602  HE1 TYR A 173      22.290  44.238 -40.514  1.00  0.00           H  
ATOM   2603  HE2 TYR A 173      20.792  46.613 -43.725  1.00  0.00           H  
ATOM   2604  HH  TYR A 173      22.364  47.294 -42.341  1.00  0.00           H  
ATOM   2605  N   GLY A 174      17.279  43.483 -40.288  1.00 85.95           N  
ATOM   2606  CA  GLY A 174      16.603  44.611 -39.661  1.00 89.97           C  
ATOM   2607  C   GLY A 174      17.616  45.606 -39.118  1.00 98.08           C  
ATOM   2608  O   GLY A 174      18.693  45.218 -38.651  1.00101.46           O  
ATOM   2609  H   GLY A 174      17.783  42.853 -39.680  1.00  0.00           H  
ATOM   2610  HA3 GLY A 174      15.976  44.250 -38.845  1.00  0.00           H  
ATOM   2611  HA2 GLY A 174      15.965  45.105 -40.393  1.00  0.00           H  
ATOM   2612  N   ARG A 175      17.248  46.887 -39.164  1.00 95.02           N  
ATOM   2613  CA  ARG A 175      18.127  47.966 -38.724  1.00 89.87           C  
ATOM   2614  C   ARG A 175      17.301  49.074 -38.098  1.00 91.16           C  
ATOM   2615  O   ARG A 175      16.429  49.646 -38.758  1.00 95.66           O  
ATOM   2616  CB  ARG A 175      18.949  48.511 -39.898  1.00 82.37           C  
ATOM   2617  CG  ARG A 175      20.050  49.445 -39.484  1.00107.79           C  
ATOM   2618  CD  ARG A 175      21.258  49.327 -40.397  1.00112.84           C  
ATOM   2619  NE  ARG A 175      21.107  50.105 -41.617  1.00 98.74           N  
ATOM   2620  CZ  ARG A 175      21.960  50.052 -42.631  1.00102.18           C  
ATOM   2621  NH1 ARG A 175      23.019  49.259 -42.567  1.00103.83           N  
ATOM   2622  NH2 ARG A 175      21.754  50.790 -43.708  1.00119.30           N1+
ATOM   2623  H   ARG A 175      16.334  47.138 -39.512  1.00  0.00           H  
ATOM   2624  HA  ARG A 175      18.812  47.574 -37.972  1.00  0.00           H  
ATOM   2625  HB3 ARG A 175      18.286  49.021 -40.597  1.00  0.00           H  
ATOM   2626  HB2 ARG A 175      19.372  47.679 -40.460  1.00  0.00           H  
ATOM   2627  HG3 ARG A 175      20.347  49.224 -38.459  1.00  0.00           H  
ATOM   2628  HG2 ARG A 175      19.681  50.470 -39.501  1.00  0.00           H  
ATOM   2629  HD3 ARG A 175      21.419  48.280 -40.652  1.00  0.00           H  
ATOM   2630  HD2 ARG A 175      22.149  49.659 -39.863  1.00  0.00           H  
ATOM   2631  HE  ARG A 175      20.299  50.709 -41.668  1.00  0.00           H  
ATOM   2632 HH12 ARG A 175      23.668  49.221 -43.339  1.00  0.00           H  
ATOM   2633 HH11 ARG A 175      23.177  48.694 -41.745  1.00  0.00           H  
ATOM   2634 HH22 ARG A 175      22.404  50.750 -44.480  1.00  0.00           H  
ATOM   2635 HH21 ARG A 175      20.946  51.395 -43.759  1.00  0.00           H  
ATOM   2636  N   GLY A 176      17.584  49.380 -36.836  1.00 88.00           N  
ATOM   2637  CA  GLY A 176      16.842  50.396 -36.105  1.00 75.23           C  
ATOM   2638  C   GLY A 176      16.923  50.182 -34.610  1.00 81.01           C  
ATOM   2639  O   GLY A 176      17.971  49.779 -34.097  1.00 90.27           O  
ATOM   2640  H   GLY A 176      18.334  48.903 -36.357  1.00  0.00           H  
ATOM   2641  HA3 GLY A 176      15.797  50.377 -36.418  1.00  0.00           H  
ATOM   2642  HA2 GLY A 176      17.236  51.382 -36.353  1.00  0.00           H  
ATOM   2643  N   VAL A 177      15.829  50.444 -33.900  1.00 87.59           N  
ATOM   2644  CA  VAL A 177      15.797  50.283 -32.445  1.00 93.27           C  
ATOM   2645  C   VAL A 177      15.371  48.841 -32.199  1.00103.19           C  
ATOM   2646  O   VAL A 177      14.203  48.524 -32.075  1.00115.59           O  
ATOM   2647  CB  VAL A 177      14.858  51.279 -31.777  1.00 82.24           C  
ATOM   2648  CG1 VAL A 177      14.951  51.163 -30.273  1.00 98.49           C  
ATOM   2649  CG2 VAL A 177      15.167  52.689 -32.235  1.00 58.02           C  
ATOM   2650  H   VAL A 177      14.991  50.763 -34.364  1.00  0.00           H  
ATOM   2651  HA  VAL A 177      16.803  50.427 -32.052  1.00  0.00           H  
ATOM   2652  HB  VAL A 177      13.838  51.040 -32.076  1.00  0.00           H  
ATOM   2653 HG11 VAL A 177      14.275  51.881 -29.810  1.00  0.00           H  
ATOM   2654 HG12 VAL A 177      14.673  50.154 -29.969  1.00  0.00           H  
ATOM   2655 HG13 VAL A 177      15.973  51.369 -29.955  1.00  0.00           H  
ATOM   2656 HG21 VAL A 177      14.486  53.387 -31.747  1.00  0.00           H  
ATOM   2657 HG22 VAL A 177      16.194  52.940 -31.972  1.00  0.00           H  
ATOM   2658 HG23 VAL A 177      15.042  52.756 -33.316  1.00  0.00           H  
ATOM   2659  N   ILE A 178      16.342  47.949 -32.150  1.00101.42           N  
ATOM   2660  CA  ILE A 178      16.048  46.520 -32.066  1.00105.97           C  
ATOM   2661  C   ILE A 178      15.312  46.156 -30.771  1.00107.06           C  
ATOM   2662  O   ILE A 178      14.310  45.435 -30.850  1.00108.51           O  
ATOM   2663  CB  ILE A 178      17.326  45.701 -32.294  1.00106.02           C  
ATOM   2664  CG1 ILE A 178      18.002  46.110 -33.620  1.00 94.99           C  
ATOM   2665  CG2 ILE A 178      16.970  44.215 -32.364  1.00108.66           C  
ATOM   2666  CD1 ILE A 178      17.045  46.167 -34.840  1.00 77.89           C  
ATOM   2667  H   ILE A 178      17.306  48.250 -32.172  1.00  0.00           H  
ATOM   2668  HA  ILE A 178      15.373  46.287 -32.889  1.00  0.00           H  
ATOM   2669  HB  ILE A 178      18.017  45.869 -31.468  1.00  0.00           H  
ATOM   2670 HG13 ILE A 178      18.820  45.423 -33.835  1.00  0.00           H  
ATOM   2671 HG12 ILE A 178      18.485  47.079 -33.495  1.00  0.00           H  
ATOM   2672 HG21 ILE A 178      17.877  43.631 -32.526  1.00  0.00           H  
ATOM   2673 HG22 ILE A 178      16.503  43.908 -31.428  1.00  0.00           H  
ATOM   2674 HG23 ILE A 178      16.278  44.045 -33.188  1.00  0.00           H  
ATOM   2675 HD11 ILE A 178      17.604  46.462 -35.727  1.00  0.00           H  
ATOM   2676 HD12 ILE A 178      16.601  45.184 -35.000  1.00  0.00           H  
ATOM   2677 HD13 ILE A 178      16.255  46.894 -34.649  1.00  0.00           H  
ATOM   2678  N   PRO A 179      15.736  46.620 -29.578  1.00 98.06           N  
ATOM   2679  CA  PRO A 179      15.004  46.210 -28.355  1.00104.29           C  
ATOM   2680  C   PRO A 179      13.523  46.571 -28.354  1.00121.18           C  
ATOM   2681  O   PRO A 179      12.764  45.986 -27.569  1.00132.35           O  
ATOM   2682  CB  PRO A 179      15.751  46.938 -27.230  1.00111.71           C  
ATOM   2683  CG  PRO A 179      17.109  47.147 -27.771  1.00112.91           C  
ATOM   2684  CD  PRO A 179      16.915  47.440 -29.225  1.00102.57           C  
ATOM   2685  HA  PRO A 179      15.110  45.134 -28.218  1.00  0.00           H  
ATOM   2686  HB3 PRO A 179      15.807  46.289 -26.356  1.00  0.00           H  
ATOM   2687  HB2 PRO A 179      15.281  47.905 -27.051  1.00  0.00           H  
ATOM   2688  HG3 PRO A 179      17.687  46.230 -27.661  1.00  0.00           H  
ATOM   2689  HG2 PRO A 179      17.562  48.012 -27.285  1.00  0.00           H  
ATOM   2690  HD2 PRO A 179      16.669  48.495 -29.350  1.00  0.00           H  
ATOM   2691  HD3 PRO A 179      17.781  47.083 -29.783  1.00  0.00           H  
ATOM   2692  N   SER A 180      13.087  47.519 -29.185  1.00112.21           N  
ATOM   2693  CA  SER A 180      11.665  47.837 -29.277  1.00122.65           C  
ATOM   2694  C   SER A 180      10.869  46.781 -30.041  1.00121.14           C  
ATOM   2695  O   SER A 180       9.657  46.656 -29.826  1.00131.46           O  
ATOM   2696  CB  SER A 180      11.471  49.203 -29.945  1.00112.67           C  
ATOM   2697  OG  SER A 180      11.787  49.141 -31.325  1.00 94.72           O  
ATOM   2698  H   SER A 180      13.743  48.028 -29.760  1.00  0.00           H  
ATOM   2699  HA  SER A 180      11.265  47.895 -28.265  1.00  0.00           H  
ATOM   2700  HB3 SER A 180      12.112  49.939 -29.459  1.00  0.00           H  
ATOM   2701  HB2 SER A 180      10.436  49.523 -29.824  1.00  0.00           H  
ATOM   2702  HG  SER A 180      11.658  50.006 -31.722  1.00  0.00           H  
ATOM   2703  N   THR A 181      11.520  46.015 -30.917  1.00114.06           N  
ATOM   2704  CA  THR A 181      10.818  44.993 -31.681  1.00117.63           C  
ATOM   2705  C   THR A 181      10.485  43.762 -30.851  1.00120.97           C  
ATOM   2706  O   THR A 181       9.544  43.040 -31.194  1.00130.85           O  
ATOM   2707  CB  THR A 181      11.641  44.565 -32.899  1.00 99.42           C  
ATOM   2708  OG1 THR A 181      12.849  43.930 -32.464  1.00107.42           O  
ATOM   2709  CG2 THR A 181      11.983  45.765 -33.762  1.00100.36           C  
ATOM   2710  H   THR A 181      12.513  46.139 -31.057  1.00  0.00           H  
ATOM   2711  HA  THR A 181       9.882  45.423 -32.040  1.00  0.00           H  
ATOM   2712  HB  THR A 181      11.060  43.857 -33.489  1.00  0.00           H  
ATOM   2713  HG1 THR A 181      13.363  43.662 -33.228  1.00  0.00           H  
ATOM   2714 HG21 THR A 181      12.568  45.439 -34.622  1.00  0.00           H  
ATOM   2715 HG22 THR A 181      11.064  46.239 -34.107  1.00  0.00           H  
ATOM   2716 HG23 THR A 181      12.563  46.479 -33.178  1.00  0.00           H  
ATOM   2717  N   LEU A 182      11.231  43.507 -29.773  1.00106.86           N  
ATOM   2718  CA  LEU A 182      10.944  42.346 -28.940  1.00114.32           C  
ATOM   2719  C   LEU A 182       9.569  42.444 -28.296  1.00120.05           C  
ATOM   2720  O   LEU A 182       8.937  41.415 -28.027  1.00124.72           O  
ATOM   2721  CB  LEU A 182      12.021  42.191 -27.868  1.00127.11           C  
ATOM   2722  CG  LEU A 182      13.419  41.819 -28.358  1.00113.90           C  
ATOM   2723  CD1 LEU A 182      14.401  41.879 -27.205  1.00121.65           C  
ATOM   2724  CD2 LEU A 182      13.415  40.434 -28.987  1.00 95.72           C  
ATOM   2725  H   LEU A 182      11.998  44.120 -29.533  1.00  0.00           H  
ATOM   2726  HA  LEU A 182      10.963  41.459 -29.573  1.00  0.00           H  
ATOM   2727  HB3 LEU A 182      11.691  41.458 -27.132  1.00  0.00           H  
ATOM   2728  HB2 LEU A 182      12.078  43.108 -27.281  1.00  0.00           H  
ATOM   2729  HG  LEU A 182      13.726  42.542 -29.114  1.00  0.00           H  
ATOM   2730 HD11 LEU A 182      15.396  41.613 -27.560  1.00  0.00           H  
ATOM   2731 HD12 LEU A 182      14.420  42.889 -26.796  1.00  0.00           H  
ATOM   2732 HD13 LEU A 182      14.093  41.179 -26.429  1.00  0.00           H  
ATOM   2733 HD21 LEU A 182      14.420  40.187 -29.329  1.00  0.00           H  
ATOM   2734 HD22 LEU A 182      13.094  39.700 -28.248  1.00  0.00           H  
ATOM   2735 HD23 LEU A 182      12.729  40.421 -29.833  1.00  0.00           H  
ATOM   2736  N   ALA A 183       9.087  43.665 -28.045  1.00106.70           N  
ATOM   2737  CA  ALA A 183       7.765  43.828 -27.448  1.00125.82           C  
ATOM   2738  C   ALA A 183       6.679  43.258 -28.350  1.00123.64           C  
ATOM   2739  O   ALA A 183       5.697  42.680 -27.867  1.00122.68           O  
ATOM   2740  CB  ALA A 183       7.500  45.304 -27.152  1.00129.95           C  
ATOM   2741  H   ALA A 183       9.638  44.481 -28.268  1.00  0.00           H  
ATOM   2742  HA  ALA A 183       7.746  43.282 -26.505  1.00  0.00           H  
ATOM   2743  HB1 ALA A 183       6.511  45.414 -26.708  1.00  0.00           H  
ATOM   2744  HB2 ALA A 183       8.254  45.677 -26.459  1.00  0.00           H  
ATOM   2745  HB3 ALA A 183       7.546  45.875 -28.080  1.00  0.00           H  
ATOM   2746  N   PHE A 184       6.836  43.408 -29.666  1.00108.37           N  
ATOM   2747  CA  PHE A 184       5.848  42.869 -30.594  1.00114.46           C  
ATOM   2748  C   PHE A 184       6.038  41.372 -30.802  1.00118.81           C  
ATOM   2749  O   PHE A 184       5.074  40.600 -30.730  1.00121.50           O  
ATOM   2750  CB  PHE A 184       5.924  43.603 -31.934  1.00 95.34           C  
ATOM   2751  CG  PHE A 184       5.109  42.960 -33.018  1.00 88.88           C  
ATOM   2752  CD1 PHE A 184       3.733  43.105 -33.045  1.00 86.29           C  
ATOM   2753  CD2 PHE A 184       5.715  42.200 -34.002  1.00 80.18           C  
ATOM   2754  CE1 PHE A 184       2.979  42.511 -34.033  1.00 86.72           C  
ATOM   2755  CE2 PHE A 184       4.962  41.601 -34.994  1.00 83.56           C  
ATOM   2756  CZ  PHE A 184       3.594  41.756 -35.008  1.00 85.10           C  
ATOM   2757  H   PHE A 184       7.643  43.897 -30.026  1.00  0.00           H  
ATOM   2758  HA  PHE A 184       4.857  43.032 -30.171  1.00  0.00           H  
ATOM   2759  HB3 PHE A 184       6.964  43.667 -32.254  1.00  0.00           H  
ATOM   2760  HB2 PHE A 184       5.597  44.635 -31.800  1.00  0.00           H  
ATOM   2761  HD1 PHE A 184       3.237  43.690 -32.285  1.00  0.00           H  
ATOM   2762  HD2 PHE A 184       6.787  42.069 -34.001  1.00  0.00           H  
ATOM   2763  HE1 PHE A 184       1.906  42.637 -34.042  1.00  0.00           H  
ATOM   2764  HE2 PHE A 184       5.447  41.011 -35.757  1.00  0.00           H  
ATOM   2765  HZ  PHE A 184       3.003  41.288 -35.781  1.00  0.00           H  
ATOM   2766  N   ALA A 185       7.277  40.944 -31.056  1.00100.82           N  
ATOM   2767  CA  ALA A 185       7.567  39.556 -31.398  1.00 96.67           C  
ATOM   2768  C   ALA A 185       7.290  38.584 -30.259  1.00102.39           C  
ATOM   2769  O   ALA A 185       7.258  37.371 -30.500  1.00101.73           O  
ATOM   2770  CB  ALA A 185       9.025  39.424 -31.840  1.00 94.30           C  
ATOM   2771  H   ALA A 185       8.052  41.590 -31.016  1.00  0.00           H  
ATOM   2772  HA  ALA A 185       6.934  39.277 -32.241  1.00  0.00           H  
ATOM   2773  HB1 ALA A 185       9.236  38.386 -32.094  1.00  0.00           H  
ATOM   2774  HB2 ALA A 185       9.199  40.054 -32.713  1.00  0.00           H  
ATOM   2775  HB3 ALA A 185       9.681  39.740 -31.029  1.00  0.00           H  
ATOM   2776  N   LEU A 186       7.089  39.072 -29.037  1.00 94.39           N  
ATOM   2777  CA  LEU A 186       6.827  38.210 -27.893  1.00101.57           C  
ATOM   2778  C   LEU A 186       5.432  38.416 -27.314  1.00107.33           C  
ATOM   2779  O   LEU A 186       5.107  37.821 -26.278  1.00106.23           O  
ATOM   2780  CB  LEU A 186       7.890  38.440 -26.815  1.00102.21           C  
ATOM   2781  CG  LEU A 186       9.321  38.259 -27.328  1.00 91.03           C  
ATOM   2782  CD1 LEU A 186      10.330  38.870 -26.373  1.00 95.58           C  
ATOM   2783  CD2 LEU A 186       9.619  36.785 -27.561  1.00 97.15           C  
ATOM   2784  H   LEU A 186       7.116  40.070 -28.881  1.00  0.00           H  
ATOM   2785  HA  LEU A 186       6.904  37.175 -28.226  1.00  0.00           H  
ATOM   2786  HB3 LEU A 186       7.715  37.759 -25.983  1.00  0.00           H  
ATOM   2787  HB2 LEU A 186       7.777  39.443 -26.404  1.00  0.00           H  
ATOM   2788  HG  LEU A 186       9.405  38.775 -28.284  1.00  0.00           H  
ATOM   2789 HD11 LEU A 186      11.337  38.724 -26.766  1.00  0.00           H  
ATOM   2790 HD12 LEU A 186      10.133  39.936 -26.268  1.00  0.00           H  
ATOM   2791 HD13 LEU A 186      10.248  38.388 -25.399  1.00  0.00           H  
ATOM   2792 HD21 LEU A 186      10.640  36.674 -27.925  1.00  0.00           H  
ATOM   2793 HD22 LEU A 186       9.506  36.238 -26.624  1.00  0.00           H  
ATOM   2794 HD23 LEU A 186       8.925  36.386 -28.300  1.00  0.00           H  
ATOM   2795  N   ALA A 187       4.596  39.229 -27.963  1.00100.86           N  
ATOM   2796  CA  ALA A 187       3.276  39.535 -27.419  1.00100.56           C  
ATOM   2797  C   ALA A 187       2.397  38.290 -27.359  1.00 94.76           C  
ATOM   2798  O   ALA A 187       1.844  37.962 -26.301  1.00 99.18           O  
ATOM   2799  CB  ALA A 187       2.611  40.632 -28.251  1.00 95.53           C  
ATOM   2800  H   ALA A 187       4.873  39.641 -28.843  1.00  0.00           H  
ATOM   2801  HA  ALA A 187       3.406  39.910 -26.404  1.00  0.00           H  
ATOM   2802  HB1 ALA A 187       1.627  40.855 -27.839  1.00  0.00           H  
ATOM   2803  HB2 ALA A 187       3.227  41.531 -28.227  1.00  0.00           H  
ATOM   2804  HB3 ALA A 187       2.505  40.293 -29.282  1.00  0.00           H  
ATOM   2805  N   ASP A 188       2.248  37.590 -28.487  1.00 84.48           N  
ATOM   2806  CA  ASP A 188       1.443  36.374 -28.510  1.00 92.58           C  
ATOM   2807  C   ASP A 188       2.066  35.252 -27.699  1.00 91.97           C  
ATOM   2808  O   ASP A 188       1.343  34.370 -27.223  1.00102.64           O  
ATOM   2809  CB  ASP A 188       1.222  35.912 -29.947  1.00102.33           C  
ATOM   2810  CG  ASP A 188       0.256  36.808 -30.704  1.00 98.82           C  
ATOM   2811  OD1 ASP A 188      -0.601  37.441 -30.044  1.00102.46           O  
ATOM   2812  OD2 ASP A 188       0.339  36.870 -31.952  1.00 88.55           O1-
ATOM   2813  H   ASP A 188       2.697  37.900 -29.337  1.00  0.00           H  
ATOM   2814  HA  ASP A 188       0.470  36.605 -28.076  1.00  0.00           H  
ATOM   2815  HB3 ASP A 188       0.841  34.890 -29.945  1.00  0.00           H  
ATOM   2816  HB2 ASP A 188       2.177  35.886 -30.471  1.00  0.00           H  
ATOM   2817  N   THR A 189       3.388  35.263 -27.530  1.00 90.33           N  
ATOM   2818  CA  THR A 189       4.016  34.289 -26.649  1.00 95.75           C  
ATOM   2819  C   THR A 189       3.583  34.499 -25.205  1.00 94.55           C  
ATOM   2820  O   THR A 189       3.500  33.538 -24.432  1.00106.43           O  
ATOM   2821  CB  THR A 189       5.541  34.368 -26.767  1.00 93.62           C  
ATOM   2822  OG1 THR A 189       5.915  34.282 -28.148  1.00 92.34           O  
ATOM   2823  CG2 THR A 189       6.199  33.227 -26.008  1.00 96.62           C  
ATOM   2824  H   THR A 189       3.953  35.947 -28.013  1.00  0.00           H  
ATOM   2825  HA  THR A 189       3.700  33.293 -26.959  1.00  0.00           H  
ATOM   2826  HB  THR A 189       5.885  35.319 -26.360  1.00  0.00           H  
ATOM   2827  HG1 THR A 189       6.871  34.332 -28.225  1.00  0.00           H  
ATOM   2828 HG21 THR A 189       7.282  33.303 -26.105  1.00  0.00           H  
ATOM   2829 HG22 THR A 189       5.925  33.285 -24.954  1.00  0.00           H  
ATOM   2830 HG23 THR A 189       5.864  32.275 -26.418  1.00  0.00           H  
ATOM   2831  N   VAL A 190       3.294  35.737 -24.824  1.00 79.44           N  
ATOM   2832  CA  VAL A 190       2.870  36.029 -23.459  1.00 93.88           C  
ATOM   2833  C   VAL A 190       1.371  35.840 -23.288  1.00112.44           C  
ATOM   2834  O   VAL A 190       0.919  35.180 -22.348  1.00131.95           O  
ATOM   2835  CB  VAL A 190       3.297  37.459 -23.068  1.00 78.37           C  
ATOM   2836  CG1 VAL A 190       2.682  37.853 -21.735  1.00 68.58           C  
ATOM   2837  CG2 VAL A 190       4.810  37.559 -23.012  1.00 80.86           C  
ATOM   2838  H   VAL A 190       3.365  36.499 -25.484  1.00  0.00           H  
ATOM   2839  HA  VAL A 190       3.377  35.332 -22.792  1.00  0.00           H  
ATOM   2840  HB  VAL A 190       2.934  38.147 -23.831  1.00  0.00           H  
ATOM   2841 HG11 VAL A 190       2.995  38.865 -21.476  1.00  0.00           H  
ATOM   2842 HG12 VAL A 190       1.596  37.817 -21.811  1.00  0.00           H  
ATOM   2843 HG13 VAL A 190       3.015  37.161 -20.962  1.00  0.00           H  
ATOM   2844 HG21 VAL A 190       5.097  38.573 -22.735  1.00  0.00           H  
ATOM   2845 HG22 VAL A 190       5.194  36.858 -22.271  1.00  0.00           H  
ATOM   2846 HG23 VAL A 190       5.227  37.318 -23.990  1.00  0.00           H  
ATOM   2847  N   PHE A 191       0.578  36.387 -24.208  1.00102.24           N  
ATOM   2848  CA  PHE A 191      -0.862  36.474 -24.019  1.00 90.35           C  
ATOM   2849  C   PHE A 191      -1.654  35.434 -24.793  1.00 97.71           C  
ATOM   2850  O   PHE A 191      -2.837  35.240 -24.494  1.00124.50           O  
ATOM   2851  CB  PHE A 191      -1.360  37.867 -24.415  1.00 87.91           C  
ATOM   2852  CG  PHE A 191      -0.808  38.968 -23.562  1.00 91.78           C  
ATOM   2853  CD1 PHE A 191      -1.405  39.290 -22.354  1.00 99.27           C  
ATOM   2854  CD2 PHE A 191       0.307  39.683 -23.967  1.00 94.99           C  
ATOM   2855  CE1 PHE A 191      -0.899  40.306 -21.567  1.00 99.46           C  
ATOM   2856  CE2 PHE A 191       0.816  40.698 -23.184  1.00 86.09           C  
ATOM   2857  CZ  PHE A 191       0.212  41.011 -21.985  1.00 94.31           C  
ATOM   2858  H   PHE A 191       0.974  36.754 -25.062  1.00  0.00           H  
ATOM   2859  HA  PHE A 191      -1.070  36.333 -22.959  1.00  0.00           H  
ATOM   2860  HB3 PHE A 191      -2.449  37.888 -24.372  1.00  0.00           H  
ATOM   2861  HB2 PHE A 191      -1.109  38.058 -25.458  1.00  0.00           H  
ATOM   2862  HD1 PHE A 191      -2.275  38.744 -22.019  1.00  0.00           H  
ATOM   2863  HD2 PHE A 191       0.788  39.448 -24.905  1.00  0.00           H  
ATOM   2864  HE1 PHE A 191      -1.373  40.549 -20.627  1.00  0.00           H  
ATOM   2865  HE2 PHE A 191       1.687  41.247 -23.511  1.00  0.00           H  
ATOM   2866  HZ  PHE A 191       0.609  41.807 -21.372  1.00  0.00           H  
ATOM   2867  N   SER A 192      -1.053  34.762 -25.770  1.00 82.89           N  
ATOM   2868  CA  SER A 192      -1.785  33.807 -26.591  1.00101.40           C  
ATOM   2869  C   SER A 192      -1.320  32.372 -26.395  1.00101.70           C  
ATOM   2870  O   SER A 192      -2.150  31.468 -26.257  1.00109.81           O  
ATOM   2871  CB  SER A 192      -1.678  34.193 -28.074  1.00101.61           C  
ATOM   2872  OG  SER A 192      -2.411  33.295 -28.891  1.00103.80           O  
ATOM   2873  H   SER A 192      -0.071  34.910 -25.955  1.00  0.00           H  
ATOM   2874  HA  SER A 192      -2.836  33.858 -26.308  1.00  0.00           H  
ATOM   2875  HB3 SER A 192      -0.631  34.186 -28.376  1.00  0.00           H  
ATOM   2876  HB2 SER A 192      -2.059  35.205 -28.214  1.00  0.00           H  
ATOM   2877  HG  SER A 192      -2.328  33.558 -29.811  1.00  0.00           H  
ATOM   2878  N   THR A 193      -0.010  32.132 -26.371  1.00 88.09           N  
ATOM   2879  CA  THR A 193       0.506  30.773 -26.283  1.00 85.88           C  
ATOM   2880  C   THR A 193       1.030  30.406 -24.902  1.00 97.00           C  
ATOM   2881  O   THR A 193       1.136  29.211 -24.602  1.00100.13           O  
ATOM   2882  CB  THR A 193       1.625  30.561 -27.309  1.00 77.88           C  
ATOM   2883  OG1 THR A 193       2.803  31.256 -26.883  1.00 99.02           O  
ATOM   2884  CG2 THR A 193       1.198  31.089 -28.664  1.00 79.55           C  
ATOM   2885  H   THR A 193       0.645  32.900 -26.415  1.00  0.00           H  
ATOM   2886  HA  THR A 193      -0.306  30.088 -26.527  1.00  0.00           H  
ATOM   2887  HB  THR A 193       1.844  29.496 -27.389  1.00  0.00           H  
ATOM   2888  HG1 THR A 193       3.503  31.123 -27.526  1.00  0.00           H  
ATOM   2889 HG21 THR A 193       2.000  30.934 -29.385  1.00  0.00           H  
ATOM   2890 HG22 THR A 193       0.305  30.560 -28.995  1.00  0.00           H  
ATOM   2891 HG23 THR A 193       0.980  32.155 -28.587  1.00  0.00           H  
ATOM   2892  N   GLN A 194       1.355  31.393 -24.063  1.00 96.48           N  
ATOM   2893  CA  GLN A 194       1.863  31.143 -22.714  1.00103.74           C  
ATOM   2894  C   GLN A 194       3.070  30.210 -22.751  1.00 96.53           C  
ATOM   2895  O   GLN A 194       3.229  29.330 -21.902  1.00106.41           O  
ATOM   2896  CB  GLN A 194       0.764  30.581 -21.810  1.00120.57           C  
ATOM   2897  CG  GLN A 194      -0.466  31.471 -21.682  1.00113.87           C  
ATOM   2898  CD  GLN A 194      -1.584  30.800 -20.909  1.00132.71           C  
ATOM   2899  OE1 GLN A 194      -1.534  29.598 -20.640  1.00134.85           O  
ATOM   2900  NE2 GLN A 194      -2.601  31.573 -20.545  1.00144.86           N  
ATOM   2901  H   GLN A 194       1.252  32.356 -24.353  1.00  0.00           H  
ATOM   2902  HA  GLN A 194       2.187  32.096 -22.296  1.00  0.00           H  
ATOM   2903  HB3 GLN A 194       1.175  30.388 -20.819  1.00  0.00           H  
ATOM   2904  HB2 GLN A 194       0.462  29.599 -22.176  1.00  0.00           H  
ATOM   2905  HG3 GLN A 194      -0.823  31.740 -22.675  1.00  0.00           H  
ATOM   2906  HG2 GLN A 194      -0.189  32.401 -21.185  1.00  0.00           H  
ATOM   2907 HE22 GLN A 194      -3.374  31.181 -20.028  1.00  0.00           H  
ATOM   2908 HE21 GLN A 194      -2.600  32.554 -20.786  1.00  0.00           H  
ATOM   2909  N   ASP A 195       3.927  30.403 -23.753  1.00 97.44           N  
ATOM   2910  CA  ASP A 195       5.077  29.529 -23.984  1.00104.60           C  
ATOM   2911  C   ASP A 195       6.322  30.214 -23.429  1.00 99.22           C  
ATOM   2912  O   ASP A 195       7.130  30.789 -24.157  1.00 91.86           O  
ATOM   2913  CB  ASP A 195       5.215  29.210 -25.470  1.00 98.59           C  
ATOM   2914  CG  ASP A 195       6.287  28.176 -25.750  1.00 98.26           C  
ATOM   2915  OD1 ASP A 195       6.967  27.736 -24.798  1.00 98.90           O  
ATOM   2916  OD2 ASP A 195       6.449  27.799 -26.930  1.00 98.97           O1-
ATOM   2917  H   ASP A 195       3.795  31.177 -24.389  1.00  0.00           H  
ATOM   2918  HA  ASP A 195       4.921  28.597 -23.441  1.00  0.00           H  
ATOM   2919  HB3 ASP A 195       5.442  30.125 -26.017  1.00  0.00           H  
ATOM   2920  HB2 ASP A 195       4.259  28.855 -25.854  1.00  0.00           H  
ATOM   2921  N   PHE A 196       6.477  30.128 -22.108  1.00109.98           N  
ATOM   2922  CA  PHE A 196       7.593  30.795 -21.445  1.00100.40           C  
ATOM   2923  C   PHE A 196       8.935  30.209 -21.866  1.00 97.88           C  
ATOM   2924  O   PHE A 196       9.948  30.920 -21.864  1.00 86.87           O  
ATOM   2925  CB  PHE A 196       7.419  30.710 -19.931  1.00104.49           C  
ATOM   2926  CG  PHE A 196       6.054  31.127 -19.456  1.00120.62           C  
ATOM   2927  CD1 PHE A 196       5.645  32.448 -19.552  1.00108.67           C  
ATOM   2928  CD2 PHE A 196       5.181  30.196 -18.910  1.00136.57           C  
ATOM   2929  CE1 PHE A 196       4.392  32.834 -19.117  1.00125.97           C  
ATOM   2930  CE2 PHE A 196       3.924  30.576 -18.470  1.00139.99           C  
ATOM   2931  CZ  PHE A 196       3.531  31.897 -18.573  1.00149.58           C  
ATOM   2932  H   PHE A 196       5.819  29.597 -21.555  1.00  0.00           H  
ATOM   2933  HA  PHE A 196       7.577  31.847 -21.731  1.00  0.00           H  
ATOM   2934  HB3 PHE A 196       8.174  31.327 -19.445  1.00  0.00           H  
ATOM   2935  HB2 PHE A 196       7.622  29.692 -19.600  1.00  0.00           H  
ATOM   2936  HD1 PHE A 196       6.309  33.190 -19.971  1.00  0.00           H  
ATOM   2937  HD2 PHE A 196       5.480  29.161 -18.824  1.00  0.00           H  
ATOM   2938  HE1 PHE A 196       4.086  33.866 -19.201  1.00  0.00           H  
ATOM   2939  HE2 PHE A 196       3.254  29.842 -18.049  1.00  0.00           H  
ATOM   2940  HZ  PHE A 196       2.553  32.199 -18.230  1.00  0.00           H  
ATOM   2941  N   LEU A 197       8.965  28.926 -22.236  1.00 92.31           N  
ATOM   2942  CA  LEU A 197      10.213  28.324 -22.694  1.00 94.01           C  
ATOM   2943  C   LEU A 197      10.706  28.991 -23.973  1.00 94.93           C  
ATOM   2944  O   LEU A 197      11.897  29.297 -24.104  1.00 84.65           O  
ATOM   2945  CB  LEU A 197      10.022  26.823 -22.903  1.00 96.25           C  
ATOM   2946  CG  LEU A 197      11.281  26.031 -23.261  1.00 93.22           C  
ATOM   2947  CD1 LEU A 197      12.336  26.221 -22.190  1.00 83.90           C  
ATOM   2948  CD2 LEU A 197      10.964  24.554 -23.448  1.00 95.84           C  
ATOM   2949  H   LEU A 197       8.123  28.371 -22.201  1.00  0.00           H  
ATOM   2950  HA  LEU A 197      10.967  28.469 -21.920  1.00  0.00           H  
ATOM   2951  HB3 LEU A 197       9.265  26.660 -23.669  1.00  0.00           H  
ATOM   2952  HB2 LEU A 197       9.567  26.391 -22.012  1.00  0.00           H  
ATOM   2953  HG  LEU A 197      11.673  26.419 -24.201  1.00  0.00           H  
ATOM   2954 HD11 LEU A 197      13.228  25.653 -22.454  1.00  0.00           H  
ATOM   2955 HD12 LEU A 197      12.589  27.279 -22.112  1.00  0.00           H  
ATOM   2956 HD13 LEU A 197      11.952  25.868 -21.233  1.00  0.00           H  
ATOM   2957 HD21 LEU A 197      11.877  24.016 -23.702  1.00  0.00           H  
ATOM   2958 HD22 LEU A 197      10.550  24.151 -22.524  1.00  0.00           H  
ATOM   2959 HD23 LEU A 197      10.238  24.437 -24.253  1.00  0.00           H  
ATOM   2960  N   THR A 198       9.799  29.235 -24.922  1.00105.08           N  
ATOM   2961  CA  THR A 198      10.179  29.905 -26.164  1.00 97.54           C  
ATOM   2962  C   THR A 198      10.577  31.355 -25.909  1.00 89.32           C  
ATOM   2963  O   THR A 198      11.503  31.874 -26.547  1.00 88.98           O  
ATOM   2964  CB  THR A 198       9.028  29.815 -27.168  1.00 91.95           C  
ATOM   2965  OG1 THR A 198       8.882  28.457 -27.605  1.00 89.52           O  
ATOM   2966  CG2 THR A 198       9.284  30.698 -28.372  1.00 73.20           C  
ATOM   2967  H   THR A 198       8.838  28.956 -24.786  1.00  0.00           H  
ATOM   2968  HA  THR A 198      11.039  29.383 -26.583  1.00  0.00           H  
ATOM   2969  HB  THR A 198       8.106  30.134 -26.682  1.00  0.00           H  
ATOM   2970  HG1 THR A 198       8.160  28.399 -28.235  1.00  0.00           H  
ATOM   2971 HG21 THR A 198       8.450  30.614 -29.069  1.00  0.00           H  
ATOM   2972 HG22 THR A 198       9.384  31.734 -28.048  1.00  0.00           H  
ATOM   2973 HG23 THR A 198      10.203  30.383 -28.866  1.00  0.00           H  
ATOM   2974  N   LEU A 199       9.894  32.022 -24.976  1.00 87.49           N  
ATOM   2975  CA  LEU A 199      10.302  33.360 -24.557  1.00 85.68           C  
ATOM   2976  C   LEU A 199      11.746  33.355 -24.062  1.00 96.44           C  
ATOM   2977  O   LEU A 199      12.559  34.206 -24.457  1.00 82.78           O  
ATOM   2978  CB  LEU A 199       9.348  33.865 -23.471  1.00 83.02           C  
ATOM   2979  CG  LEU A 199       9.473  35.269 -22.871  1.00 67.45           C  
ATOM   2980  CD1 LEU A 199      10.457  35.311 -21.699  1.00 81.40           C  
ATOM   2981  CD2 LEU A 199       9.865  36.267 -23.938  1.00 66.26           C  
ATOM   2982  H   LEU A 199       9.082  31.601 -24.548  1.00  0.00           H  
ATOM   2983  HA  LEU A 199      10.233  34.027 -25.416  1.00  0.00           H  
ATOM   2984  HB3 LEU A 199       9.325  33.138 -22.659  1.00  0.00           H  
ATOM   2985  HB2 LEU A 199       8.322  33.719 -23.810  1.00  0.00           H  
ATOM   2986  HG  LEU A 199       8.493  35.557 -22.492  1.00  0.00           H  
ATOM   2987 HD11 LEU A 199      10.513  36.326 -21.307  1.00  0.00           H  
ATOM   2988 HD12 LEU A 199      10.115  34.637 -20.913  1.00  0.00           H  
ATOM   2989 HD13 LEU A 199      11.444  34.999 -22.041  1.00  0.00           H  
ATOM   2990 HD21 LEU A 199       9.950  37.259 -23.495  1.00  0.00           H  
ATOM   2991 HD22 LEU A 199      10.824  35.980 -24.371  1.00  0.00           H  
ATOM   2992 HD23 LEU A 199       9.105  36.282 -24.719  1.00  0.00           H  
ATOM   2993  N   PHE A 200      12.082  32.395 -23.195  1.00 94.64           N  
ATOM   2994  CA  PHE A 200      13.445  32.313 -22.680  1.00 96.71           C  
ATOM   2995  C   PHE A 200      14.443  32.019 -23.791  1.00 95.49           C  
ATOM   2996  O   PHE A 200      15.541  32.580 -23.805  1.00 90.46           O  
ATOM   2997  CB  PHE A 200      13.545  31.246 -21.591  1.00110.38           C  
ATOM   2998  CG  PHE A 200      14.959  30.824 -21.296  1.00114.13           C  
ATOM   2999  CD1 PHE A 200      15.804  31.649 -20.570  1.00 98.74           C  
ATOM   3000  CD2 PHE A 200      15.449  29.613 -21.762  1.00105.51           C  
ATOM   3001  CE1 PHE A 200      17.107  31.269 -20.306  1.00101.24           C  
ATOM   3002  CE2 PHE A 200      16.749  29.228 -21.499  1.00 95.28           C  
ATOM   3003  CZ  PHE A 200      17.578  30.056 -20.770  1.00104.54           C  
ATOM   3004  H   PHE A 200      11.391  31.722 -22.894  1.00  0.00           H  
ATOM   3005  HA  PHE A 200      13.700  33.276 -22.239  1.00  0.00           H  
ATOM   3006  HB3 PHE A 200      12.961  30.374 -21.883  1.00  0.00           H  
ATOM   3007  HB2 PHE A 200      13.081  31.617 -20.677  1.00  0.00           H  
ATOM   3008  HD1 PHE A 200      15.447  32.601 -20.205  1.00  0.00           H  
ATOM   3009  HD2 PHE A 200      14.812  28.958 -22.338  1.00  0.00           H  
ATOM   3010  HE1 PHE A 200      17.755  31.920 -19.737  1.00  0.00           H  
ATOM   3011  HE2 PHE A 200      17.115  28.280 -21.864  1.00  0.00           H  
ATOM   3012  HZ  PHE A 200      18.595  29.757 -20.563  1.00  0.00           H  
ATOM   3013  N   TYR A 201      14.090  31.125 -24.718  1.00102.94           N  
ATOM   3014  CA  TYR A 201      14.995  30.821 -25.825  1.00 96.00           C  
ATOM   3015  C   TYR A 201      15.259  32.058 -26.674  1.00 89.47           C  
ATOM   3016  O   TYR A 201      16.399  32.308 -27.083  1.00 91.70           O  
ATOM   3017  CB  TYR A 201      14.424  29.696 -26.688  1.00103.95           C  
ATOM   3018  CG  TYR A 201      14.536  28.315 -26.080  1.00106.08           C  
ATOM   3019  CD1 TYR A 201      15.555  28.005 -25.187  1.00 95.17           C  
ATOM   3020  CD2 TYR A 201      13.623  27.318 -26.405  1.00109.23           C  
ATOM   3021  CE1 TYR A 201      15.658  26.739 -24.635  1.00106.24           C  
ATOM   3022  CE2 TYR A 201      13.717  26.053 -25.857  1.00 99.50           C  
ATOM   3023  CZ  TYR A 201      14.737  25.769 -24.975  1.00105.97           C  
ATOM   3024  OH  TYR A 201      14.833  24.509 -24.428  1.00117.19           O  
ATOM   3025  H   TYR A 201      13.198  30.657 -24.655  1.00  0.00           H  
ATOM   3026  HA  TYR A 201      15.944  30.484 -25.408  1.00  0.00           H  
ATOM   3027  HB3 TYR A 201      14.915  29.703 -27.661  1.00  0.00           H  
ATOM   3028  HB2 TYR A 201      13.378  29.909 -26.911  1.00  0.00           H  
ATOM   3029  HD1 TYR A 201      16.281  28.756 -24.914  1.00  0.00           H  
ATOM   3030  HD2 TYR A 201      12.821  27.525 -27.098  1.00  0.00           H  
ATOM   3031  HE1 TYR A 201      16.456  26.515 -23.943  1.00  0.00           H  
ATOM   3032  HE2 TYR A 201      12.995  25.295 -26.122  1.00  0.00           H  
ATOM   3033  HH  TYR A 201      14.122  23.959 -24.764  1.00  0.00           H  
ATOM   3034  N   THR A 202      14.217  32.846 -26.945  1.00 90.94           N  
ATOM   3035  CA  THR A 202      14.389  34.064 -27.734  1.00100.90           C  
ATOM   3036  C   THR A 202      15.291  35.060 -27.013  1.00 99.96           C  
ATOM   3037  O   THR A 202      16.219  35.628 -27.610  1.00 88.91           O  
ATOM   3038  CB  THR A 202      13.027  34.696 -28.030  1.00105.40           C  
ATOM   3039  OG1 THR A 202      12.186  33.744 -28.693  1.00103.79           O  
ATOM   3040  CG2 THR A 202      13.189  35.925 -28.912  1.00 91.70           C  
ATOM   3041  H   THR A 202      13.298  32.603 -26.605  1.00  0.00           H  
ATOM   3042  HA  THR A 202      14.859  33.798 -28.681  1.00  0.00           H  
ATOM   3043  HB  THR A 202      12.560  34.991 -27.090  1.00  0.00           H  
ATOM   3044  HG1 THR A 202      11.333  34.143 -28.876  1.00  0.00           H  
ATOM   3045 HG21 THR A 202      12.211  36.361 -29.112  1.00  0.00           H  
ATOM   3046 HG22 THR A 202      13.816  36.658 -28.404  1.00  0.00           H  
ATOM   3047 HG23 THR A 202      13.658  35.638 -29.854  1.00  0.00           H  
ATOM   3048  N   LEU A 203      15.021  35.296 -25.725  1.00104.74           N  
ATOM   3049  CA  LEU A 203      15.856  36.220 -24.965  1.00 92.47           C  
ATOM   3050  C   LEU A 203      17.298  35.728 -24.901  1.00100.57           C  
ATOM   3051  O   LEU A 203      18.237  36.529 -24.974  1.00102.25           O  
ATOM   3052  CB  LEU A 203      15.285  36.419 -23.563  1.00 94.01           C  
ATOM   3053  CG  LEU A 203      13.953  37.170 -23.483  1.00 84.36           C  
ATOM   3054  CD1 LEU A 203      13.528  37.369 -22.036  1.00 98.20           C  
ATOM   3055  CD2 LEU A 203      14.046  38.504 -24.204  1.00 66.02           C  
ATOM   3056  H   LEU A 203      14.240  34.836 -25.281  1.00  0.00           H  
ATOM   3057  HA  LEU A 203      15.849  37.183 -25.475  1.00  0.00           H  
ATOM   3058  HB3 LEU A 203      16.023  36.928 -22.943  1.00  0.00           H  
ATOM   3059  HB2 LEU A 203      15.181  35.449 -23.076  1.00  0.00           H  
ATOM   3060  HG  LEU A 203      13.193  36.567 -23.981  1.00  0.00           H  
ATOM   3061 HD11 LEU A 203      12.579  37.905 -22.006  1.00  0.00           H  
ATOM   3062 HD12 LEU A 203      13.412  36.399 -21.554  1.00  0.00           H  
ATOM   3063 HD13 LEU A 203      14.288  37.947 -21.510  1.00  0.00           H  
ATOM   3064 HD21 LEU A 203      13.089  39.022 -24.135  1.00  0.00           H  
ATOM   3065 HD22 LEU A 203      14.822  39.114 -23.741  1.00  0.00           H  
ATOM   3066 HD23 LEU A 203      14.293  38.335 -25.252  1.00  0.00           H  
ATOM   3067  N   ARG A 204      17.496  34.411 -24.795  1.00106.53           N  
ATOM   3068  CA  ARG A 204      18.848  33.869 -24.735  1.00102.50           C  
ATOM   3069  C   ARG A 204      19.571  34.037 -26.063  1.00 96.64           C  
ATOM   3070  O   ARG A 204      20.768  34.331 -26.083  1.00104.67           O  
ATOM   3071  CB  ARG A 204      18.820  32.395 -24.327  1.00114.36           C  
ATOM   3072  CG  ARG A 204      20.208  31.793 -24.142  1.00110.01           C  
ATOM   3073  CD  ARG A 204      20.162  30.341 -23.682  1.00108.06           C  
ATOM   3074  NE  ARG A 204      19.607  29.451 -24.697  1.00106.31           N  
ATOM   3075  CZ  ARG A 204      19.602  28.124 -24.606  1.00117.44           C  
ATOM   3076  NH1 ARG A 204      20.134  27.528 -23.547  1.00120.72           N  
ATOM   3077  NH2 ARG A 204      19.071  27.393 -25.576  1.00139.13           N1+
ATOM   3078  H   ARG A 204      16.705  33.783 -24.755  1.00  0.00           H  
ATOM   3079  HA  ARG A 204      19.401  34.421 -23.976  1.00  0.00           H  
ATOM   3080  HB3 ARG A 204      18.275  31.822 -25.076  1.00  0.00           H  
ATOM   3081  HB2 ARG A 204      18.252  32.286 -23.403  1.00  0.00           H  
ATOM   3082  HG3 ARG A 204      20.766  32.385 -23.416  1.00  0.00           H  
ATOM   3083  HG2 ARG A 204      20.760  31.859 -25.079  1.00  0.00           H  
ATOM   3084  HD3 ARG A 204      19.568  30.267 -22.771  1.00  0.00           H  
ATOM   3085  HD2 ARG A 204      21.168  30.011 -23.422  1.00  0.00           H  
ATOM   3086  HE  ARG A 204      19.208  29.902 -25.508  1.00  0.00           H  
ATOM   3087 HH12 ARG A 204      20.130  26.521 -23.479  1.00  0.00           H  
ATOM   3088 HH11 ARG A 204      20.544  28.082 -22.808  1.00  0.00           H  
ATOM   3089 HH22 ARG A 204      19.068  26.386 -25.506  1.00  0.00           H  
ATOM   3090 HH21 ARG A 204      18.669  27.844 -26.386  1.00  0.00           H  
ATOM   3091  N   SER A 205      18.867  33.853 -27.182  1.00 95.38           N  
ATOM   3092  CA  SER A 205      19.490  34.091 -28.481  1.00 91.51           C  
ATOM   3093  C   SER A 205      19.898  35.551 -28.635  1.00 91.42           C  
ATOM   3094  O   SER A 205      21.008  35.851 -29.099  1.00 92.16           O  
ATOM   3095  CB  SER A 205      18.542  33.681 -29.605  1.00 84.66           C  
ATOM   3096  OG  SER A 205      18.256  32.296 -29.550  1.00119.75           O  
ATOM   3097  H   SER A 205      17.905  33.550 -27.129  1.00  0.00           H  
ATOM   3098  HA  SER A 205      20.388  33.476 -28.548  1.00  0.00           H  
ATOM   3099  HB3 SER A 205      18.995  33.920 -30.567  1.00  0.00           H  
ATOM   3100  HB2 SER A 205      17.614  34.247 -29.522  1.00  0.00           H  
ATOM   3101  HG  SER A 205      17.659  32.063 -30.265  1.00  0.00           H  
ATOM   3102  N   TYR A 206      19.013  36.472 -28.245  1.00 94.64           N  
ATOM   3103  CA  TYR A 206      19.359  37.887 -28.321  1.00 94.43           C  
ATOM   3104  C   TYR A 206      20.564  38.207 -27.445  1.00105.41           C  
ATOM   3105  O   TYR A 206      21.480  38.929 -27.868  1.00 97.46           O  
ATOM   3106  CB  TYR A 206      18.160  38.742 -27.917  1.00 97.04           C  
ATOM   3107  CG  TYR A 206      18.347  40.211 -28.208  1.00 94.75           C  
ATOM   3108  CD1 TYR A 206      19.042  40.629 -29.334  1.00 95.68           C  
ATOM   3109  CD2 TYR A 206      17.833  41.181 -27.358  1.00100.60           C  
ATOM   3110  CE1 TYR A 206      19.216  41.973 -29.610  1.00 96.43           C  
ATOM   3111  CE2 TYR A 206      18.001  42.526 -27.625  1.00 95.00           C  
ATOM   3112  CZ  TYR A 206      18.693  42.916 -28.753  1.00 99.69           C  
ATOM   3113  OH  TYR A 206      18.872  44.252 -29.031  1.00106.49           O  
ATOM   3114  H   TYR A 206      18.108  36.188 -27.898  1.00  0.00           H  
ATOM   3115  HA  TYR A 206      19.614  38.122 -29.355  1.00  0.00           H  
ATOM   3116  HB3 TYR A 206      17.962  38.607 -26.854  1.00  0.00           H  
ATOM   3117  HB2 TYR A 206      17.269  38.382 -28.430  1.00  0.00           H  
ATOM   3118  HD1 TYR A 206      19.459  39.900 -30.013  1.00  0.00           H  
ATOM   3119  HD2 TYR A 206      17.291  40.889 -26.471  1.00  0.00           H  
ATOM   3120  HE1 TYR A 206      19.759  42.277 -30.493  1.00  0.00           H  
ATOM   3121  HE2 TYR A 206      17.590  43.265 -26.953  1.00  0.00           H  
ATOM   3122  HH  TYR A 206      18.454  44.780 -28.347  1.00  0.00           H  
ATOM   3123  N   ALA A 207      20.586  37.670 -26.221  1.00106.31           N  
ATOM   3124  CA  ALA A 207      21.699  37.929 -25.318  1.00102.74           C  
ATOM   3125  C   ALA A 207      23.000  37.332 -25.842  1.00 98.05           C  
ATOM   3126  O   ALA A 207      24.065  37.929 -25.674  1.00 89.68           O  
ATOM   3127  CB  ALA A 207      21.377  37.386 -23.925  1.00114.31           C  
ATOM   3128  H   ALA A 207      19.826  37.079 -25.915  1.00  0.00           H  
ATOM   3129  HA  ALA A 207      21.829  39.009 -25.240  1.00  0.00           H  
ATOM   3130  HB1 ALA A 207      22.214  37.584 -23.255  1.00  0.00           H  
ATOM   3131  HB2 ALA A 207      20.483  37.876 -23.541  1.00  0.00           H  
ATOM   3132  HB3 ALA A 207      21.206  36.312 -23.984  1.00  0.00           H  
ATOM   3133  N   ARG A 208      22.938  36.145 -26.458  1.00 99.51           N  
ATOM   3134  CA  ARG A 208      24.133  35.553 -27.051  1.00 96.18           C  
ATOM   3135  C   ARG A 208      24.670  36.422 -28.179  1.00 95.71           C  
ATOM   3136  O   ARG A 208      25.887  36.603 -28.308  1.00 98.58           O  
ATOM   3137  CB  ARG A 208      23.831  34.142 -27.562  1.00 90.84           C  
ATOM   3138  CG  ARG A 208      23.673  33.078 -26.485  1.00 92.89           C  
ATOM   3139  CD  ARG A 208      23.359  31.729 -27.115  1.00 83.32           C  
ATOM   3140  NE  ARG A 208      23.147  30.676 -26.126  1.00 97.91           N  
ATOM   3141  CZ  ARG A 208      22.771  29.435 -26.425  1.00114.07           C  
ATOM   3142  NH1 ARG A 208      22.565  29.086 -27.689  1.00107.90           N  
ATOM   3143  NH2 ARG A 208      22.599  28.541 -25.460  1.00126.09           N1+
ATOM   3144  H   ARG A 208      22.059  35.651 -26.515  1.00  0.00           H  
ATOM   3145  HA  ARG A 208      24.900  35.481 -26.279  1.00  0.00           H  
ATOM   3146  HB3 ARG A 208      24.611  33.837 -28.259  1.00  0.00           H  
ATOM   3147  HB2 ARG A 208      22.932  34.168 -28.178  1.00  0.00           H  
ATOM   3148  HG3 ARG A 208      22.863  33.361 -25.811  1.00  0.00           H  
ATOM   3149  HG2 ARG A 208      24.595  33.004 -25.909  1.00  0.00           H  
ATOM   3150  HD3 ARG A 208      24.174  31.442 -27.780  1.00  0.00           H  
ATOM   3151  HD2 ARG A 208      22.474  31.820 -27.743  1.00  0.00           H  
ATOM   3152  HE  ARG A 208      23.303  30.939 -25.163  1.00  0.00           H  
ATOM   3153 HH12 ARG A 208      22.280  28.143 -27.912  1.00  0.00           H  
ATOM   3154 HH11 ARG A 208      22.693  29.762 -28.427  1.00  0.00           H  
ATOM   3155 HH22 ARG A 208      22.314  27.600 -25.689  1.00  0.00           H  
ATOM   3156 HH21 ARG A 208      22.753  28.802 -24.497  1.00  0.00           H  
ATOM   3157  N   GLY A 209      23.777  36.959 -29.015  1.00 95.55           N  
ATOM   3158  CA  GLY A 209      24.224  37.868 -30.060  1.00 94.80           C  
ATOM   3159  C   GLY A 209      24.881  39.117 -29.502  1.00 96.86           C  
ATOM   3160  O   GLY A 209      25.928  39.558 -29.991  1.00103.84           O  
ATOM   3161  H   GLY A 209      22.797  36.733 -28.920  1.00  0.00           H  
ATOM   3162  HA3 GLY A 209      23.375  38.151 -30.682  1.00  0.00           H  
ATOM   3163  HA2 GLY A 209      24.927  37.351 -30.714  1.00  0.00           H  
ATOM   3164  N   LEU A 210      24.275  39.702 -28.464  1.00 95.86           N  
ATOM   3165  CA  LEU A 210      24.877  40.869 -27.824  1.00105.00           C  
ATOM   3166  C   LEU A 210      26.241  40.535 -27.229  1.00107.20           C  
ATOM   3167  O   LEU A 210      27.190  41.319 -27.351  1.00 94.87           O  
ATOM   3168  CB  LEU A 210      23.944  41.415 -26.746  1.00102.35           C  
ATOM   3169  CG  LEU A 210      22.642  42.033 -27.251  1.00 98.29           C  
ATOM   3170  CD1 LEU A 210      21.801  42.522 -26.086  1.00117.31           C  
ATOM   3171  CD2 LEU A 210      22.940  43.163 -28.215  1.00 87.75           C  
ATOM   3172  H   LEU A 210      23.399  39.337 -28.120  1.00  0.00           H  
ATOM   3173  HA  LEU A 210      25.013  41.642 -28.580  1.00  0.00           H  
ATOM   3174  HB3 LEU A 210      24.480  42.148 -26.143  1.00  0.00           H  
ATOM   3175  HB2 LEU A 210      23.713  40.622 -26.034  1.00  0.00           H  
ATOM   3176  HG  LEU A 210      22.079  41.265 -27.783  1.00  0.00           H  
ATOM   3177 HD11 LEU A 210      20.876  42.960 -26.462  1.00  0.00           H  
ATOM   3178 HD12 LEU A 210      21.565  41.685 -25.430  1.00  0.00           H  
ATOM   3179 HD13 LEU A 210      22.357  43.275 -25.527  1.00  0.00           H  
ATOM   3180 HD21 LEU A 210      22.004  43.596 -28.569  1.00  0.00           H  
ATOM   3181 HD22 LEU A 210      23.525  43.930 -27.707  1.00  0.00           H  
ATOM   3182 HD23 LEU A 210      23.505  42.778 -29.064  1.00  0.00           H  
ATOM   3183  N   ARG A 211      26.354  39.376 -26.574  1.00103.09           N  
ATOM   3184  CA  ARG A 211      27.627  38.947 -26.005  1.00 89.28           C  
ATOM   3185  C   ARG A 211      28.694  38.833 -27.084  1.00 87.38           C  
ATOM   3186  O   ARG A 211      29.824  39.305 -26.908  1.00100.91           O  
ATOM   3187  CB  ARG A 211      27.447  37.610 -25.283  1.00106.91           C  
ATOM   3188  CG  ARG A 211      28.740  36.853 -25.025  1.00102.61           C  
ATOM   3189  CD  ARG A 211      28.532  35.346 -25.119  1.00 88.48           C  
ATOM   3190  NE  ARG A 211      27.561  34.858 -24.143  1.00102.98           N  
ATOM   3191  CZ  ARG A 211      27.173  33.589 -24.045  1.00115.46           C  
ATOM   3192  NH1 ARG A 211      27.676  32.676 -24.865  1.00106.91           N  
ATOM   3193  NH2 ARG A 211      26.283  33.233 -23.128  1.00127.50           N1+
ATOM   3194  H   ARG A 211      25.547  38.778 -26.465  1.00  0.00           H  
ATOM   3195  HA  ARG A 211      27.949  39.692 -25.278  1.00  0.00           H  
ATOM   3196  HB3 ARG A 211      26.767  36.980 -25.856  1.00  0.00           H  
ATOM   3197  HB2 ARG A 211      26.932  37.778 -24.337  1.00  0.00           H  
ATOM   3198  HG3 ARG A 211      29.118  37.106 -24.035  1.00  0.00           H  
ATOM   3199  HG2 ARG A 211      29.492  37.161 -25.752  1.00  0.00           H  
ATOM   3200  HD3 ARG A 211      29.484  34.838 -24.968  1.00  0.00           H  
ATOM   3201  HD2 ARG A 211      28.196  35.088 -26.123  1.00  0.00           H  
ATOM   3202  HE  ARG A 211      27.180  35.552 -23.517  1.00  0.00           H  
ATOM   3203 HH12 ARG A 211      27.381  31.713 -24.790  1.00  0.00           H  
ATOM   3204 HH11 ARG A 211      28.354  32.944 -25.564  1.00  0.00           H  
ATOM   3205 HH22 ARG A 211      25.990  32.269 -23.057  1.00  0.00           H  
ATOM   3206 HH21 ARG A 211      25.898  33.925 -22.502  1.00  0.00           H  
ATOM   3207  N   LEU A 212      28.354  38.189 -28.204  1.00101.27           N  
ATOM   3208  CA  LEU A 212      29.308  38.050 -29.301  1.00106.83           C  
ATOM   3209  C   LEU A 212      29.758  39.411 -29.810  1.00 98.62           C  
ATOM   3210  O   LEU A 212      30.955  39.648 -30.013  1.00104.30           O  
ATOM   3211  CB  LEU A 212      28.697  37.240 -30.443  1.00113.87           C  
ATOM   3212  CG  LEU A 212      29.526  37.295 -31.730  1.00 83.25           C  
ATOM   3213  CD1 LEU A 212      30.844  36.554 -31.552  1.00 97.20           C  
ATOM   3214  CD2 LEU A 212      28.750  36.743 -32.914  1.00 96.64           C  
ATOM   3215  H   LEU A 212      27.429  37.792 -28.298  1.00  0.00           H  
ATOM   3216  HA  LEU A 212      30.183  37.516 -28.930  1.00  0.00           H  
ATOM   3217  HB3 LEU A 212      27.689  37.604 -30.646  1.00  0.00           H  
ATOM   3218  HB2 LEU A 212      28.582  36.203 -30.131  1.00  0.00           H  
ATOM   3219  HG  LEU A 212      29.754  38.340 -31.938  1.00  0.00           H  
ATOM   3220 HD11 LEU A 212      31.418  36.605 -32.477  1.00  0.00           H  
ATOM   3221 HD12 LEU A 212      31.414  37.015 -30.746  1.00  0.00           H  
ATOM   3222 HD13 LEU A 212      30.645  35.511 -31.305  1.00  0.00           H  
ATOM   3223 HD21 LEU A 212      29.368  36.796 -33.810  1.00  0.00           H  
ATOM   3224 HD22 LEU A 212      28.482  35.704 -32.720  1.00  0.00           H  
ATOM   3225 HD23 LEU A 212      27.844  37.330 -33.062  1.00  0.00           H  
ATOM   3226  N   GLU A 213      28.806  40.322 -30.026  1.00102.52           N  
ATOM   3227  CA  GLU A 213      29.172  41.633 -30.551  1.00116.46           C  
ATOM   3228  C   GLU A 213      30.065  42.389 -29.570  1.00111.73           C  
ATOM   3229  O   GLU A 213      31.041  43.033 -29.975  1.00 99.65           O  
ATOM   3230  CB  GLU A 213      27.915  42.441 -30.880  1.00127.45           C  
ATOM   3231  CG  GLU A 213      28.069  43.344 -32.099  1.00116.66           C  
ATOM   3232  CD  GLU A 213      28.340  42.560 -33.378  1.00123.27           C  
ATOM   3233  OE1 GLU A 213      27.979  41.362 -33.444  1.00121.57           O  
ATOM   3234  OE2 GLU A 213      28.912  43.146 -34.321  1.00112.58           O1-
ATOM   3235  H   GLU A 213      27.841  40.102 -29.825  1.00  0.00           H  
ATOM   3236  HA  GLU A 213      29.732  41.485 -31.474  1.00  0.00           H  
ATOM   3237  HB3 GLU A 213      27.636  43.044 -30.016  1.00  0.00           H  
ATOM   3238  HB2 GLU A 213      27.079  41.760 -31.038  1.00  0.00           H  
ATOM   3239  HG3 GLU A 213      28.883  44.049 -31.927  1.00  0.00           H  
ATOM   3240  HG2 GLU A 213      27.166  43.941 -32.225  1.00  0.00           H  
ATOM   3241  N   LEU A 214      29.765  42.293 -28.274  1.00111.42           N  
ATOM   3242  CA  LEU A 214      30.570  42.989 -27.274  1.00105.79           C  
ATOM   3243  C   LEU A 214      31.993  42.441 -27.234  1.00103.77           C  
ATOM   3244  O   LEU A 214      32.965  43.207 -27.269  1.00100.46           O  
ATOM   3245  CB  LEU A 214      29.902  42.877 -25.902  1.00113.96           C  
ATOM   3246  CG  LEU A 214      30.543  43.653 -24.749  1.00109.73           C  
ATOM   3247  CD1 LEU A 214      30.586  45.139 -25.064  1.00 97.82           C  
ATOM   3248  CD2 LEU A 214      29.798  43.397 -23.444  1.00100.27           C  
ATOM   3249  H   LEU A 214      28.976  41.735 -27.978  1.00  0.00           H  
ATOM   3250  HA  LEU A 214      30.617  44.043 -27.547  1.00  0.00           H  
ATOM   3251  HB3 LEU A 214      29.823  41.826 -25.627  1.00  0.00           H  
ATOM   3252  HB2 LEU A 214      28.854  43.165 -25.989  1.00  0.00           H  
ATOM   3253  HG  LEU A 214      31.568  43.301 -24.630  1.00  0.00           H  
ATOM   3254 HD11 LEU A 214      31.045  45.674 -24.232  1.00  0.00           H  
ATOM   3255 HD12 LEU A 214      31.172  45.302 -25.968  1.00  0.00           H  
ATOM   3256 HD13 LEU A 214      29.572  45.508 -25.217  1.00  0.00           H  
ATOM   3257 HD21 LEU A 214      30.272  43.959 -22.639  1.00  0.00           H  
ATOM   3258 HD22 LEU A 214      28.761  43.717 -23.549  1.00  0.00           H  
ATOM   3259 HD23 LEU A 214      29.828  42.333 -23.211  1.00  0.00           H  
ATOM   3260  N   THR A 215      32.137  41.110 -27.173  1.00102.30           N  
ATOM   3261  CA  THR A 215      33.476  40.527 -27.105  1.00 96.72           C  
ATOM   3262  C   THR A 215      34.264  40.779 -28.383  1.00 98.62           C  
ATOM   3263  O   THR A 215      35.490  40.921 -28.329  1.00107.72           O  
ATOM   3264  CB  THR A 215      33.412  39.026 -26.821  1.00 87.08           C  
ATOM   3265  OG1 THR A 215      32.703  38.369 -27.878  1.00114.62           O  
ATOM   3266  CG2 THR A 215      32.706  38.759 -25.491  1.00 83.97           C  
ATOM   3267  H   THR A 215      31.322  40.514 -27.173  1.00  0.00           H  
ATOM   3268  HA  THR A 215      34.009  41.003 -26.282  1.00  0.00           H  
ATOM   3269  HB  THR A 215      34.426  38.629 -26.772  1.00  0.00           H  
ATOM   3270  HG1 THR A 215      32.662  37.427 -27.700  1.00  0.00           H  
ATOM   3271 HG21 THR A 215      32.670  37.685 -25.307  1.00  0.00           H  
ATOM   3272 HG22 THR A 215      33.252  39.247 -24.684  1.00  0.00           H  
ATOM   3273 HG23 THR A 215      31.690  39.154 -25.532  1.00  0.00           H  
ATOM   3274  N   THR A 216      33.591  40.840 -29.536  1.00103.16           N  
ATOM   3275  CA  THR A 216      34.311  41.132 -30.772  1.00 97.72           C  
ATOM   3276  C   THR A 216      34.737  42.593 -30.822  1.00100.12           C  
ATOM   3277  O   THR A 216      35.820  42.912 -31.325  1.00 96.46           O  
ATOM   3278  CB  THR A 216      33.456  40.773 -31.987  1.00111.44           C  
ATOM   3279  OG1 THR A 216      33.116  39.382 -31.938  1.00122.18           O  
ATOM   3280  CG2 THR A 216      34.210  41.057 -33.279  1.00 91.23           C  
ATOM   3281  H   THR A 216      32.593  40.684 -29.548  1.00  0.00           H  
ATOM   3282  HA  THR A 216      35.210  40.515 -30.795  1.00  0.00           H  
ATOM   3283  HB  THR A 216      32.541  41.366 -31.968  1.00  0.00           H  
ATOM   3284  HG1 THR A 216      32.579  39.157 -32.701  1.00  0.00           H  
ATOM   3285 HG21 THR A 216      33.583  40.795 -34.131  1.00  0.00           H  
ATOM   3286 HG22 THR A 216      34.464  42.116 -33.328  1.00  0.00           H  
ATOM   3287 HG23 THR A 216      35.124  40.463 -33.305  1.00  0.00           H  
ATOM   3288  N   TYR A 217      33.906  43.497 -30.292  1.00112.53           N  
ATOM   3289  CA  TYR A 217      34.297  44.902 -30.238  1.00114.93           C  
ATOM   3290  C   TYR A 217      35.433  45.129 -29.247  1.00113.75           C  
ATOM   3291  O   TYR A 217      36.234  46.053 -29.427  1.00101.68           O  
ATOM   3292  CB  TYR A 217      33.093  45.771 -29.876  1.00126.62           C  
ATOM   3293  CG  TYR A 217      33.369  47.261 -29.870  1.00127.57           C  
ATOM   3294  CD1 TYR A 217      33.265  48.010 -31.035  1.00130.40           C  
ATOM   3295  CD2 TYR A 217      33.720  47.919 -28.697  1.00115.76           C  
ATOM   3296  CE1 TYR A 217      33.508  49.374 -31.034  1.00125.92           C  
ATOM   3297  CE2 TYR A 217      33.965  49.279 -28.686  1.00113.59           C  
ATOM   3298  CZ  TYR A 217      33.857  50.003 -29.855  1.00119.49           C  
ATOM   3299  OH  TYR A 217      34.100  51.357 -29.846  1.00109.11           O  
ATOM   3300  H   TYR A 217      33.009  43.207 -29.929  1.00  0.00           H  
ATOM   3301  HA  TYR A 217      34.645  45.197 -31.228  1.00  0.00           H  
ATOM   3302  HB3 TYR A 217      32.712  45.471 -28.899  1.00  0.00           H  
ATOM   3303  HB2 TYR A 217      32.274  45.559 -30.563  1.00  0.00           H  
ATOM   3304  HD1 TYR A 217      32.990  47.531 -31.963  1.00  0.00           H  
ATOM   3305  HD2 TYR A 217      33.805  47.367 -27.773  1.00  0.00           H  
ATOM   3306  HE1 TYR A 217      33.423  49.938 -31.950  1.00  0.00           H  
ATOM   3307  HE2 TYR A 217      34.239  49.771 -27.764  1.00  0.00           H  
ATOM   3308  HH  TYR A 217      34.329  51.636 -28.956  1.00  0.00           H  
ATOM   3309  N   LEU A 218      35.523  44.305 -28.202  1.00117.56           N  
ATOM   3310  CA  LEU A 218      36.583  44.469 -27.213  1.00100.64           C  
ATOM   3311  C   LEU A 218      37.826  43.649 -27.527  1.00105.62           C  
ATOM   3312  O   LEU A 218      38.921  44.022 -27.093  1.00111.16           O  
ATOM   3313  CB  LEU A 218      36.069  44.098 -25.818  1.00103.63           C  
ATOM   3314  CG  LEU A 218      35.585  45.246 -24.924  1.00 87.83           C  
ATOM   3315  CD1 LEU A 218      34.584  46.130 -25.649  1.00 78.88           C  
ATOM   3316  CD2 LEU A 218      34.983  44.693 -23.637  1.00 88.07           C  
ATOM   3317  H   LEU A 218      34.852  43.558 -28.090  1.00  0.00           H  
ATOM   3318  HA  LEU A 218      36.869  45.521 -27.198  1.00  0.00           H  
ATOM   3319  HB3 LEU A 218      36.838  43.533 -25.291  1.00  0.00           H  
ATOM   3320  HB2 LEU A 218      35.273  43.359 -25.914  1.00  0.00           H  
ATOM   3321  HG  LEU A 218      36.448  45.856 -24.660  1.00  0.00           H  
ATOM   3322 HD11 LEU A 218      34.262  46.934 -24.986  1.00  0.00           H  
ATOM   3323 HD12 LEU A 218      35.052  46.557 -26.536  1.00  0.00           H  
ATOM   3324 HD13 LEU A 218      33.720  45.535 -25.944  1.00  0.00           H  
ATOM   3325 HD21 LEU A 218      34.643  45.518 -23.011  1.00  0.00           H  
ATOM   3326 HD22 LEU A 218      34.137  44.049 -23.879  1.00  0.00           H  
ATOM   3327 HD23 LEU A 218      35.736  44.117 -23.101  1.00  0.00           H  
ATOM   3328  N   PHE A 219      37.682  42.548 -28.262  1.00119.69           N  
ATOM   3329  CA  PHE A 219      38.793  41.641 -28.570  1.00108.54           C  
ATOM   3330  C   PHE A 219      39.499  41.149 -27.307  1.00107.82           C  
ATOM   3331  O   PHE A 219      38.851  40.832 -26.307  1.00 89.52           O  
ATOM   3332  CB  PHE A 219      39.803  42.316 -29.508  1.00 93.08           C  
ATOM   3333  CG  PHE A 219      39.562  42.033 -30.963  1.00110.05           C  
ATOM   3334  CD1 PHE A 219      38.994  40.834 -31.365  1.00127.29           C  
ATOM   3335  CD2 PHE A 219      39.911  42.962 -31.929  1.00120.04           C  
ATOM   3336  CE1 PHE A 219      38.773  40.568 -32.705  1.00139.80           C  
ATOM   3337  CE2 PHE A 219      39.694  42.703 -33.272  1.00132.78           C  
ATOM   3338  CZ  PHE A 219      39.124  41.504 -33.660  1.00141.91           C  
ATOM   3339  H   PHE A 219      36.776  42.305 -28.636  1.00  0.00           H  
ATOM   3340  HA  PHE A 219      38.384  40.773 -29.086  1.00  0.00           H  
ATOM   3341  HXT PHE A 219      40.576  41.081 -27.296  1.00  0.00           H  
ATOM   3342  HB3 PHE A 219      40.811  42.001 -29.240  1.00  0.00           H  
ATOM   3343  HB2 PHE A 219      39.787  43.393 -29.342  1.00  0.00           H  
ATOM   3344  HD1 PHE A 219      38.717  40.095 -30.628  1.00  0.00           H  
ATOM   3345  HD2 PHE A 219      40.357  43.902 -31.639  1.00  0.00           H  
ATOM   3346  HE1 PHE A 219      38.328  39.630 -33.003  1.00  0.00           H  
ATOM   3347  HE2 PHE A 219      39.971  43.437 -34.015  1.00  0.00           H  
ATOM   3348  HZ  PHE A 219      38.952  41.298 -34.707  1.00  0.00           H  
TER    3349      PHE A 219
ATOM   3350  N   GLY B  -1      14.391  -3.937  40.744  1.00119.42           N  
ATOM   3351  CA  GLY B  -1      13.840  -5.190  40.264  1.00140.06           C  
ATOM   3352  C   GLY B  -1      12.729  -5.006  39.249  1.00165.91           C  
ATOM   3353  O   GLY B  -1      11.552  -4.922  39.610  1.00173.82           O  
ATOM   3354  H1  GLY B  -1      15.123  -4.125  41.414  1.00  0.00           H  
ATOM   3355  H2  GLY B  -1      14.772  -3.416  39.967  1.00  0.00           H  
ATOM   3356  HA3 GLY B  -1      13.466  -5.768  41.109  1.00  0.00           H  
ATOM   3357  HA2 GLY B  -1      14.636  -5.791  39.824  1.00  0.00           H  
ATOM   3358  N   SER B   0      13.102  -4.948  37.973  1.00169.99           N  
ATOM   3359  CA  SER B   0      12.154  -4.781  36.880  1.00164.76           C  
ATOM   3360  C   SER B   0      12.365  -5.892  35.863  1.00158.79           C  
ATOM   3361  O   SER B   0      13.504  -6.169  35.472  1.00151.53           O  
ATOM   3362  CB  SER B   0      12.311  -3.416  36.217  1.00  0.00           C  
ATOM   3363  OG  SER B   0      11.050  -2.981  35.692  1.00  0.00           O  
ATOM   3364  H   SER B   0      14.079  -5.021  37.729  1.00  0.00           H  
ATOM   3365  HA  SER B   0      11.143  -4.861  37.279  1.00  0.00           H  
ATOM   3366  HB2 SER B   0      12.662  -2.692  36.952  1.00  0.00           H  
ATOM   3367  HB3 SER B   0      13.033  -3.487  35.403  1.00  0.00           H  
ATOM   3368  HG  SER B   0      11.155  -2.122  35.276  1.00  0.00           H  
ATOM   3369  N   MET B   1      11.273  -6.523  35.438  1.00160.65           N  
ATOM   3370  CA  MET B   1      11.365  -7.586  34.446  1.00153.07           C  
ATOM   3371  C   MET B   1      11.747  -7.009  33.088  1.00146.01           C  
ATOM   3372  O   MET B   1      11.178  -6.006  32.644  1.00133.25           O  
ATOM   3373  CB  MET B   1      10.041  -8.344  34.347  1.00148.60           C  
ATOM   3374  CG  MET B   1       9.816  -9.333  35.477  1.00147.93           C  
ATOM   3375  SD  MET B   1      11.192 -10.482  35.677  1.00148.10           S  
ATOM   3376  CE  MET B   1      11.273 -11.225  34.048  1.00106.10           C  
ATOM   3377  H   MET B   1      10.367  -6.266  35.803  1.00  0.00           H  
ATOM   3378  HA  MET B   1      12.142  -8.284  34.757  1.00  0.00           H  
ATOM   3379  HB3 MET B   1       9.996  -8.869  33.393  1.00  0.00           H  
ATOM   3380  HB2 MET B   1       9.217  -7.632  34.321  1.00  0.00           H  
ATOM   3381  HG3 MET B   1       8.900  -9.894  35.290  1.00  0.00           H  
ATOM   3382  HG2 MET B   1       9.659  -8.789  36.408  1.00  0.00           H  
ATOM   3383  HE1 MET B   1      12.079 -11.957  34.021  1.00  0.00           H  
ATOM   3384  HE2 MET B   1      10.326 -11.719  33.826  1.00  0.00           H  
ATOM   3385  HE3 MET B   1      11.461 -10.451  33.304  1.00  0.00           H  
ATOM   3386  N   GLN B   2      12.709  -7.650  32.426  1.00144.97           N  
ATOM   3387  CA  GLN B   2      13.241  -7.175  31.159  1.00136.62           C  
ATOM   3388  C   GLN B   2      12.307  -7.430  29.980  1.00133.26           C  
ATOM   3389  O   GLN B   2      12.744  -7.310  28.830  1.00132.69           O  
ATOM   3390  CB  GLN B   2      14.599  -7.818  30.890  1.00  0.00           C  
ATOM   3391  CG  GLN B   2      15.726  -7.571  31.907  1.00  0.00           C  
ATOM   3392  CD  GLN B   2      17.049  -8.244  31.571  1.00  0.00           C  
ATOM   3393  OE1 GLN B   2      17.557  -9.062  32.330  1.00  0.00           O  
ATOM   3394  NE2 GLN B   2      17.629  -7.899  30.426  1.00  0.00           N  
ATOM   3395  H   GLN B   2      13.099  -8.503  32.803  1.00  0.00           H  
ATOM   3396  HA  GLN B   2      13.391  -6.099  31.241  1.00  0.00           H  
ATOM   3397  HB2 GLN B   2      14.487  -8.901  30.848  1.00  0.00           H  
ATOM   3398  HB3 GLN B   2      14.991  -7.457  29.939  1.00  0.00           H  
ATOM   3399  HG2 GLN B   2      15.927  -6.501  31.975  1.00  0.00           H  
ATOM   3400  HG3 GLN B   2      15.423  -7.946  32.884  1.00  0.00           H  
ATOM   3401 HE22 GLN B   2      18.509  -8.319  30.159  1.00  0.00           H  
ATOM   3402 HE21 GLN B   2      17.191  -7.218  29.822  1.00  0.00           H  
ATOM   3403  N   TRP B   3      11.044  -7.776  30.226  1.00122.37           N  
ATOM   3404  CA  TRP B   3      10.080  -7.971  29.154  1.00112.22           C  
ATOM   3405  C   TRP B   3       8.950  -6.953  29.179  1.00113.76           C  
ATOM   3406  O   TRP B   3       8.132  -6.940  28.251  1.00115.24           O  
ATOM   3407  CB  TRP B   3       9.489  -9.388  29.214  1.00112.13           C  
ATOM   3408  CG  TRP B   3      10.499 -10.477  28.983  1.00123.51           C  
ATOM   3409  CD1 TRP B   3      11.283 -11.081  29.922  1.00138.14           C  
ATOM   3410  CD2 TRP B   3      10.828 -11.093  27.731  1.00121.53           C  
ATOM   3411  NE1 TRP B   3      12.082 -12.031  29.333  1.00133.66           N  
ATOM   3412  CE2 TRP B   3      11.822 -12.059  27.988  1.00123.76           C  
ATOM   3413  CE3 TRP B   3      10.380 -10.921  26.418  1.00127.36           C  
ATOM   3414  CZ2 TRP B   3      12.374 -12.850  26.982  1.00124.61           C  
ATOM   3415  CZ3 TRP B   3      10.931 -11.707  25.420  1.00129.45           C  
ATOM   3416  CH2 TRP B   3      11.917 -12.659  25.708  1.00122.86           C  
ATOM   3417  H   TRP B   3      10.733  -7.910  31.178  1.00  0.00           H  
ATOM   3418  HA  TRP B   3      10.606  -7.866  28.206  1.00  0.00           H  
ATOM   3419  HB3 TRP B   3       8.688  -9.476  28.481  1.00  0.00           H  
ATOM   3420  HB2 TRP B   3       9.009  -9.539  30.181  1.00  0.00           H  
ATOM   3421  HD1 TRP B   3      11.212 -10.783  30.958  1.00  0.00           H  
ATOM   3422  HE1 TRP B   3      12.726 -12.569  29.895  1.00  0.00           H  
ATOM   3423  HE3 TRP B   3       9.620 -10.186  26.199  1.00  0.00           H  
ATOM   3424  HZ2 TRP B   3      13.133 -13.579  27.223  1.00  0.00           H  
ATOM   3425  HZ3 TRP B   3      10.600 -11.592  24.398  1.00  0.00           H  
ATOM   3426  HH2 TRP B   3      12.318 -13.248  24.896  1.00  0.00           H  
ATOM   3427  N   ALA B   4       8.880  -6.112  30.205  1.00114.34           N  
ATOM   3428  CA  ALA B   4       7.826  -5.120  30.314  1.00122.85           C  
ATOM   3429  C   ALA B   4       8.149  -3.891  29.466  1.00116.71           C  
ATOM   3430  O   ALA B   4       9.299  -3.639  29.096  1.00112.54           O  
ATOM   3431  CB  ALA B   4       7.618  -4.715  31.774  1.00129.90           C  
ATOM   3432  H   ALA B   4       9.574  -6.151  30.938  1.00  0.00           H  
ATOM   3433  HA  ALA B   4       6.900  -5.560  29.943  1.00  0.00           H  
ATOM   3434  HB1 ALA B   4       6.824  -3.971  31.835  1.00  0.00           H  
ATOM   3435  HB2 ALA B   4       7.340  -5.592  32.358  1.00  0.00           H  
ATOM   3436  HB3 ALA B   4       8.542  -4.293  32.169  1.00  0.00           H  
ATOM   3437  N   VAL B   5       7.106  -3.122  29.160  1.00123.66           N  
ATOM   3438  CA  VAL B   5       7.214  -1.919  28.344  1.00116.27           C  
ATOM   3439  C   VAL B   5       6.434  -0.806  29.026  1.00118.22           C  
ATOM   3440  O   VAL B   5       5.284  -1.010  29.429  1.00120.53           O  
ATOM   3441  CB  VAL B   5       6.684  -2.145  26.915  1.00114.23           C  
ATOM   3442  CG1 VAL B   5       6.712  -0.849  26.125  1.00108.42           C  
ATOM   3443  CG2 VAL B   5       7.492  -3.220  26.214  1.00110.11           C  
ATOM   3444  H   VAL B   5       6.185  -3.362  29.498  1.00  0.00           H  
ATOM   3445  HA  VAL B   5       8.263  -1.627  28.286  1.00  0.00           H  
ATOM   3446  HB  VAL B   5       5.649  -2.483  26.983  1.00  0.00           H  
ATOM   3447 HG11 VAL B   5       6.334  -1.028  25.119  1.00  0.00           H  
ATOM   3448 HG12 VAL B   5       6.087  -0.107  26.621  1.00  0.00           H  
ATOM   3449 HG13 VAL B   5       7.737  -0.481  26.068  1.00  0.00           H  
ATOM   3450 HG21 VAL B   5       7.105  -3.368  25.206  1.00  0.00           H  
ATOM   3451 HG22 VAL B   5       8.537  -2.912  26.160  1.00  0.00           H  
ATOM   3452 HG23 VAL B   5       7.418  -4.153  26.772  1.00  0.00           H  
ATOM   3453  N   GLY B   6       7.057   0.363  29.157  1.00113.66           N  
ATOM   3454  CA  GLY B   6       6.345   1.512  29.681  1.00111.22           C  
ATOM   3455  C   GLY B   6       5.224   1.944  28.757  1.00107.52           C  
ATOM   3456  O   GLY B   6       5.327   1.860  27.531  1.00109.64           O  
ATOM   3457  H   GLY B   6       8.028   0.450  28.891  1.00  0.00           H  
ATOM   3458  HA3 GLY B   6       7.042   2.339  29.817  1.00  0.00           H  
ATOM   3459  HA2 GLY B   6       5.934   1.268  30.661  1.00  0.00           H  
ATOM   3460  N   ARG B   7       4.131   2.413  29.362  1.00 99.26           N  
ATOM   3461  CA  ARG B   7       2.944   2.748  28.583  1.00103.64           C  
ATOM   3462  C   ARG B   7       3.126   4.041  27.796  1.00115.76           C  
ATOM   3463  O   ARG B   7       2.669   4.138  26.651  1.00120.75           O  
ATOM   3464  CB  ARG B   7       1.729   2.842  29.501  1.00  0.00           C  
ATOM   3465  CG  ARG B   7       1.199   1.569  30.199  1.00  0.00           C  
ATOM   3466  CD  ARG B   7      -0.005   1.683  31.134  1.00  0.00           C  
ATOM   3467  NE  ARG B   7      -1.229   2.061  30.420  1.00  0.00           N  
ATOM   3468  CZ  ARG B   7      -2.383   2.417  31.015  1.00  0.00           C  
ATOM   3469  NH1 ARG B   7      -2.475   2.446  32.362  1.00  0.00           N  
ATOM   3470  NH2 ARG B   7      -3.436   2.731  30.234  1.00  0.00           N1+
ATOM   3471  H   ARG B   7       4.124   2.539  30.364  1.00  0.00           H  
ATOM   3472  HA  ARG B   7       2.768   1.941  27.872  1.00  0.00           H  
ATOM   3473  HB2 ARG B   7       1.945   3.526  30.322  1.00  0.00           H  
ATOM   3474  HB3 ARG B   7       0.874   3.212  28.936  1.00  0.00           H  
ATOM   3475  HG2 ARG B   7       0.893   0.842  29.446  1.00  0.00           H  
ATOM   3476  HG3 ARG B   7       1.986   1.139  30.818  1.00  0.00           H  
ATOM   3477  HD2 ARG B   7      -0.181   0.724  31.620  1.00  0.00           H  
ATOM   3478  HD3 ARG B   7       0.192   2.443  31.890  1.00  0.00           H  
ATOM   3479  HE  ARG B   7      -1.166   2.041  29.412  1.00  0.00           H  
ATOM   3480 HH12 ARG B   7      -3.343   2.714  32.803  1.00  0.00           H  
ATOM   3481 HH11 ARG B   7      -1.676   2.199  32.928  1.00  0.00           H  
ATOM   3482 HH22 ARG B   7      -4.314   3.002  30.655  1.00  0.00           H  
ATOM   3483 HH21 ARG B   7      -3.348   2.696  29.229  1.00  0.00           H  
ATOM   3484  N   ARG B   8       3.796   5.039  28.377  1.00111.45           N  
ATOM   3485  CA  ARG B   8       4.017   6.292  27.659  1.00111.86           C  
ATOM   3486  C   ARG B   8       4.974   6.099  26.489  1.00109.78           C  
ATOM   3487  O   ARG B   8       4.746   6.630  25.391  1.00113.44           O  
ATOM   3488  CB  ARG B   8       4.547   7.358  28.615  1.00  0.00           C  
ATOM   3489  CG  ARG B   8       3.627   7.911  29.726  1.00  0.00           C  
ATOM   3490  CD  ARG B   8       4.093   9.118  30.540  1.00  0.00           C  
ATOM   3491  NE  ARG B   8       5.279   8.819  31.349  1.00  0.00           N  
ATOM   3492  CZ  ARG B   8       5.251   8.260  32.572  1.00  0.00           C  
ATOM   3493  NH1 ARG B   8       4.072   7.930  33.144  1.00  0.00           N  
ATOM   3494  NH2 ARG B   8       6.420   8.049  33.209  1.00  0.00           N1+
ATOM   3495  H   ARG B   8       4.151   4.929  29.316  1.00  0.00           H  
ATOM   3496  HA  ARG B   8       3.060   6.633  27.265  1.00  0.00           H  
ATOM   3497  HB2 ARG B   8       5.410   6.967  29.153  1.00  0.00           H  
ATOM   3498  HB3 ARG B   8       4.842   8.241  28.048  1.00  0.00           H  
ATOM   3499  HG2 ARG B   8       2.678   8.226  29.290  1.00  0.00           H  
ATOM   3500  HG3 ARG B   8       3.445   7.134  30.468  1.00  0.00           H  
ATOM   3501  HD2 ARG B   8       4.342   9.938  29.866  1.00  0.00           H  
ATOM   3502  HD3 ARG B   8       3.296   9.433  31.214  1.00  0.00           H  
ATOM   3503  HE  ARG B   8       6.163   9.064  30.926  1.00  0.00           H  
ATOM   3504 HH12 ARG B   8       4.056   7.511  34.063  1.00  0.00           H  
ATOM   3505 HH11 ARG B   8       3.207   8.103  32.653  1.00  0.00           H  
ATOM   3506 HH22 ARG B   8       6.426   7.631  34.128  1.00  0.00           H  
ATOM   3507 HH21 ARG B   8       7.290   8.310  32.767  1.00  0.00           H  
ATOM   3508  N   TRP B   9       6.055   5.344  26.706  1.00105.33           N  
ATOM   3509  CA  TRP B   9       6.958   5.020  25.608  1.00111.24           C  
ATOM   3510  C   TRP B   9       6.231   4.245  24.518  1.00107.96           C  
ATOM   3511  O   TRP B   9       6.466   4.471  23.328  1.00114.84           O  
ATOM   3512  CB  TRP B   9       8.157   4.219  26.122  1.00114.14           C  
ATOM   3513  CG  TRP B   9       9.146   3.855  25.045  1.00110.22           C  
ATOM   3514  CD1 TRP B   9      10.289   4.528  24.724  1.00107.66           C  
ATOM   3515  CD2 TRP B   9       9.073   2.737  24.147  1.00110.91           C  
ATOM   3516  NE1 TRP B   9      10.934   3.899  23.686  1.00107.01           N  
ATOM   3517  CE2 TRP B   9      10.208   2.798  23.314  1.00105.40           C  
ATOM   3518  CE3 TRP B   9       8.161   1.690  23.971  1.00100.49           C  
ATOM   3519  CZ2 TRP B   9      10.454   1.854  22.320  1.00109.58           C  
ATOM   3520  CZ3 TRP B   9       8.403   0.757  22.984  1.00 91.99           C  
ATOM   3521  CH2 TRP B   9       9.541   0.844  22.171  1.00113.03           C  
ATOM   3522  H   TRP B   9       6.250   4.996  27.634  1.00  0.00           H  
ATOM   3523  HA  TRP B   9       7.326   5.952  25.180  1.00  0.00           H  
ATOM   3524  HB3 TRP B   9       7.803   3.311  26.610  1.00  0.00           H  
ATOM   3525  HB2 TRP B   9       8.664   4.787  26.901  1.00  0.00           H  
ATOM   3526  HD1 TRP B   9      10.561   5.420  25.269  1.00  0.00           H  
ATOM   3527  HE1 TRP B   9      11.801   4.274  23.329  1.00  0.00           H  
ATOM   3528  HE3 TRP B   9       7.286   1.624  24.601  1.00  0.00           H  
ATOM   3529  HZ2 TRP B   9      11.337   1.937  21.703  1.00  0.00           H  
ATOM   3530  HZ3 TRP B   9       7.711  -0.057  22.829  1.00  0.00           H  
ATOM   3531  HH2 TRP B   9       9.689   0.090  21.413  1.00  0.00           H  
ATOM   3532  N   ALA B  10       5.343   3.327  24.907  1.00101.14           N  
ATOM   3533  CA  ALA B  10       4.594   2.557  23.919  1.00105.35           C  
ATOM   3534  C   ALA B  10       3.653   3.448  23.119  1.00109.70           C  
ATOM   3535  O   ALA B  10       3.510   3.277  21.904  1.00117.56           O  
ATOM   3536  CB  ALA B  10       3.815   1.439  24.607  1.00 98.12           C  
ATOM   3537  H   ALA B  10       5.186   3.162  25.891  1.00  0.00           H  
ATOM   3538  HA  ALA B  10       5.305   2.104  23.228  1.00  0.00           H  
ATOM   3539  HB1 ALA B  10       3.259   0.870  23.862  1.00  0.00           H  
ATOM   3540  HB2 ALA B  10       4.509   0.777  25.125  1.00  0.00           H  
ATOM   3541  HB3 ALA B  10       3.119   1.870  25.327  1.00  0.00           H  
ATOM   3542  N   TRP B  11       3.007   4.404  23.788  1.00 99.19           N  
ATOM   3543  CA  TRP B  11       2.135   5.350  23.098  1.00105.29           C  
ATOM   3544  C   TRP B  11       2.920   6.183  22.087  1.00116.95           C  
ATOM   3545  O   TRP B  11       2.510   6.331  20.925  1.00117.93           O  
ATOM   3546  CB  TRP B  11       1.440   6.232  24.136  1.00104.50           C  
ATOM   3547  CG  TRP B  11       0.801   7.467  23.602  1.00116.71           C  
ATOM   3548  CD1 TRP B  11      -0.400   7.560  22.961  1.00128.50           C  
ATOM   3549  CD2 TRP B  11       1.316   8.800  23.688  1.00114.56           C  
ATOM   3550  NE1 TRP B  11      -0.658   8.869  22.629  1.00141.74           N  
ATOM   3551  CE2 TRP B  11       0.380   9.650  23.065  1.00135.53           C  
ATOM   3552  CE3 TRP B  11       2.480   9.356  24.223  1.00112.31           C  
ATOM   3553  CZ2 TRP B  11       0.573  11.027  22.966  1.00136.36           C  
ATOM   3554  CZ3 TRP B  11       2.670  10.722  24.123  1.00129.65           C  
ATOM   3555  CH2 TRP B  11       1.722  11.542  23.498  1.00132.73           C  
ATOM   3556  H   TRP B  11       3.117   4.483  24.789  1.00  0.00           H  
ATOM   3557  HA  TRP B  11       1.373   4.785  22.561  1.00  0.00           H  
ATOM   3558  HB3 TRP B  11       2.153   6.503  24.914  1.00  0.00           H  
ATOM   3559  HB2 TRP B  11       0.694   5.642  24.668  1.00  0.00           H  
ATOM   3560  HD1 TRP B  11      -0.989   6.672  22.788  1.00  0.00           H  
ATOM   3561  HE1 TRP B  11      -1.510   9.107  22.140  1.00  0.00           H  
ATOM   3562  HE3 TRP B  11       3.210   8.721  24.703  1.00  0.00           H  
ATOM   3563  HZ2 TRP B  11      -0.171  11.642  22.482  1.00  0.00           H  
ATOM   3564  HZ3 TRP B  11       3.561  11.175  24.530  1.00  0.00           H  
ATOM   3565  HH2 TRP B  11       1.914  12.604  23.442  1.00  0.00           H  
ATOM   3566  N   ALA B  12       4.071   6.718  22.505  1.00113.60           N  
ATOM   3567  CA  ALA B  12       4.889   7.509  21.588  1.00106.36           C  
ATOM   3568  C   ALA B  12       5.420   6.658  20.437  1.00109.03           C  
ATOM   3569  O   ALA B  12       5.504   7.126  19.294  1.00113.54           O  
ATOM   3570  CB  ALA B  12       6.041   8.165  22.347  1.00111.51           C  
ATOM   3571  H   ALA B  12       4.378   6.576  23.457  1.00  0.00           H  
ATOM   3572  HA  ALA B  12       4.265   8.297  21.168  1.00  0.00           H  
ATOM   3573  HB1 ALA B  12       6.644   8.752  21.655  1.00  0.00           H  
ATOM   3574  HB2 ALA B  12       5.640   8.818  23.122  1.00  0.00           H  
ATOM   3575  HB3 ALA B  12       6.660   7.395  22.805  1.00  0.00           H  
ATOM   3576  N   ALA B  13       5.772   5.401  20.716  1.00108.28           N  
ATOM   3577  CA  ALA B  13       6.281   4.524  19.668  1.00102.14           C  
ATOM   3578  C   ALA B  13       5.189   4.168  18.669  1.00106.22           C  
ATOM   3579  O   ALA B  13       5.454   4.066  17.469  1.00121.48           O  
ATOM   3580  CB  ALA B  13       6.883   3.261  20.283  1.00106.10           C  
ATOM   3581  H   ALA B  13       5.687   5.050  21.660  1.00  0.00           H  
ATOM   3582  HA  ALA B  13       7.071   5.054  19.135  1.00  0.00           H  
ATOM   3583  HB1 ALA B  13       7.260   2.615  19.490  1.00  0.00           H  
ATOM   3584  HB2 ALA B  13       7.702   3.535  20.947  1.00  0.00           H  
ATOM   3585  HB3 ALA B  13       6.117   2.732  20.849  1.00  0.00           H  
ATOM   3586  N   LEU B  14       3.955   3.982  19.140  1.00103.82           N  
ATOM   3587  CA  LEU B  14       2.853   3.739  18.216  1.00109.58           C  
ATOM   3588  C   LEU B  14       2.540   4.976  17.387  1.00111.07           C  
ATOM   3589  O   LEU B  14       2.155   4.856  16.218  1.00116.77           O  
ATOM   3590  CB  LEU B  14       1.613   3.285  18.978  1.00108.74           C  
ATOM   3591  CG  LEU B  14       1.654   1.886  19.587  1.00114.59           C  
ATOM   3592  CD1 LEU B  14       0.365   1.606  20.343  1.00122.89           C  
ATOM   3593  CD2 LEU B  14       1.888   0.840  18.509  1.00115.29           C  
ATOM   3594  H   LEU B  14       3.785   4.008  20.135  1.00  0.00           H  
ATOM   3595  HA  LEU B  14       3.148   2.939  17.536  1.00  0.00           H  
ATOM   3596  HB3 LEU B  14       0.742   3.367  18.328  1.00  0.00           H  
ATOM   3597  HB2 LEU B  14       1.387   4.010  19.760  1.00  0.00           H  
ATOM   3598  HG  LEU B  14       2.483   1.843  20.294  1.00  0.00           H  
ATOM   3599 HD11 LEU B  14       0.406   0.605  20.774  1.00  0.00           H  
ATOM   3600 HD12 LEU B  14       0.244   2.339  21.141  1.00  0.00           H  
ATOM   3601 HD13 LEU B  14      -0.481   1.672  19.658  1.00  0.00           H  
ATOM   3602 HD21 LEU B  14       1.914  -0.151  18.962  1.00  0.00           H  
ATOM   3603 HD22 LEU B  14       1.080   0.883  17.778  1.00  0.00           H  
ATOM   3604 HD23 LEU B  14       2.837   1.036  18.011  1.00  0.00           H  
ATOM   3605  N   LEU B  15       2.707   6.169  17.967  1.00106.21           N  
ATOM   3606  CA  LEU B  15       2.573   7.387  17.170  1.00116.93           C  
ATOM   3607  C   LEU B  15       3.643   7.456  16.083  1.00119.64           C  
ATOM   3608  O   LEU B  15       3.349   7.792  14.929  1.00115.58           O  
ATOM   3609  CB  LEU B  15       2.632   8.617  18.075  1.00119.13           C  
ATOM   3610  CG  LEU B  15       1.371   8.888  18.898  1.00101.51           C  
ATOM   3611  CD1 LEU B  15       1.533  10.153  19.721  1.00106.24           C  
ATOM   3612  CD2 LEU B  15       0.158   8.988  17.994  1.00 81.46           C  
ATOM   3613  H   LEU B  15       2.925   6.225  18.952  1.00  0.00           H  
ATOM   3614  HA  LEU B  15       1.597   7.369  16.685  1.00  0.00           H  
ATOM   3615  HB3 LEU B  15       2.865   9.496  17.473  1.00  0.00           H  
ATOM   3616  HB2 LEU B  15       3.488   8.531  18.744  1.00  0.00           H  
ATOM   3617  HG  LEU B  15       1.222   8.052  19.581  1.00  0.00           H  
ATOM   3618 HD11 LEU B  15       0.627  10.330  20.300  1.00  0.00           H  
ATOM   3619 HD12 LEU B  15       2.380  10.041  20.398  1.00  0.00           H  
ATOM   3620 HD13 LEU B  15       1.710  10.999  19.056  1.00  0.00           H  
ATOM   3621 HD21 LEU B  15      -0.730   9.181  18.597  1.00  0.00           H  
ATOM   3622 HD22 LEU B  15       0.299   9.803  17.284  1.00  0.00           H  
ATOM   3623 HD23 LEU B  15       0.031   8.051  17.451  1.00  0.00           H  
ATOM   3624  N   LEU B  16       4.891   7.137  16.430  1.00119.65           N  
ATOM   3625  CA  LEU B  16       5.943   7.086  15.416  1.00107.99           C  
ATOM   3626  C   LEU B  16       5.638   6.033  14.356  1.00111.24           C  
ATOM   3627  O   LEU B  16       5.893   6.246  13.165  1.00128.95           O  
ATOM   3628  CB  LEU B  16       7.295   6.808  16.072  1.00 86.72           C  
ATOM   3629  CG  LEU B  16       7.808   7.903  17.005  1.00 91.27           C  
ATOM   3630  CD1 LEU B  16       9.159   7.520  17.589  1.00116.32           C  
ATOM   3631  CD2 LEU B  16       7.894   9.228  16.267  1.00 87.94           C  
ATOM   3632  H   LEU B  16       5.110   6.930  17.394  1.00  0.00           H  
ATOM   3633  HA  LEU B  16       5.994   8.059  14.927  1.00  0.00           H  
ATOM   3634  HB3 LEU B  16       8.038   6.617  15.298  1.00  0.00           H  
ATOM   3635  HB2 LEU B  16       7.244   5.865  16.617  1.00  0.00           H  
ATOM   3636  HG  LEU B  16       7.099   8.013  17.826  1.00  0.00           H  
ATOM   3637 HD11 LEU B  16       9.507   8.312  18.251  1.00  0.00           H  
ATOM   3638 HD12 LEU B  16       9.062   6.592  18.154  1.00  0.00           H  
ATOM   3639 HD13 LEU B  16       9.877   7.379  16.782  1.00  0.00           H  
ATOM   3640 HD21 LEU B  16       8.261   9.999  16.945  1.00  0.00           H  
ATOM   3641 HD22 LEU B  16       8.578   9.131  15.424  1.00  0.00           H  
ATOM   3642 HD23 LEU B  16       6.906   9.506  15.902  1.00  0.00           H  
ATOM   3643  N   ALA B  17       5.083   4.894  14.774  1.00105.19           N  
ATOM   3644  CA  ALA B  17       4.776   3.819  13.837  1.00110.47           C  
ATOM   3645  C   ALA B  17       3.695   4.241  12.851  1.00118.63           C  
ATOM   3646  O   ALA B  17       3.818   4.002  11.645  1.00118.91           O  
ATOM   3647  CB  ALA B  17       4.352   2.564  14.599  1.00107.96           C  
ATOM   3648  H   ALA B  17       4.869   4.766  15.752  1.00  0.00           H  
ATOM   3649  HA  ALA B  17       5.680   3.588  13.274  1.00  0.00           H  
ATOM   3650  HB1 ALA B  17       4.125   1.767  13.890  1.00  0.00           H  
ATOM   3651  HB2 ALA B  17       5.163   2.245  15.254  1.00  0.00           H  
ATOM   3652  HB3 ALA B  17       3.467   2.781  15.196  1.00  0.00           H  
ATOM   3653  N   VAL B  18       2.623   4.867  13.345  1.00116.89           N  
ATOM   3654  CA  VAL B  18       1.583   5.321  12.427  1.00115.49           C  
ATOM   3655  C   VAL B  18       2.104   6.449  11.547  1.00123.20           C  
ATOM   3656  O   VAL B  18       1.731   6.541  10.374  1.00135.70           O  
ATOM   3657  CB  VAL B  18       0.298   5.732  13.174  1.00111.87           C  
ATOM   3658  CG1 VAL B  18      -0.284   4.551  13.917  1.00111.17           C  
ATOM   3659  CG2 VAL B  18       0.545   6.894  14.117  1.00117.69           C  
ATOM   3660  H   VAL B  18       2.541   5.020  14.340  1.00  0.00           H  
ATOM   3661  HA  VAL B  18       1.332   4.484  11.775  1.00  0.00           H  
ATOM   3662  HB  VAL B  18      -0.433   6.053  12.431  1.00  0.00           H  
ATOM   3663 HG11 VAL B  18      -1.190   4.859  14.438  1.00  0.00           H  
ATOM   3664 HG12 VAL B  18      -0.524   3.758  13.209  1.00  0.00           H  
ATOM   3665 HG13 VAL B  18       0.444   4.183  14.641  1.00  0.00           H  
ATOM   3666 HG21 VAL B  18      -0.384   7.155  14.624  1.00  0.00           H  
ATOM   3667 HG22 VAL B  18       1.294   6.610  14.855  1.00  0.00           H  
ATOM   3668 HG23 VAL B  18       0.902   7.754  13.549  1.00  0.00           H  
ATOM   3669  N   ALA B  19       2.988   7.302  12.073  1.00110.05           N  
ATOM   3670  CA  ALA B  19       3.579   8.346  11.242  1.00119.51           C  
ATOM   3671  C   ALA B  19       4.361   7.740  10.083  1.00134.48           C  
ATOM   3672  O   ALA B  19       4.192   8.143   8.924  1.00142.81           O  
ATOM   3673  CB  ALA B  19       4.478   9.245  12.093  1.00113.55           C  
ATOM   3674  H   ALA B  19       3.247   7.224  13.046  1.00  0.00           H  
ATOM   3675  HA  ALA B  19       2.774   8.955  10.832  1.00  0.00           H  
ATOM   3676  HB1 ALA B  19       4.916  10.021  11.465  1.00  0.00           H  
ATOM   3677  HB2 ALA B  19       3.887   9.708  12.883  1.00  0.00           H  
ATOM   3678  HB3 ALA B  19       5.274   8.647  12.538  1.00  0.00           H  
ATOM   3679  N   ALA B  20       5.209   6.752  10.378  1.00130.30           N  
ATOM   3680  CA  ALA B  20       6.003   6.118   9.331  1.00126.87           C  
ATOM   3681  C   ALA B  20       5.121   5.359   8.345  1.00128.96           C  
ATOM   3682  O   ALA B  20       5.335   5.430   7.129  1.00140.23           O  
ATOM   3683  CB  ALA B  20       7.043   5.187   9.954  1.00123.13           C  
ATOM   3684  H   ALA B  20       5.305   6.438  11.333  1.00  0.00           H  
ATOM   3685  HA  ALA B  20       6.530   6.899   8.784  1.00  0.00           H  
ATOM   3686  HB1 ALA B  20       7.631   4.719   9.165  1.00  0.00           H  
ATOM   3687  HB2 ALA B  20       7.702   5.762  10.605  1.00  0.00           H  
ATOM   3688  HB3 ALA B  20       6.539   4.417  10.537  1.00  0.00           H  
ATOM   3689  N   VAL B  21       4.119   4.634   8.848  1.00115.19           N  
ATOM   3690  CA  VAL B  21       3.243   3.863   7.970  1.00122.88           C  
ATOM   3691  C   VAL B  21       2.456   4.790   7.054  1.00136.10           C  
ATOM   3692  O   VAL B  21       2.278   4.502   5.865  1.00140.40           O  
ATOM   3693  CB  VAL B  21       2.316   2.955   8.800  1.00111.61           C  
ATOM   3694  CG1 VAL B  21       1.217   2.368   7.927  1.00102.27           C  
ATOM   3695  CG2 VAL B  21       3.116   1.844   9.453  1.00107.32           C  
ATOM   3696  H   VAL B  21       3.960   4.616   9.846  1.00  0.00           H  
ATOM   3697  HA  VAL B  21       3.870   3.226   7.346  1.00  0.00           H  
ATOM   3698  HB  VAL B  21       1.853   3.555   9.583  1.00  0.00           H  
ATOM   3699 HG11 VAL B  21       0.573   1.730   8.532  1.00  0.00           H  
ATOM   3700 HG12 VAL B  21       0.625   3.175   7.496  1.00  0.00           H  
ATOM   3701 HG13 VAL B  21       1.664   1.778   7.126  1.00  0.00           H  
ATOM   3702 HG21 VAL B  21       2.449   1.209  10.036  1.00  0.00           H  
ATOM   3703 HG22 VAL B  21       3.605   1.247   8.683  1.00  0.00           H  
ATOM   3704 HG23 VAL B  21       3.871   2.277  10.110  1.00  0.00           H  
ATOM   3705  N   LEU B  22       1.986   5.924   7.583  1.00138.86           N  
ATOM   3706  CA  LEU B  22       1.247   6.873   6.759  1.00136.50           C  
ATOM   3707  C   LEU B  22       2.152   7.516   5.715  1.00140.09           C  
ATOM   3708  O   LEU B  22       1.781   7.618   4.540  1.00146.40           O  
ATOM   3709  CB  LEU B  22       0.596   7.934   7.641  1.00  0.00           C  
ATOM   3710  CG  LEU B  22      -0.257   9.078   7.039  1.00  0.00           C  
ATOM   3711  CD1 LEU B  22      -1.732   8.701   6.927  1.00  0.00           C  
ATOM   3712  CD2 LEU B  22      -0.093  10.361   7.853  1.00  0.00           C  
ATOM   3713  H   LEU B  22       2.143   6.128   8.559  1.00  0.00           H  
ATOM   3714  HA  LEU B  22       0.458   6.330   6.238  1.00  0.00           H  
ATOM   3715  HB2 LEU B  22      -0.090   7.456   8.339  1.00  0.00           H  
ATOM   3716  HB3 LEU B  22       1.367   8.467   8.197  1.00  0.00           H  
ATOM   3717  HG  LEU B  22       0.151   9.364   6.070  1.00  0.00           H  
ATOM   3718 HD11 LEU B  22      -2.290   9.535   6.500  1.00  0.00           H  
ATOM   3719 HD12 LEU B  22      -1.837   7.827   6.284  1.00  0.00           H  
ATOM   3720 HD13 LEU B  22      -2.125   8.472   7.918  1.00  0.00           H  
ATOM   3721 HD21 LEU B  22      -0.701  11.151   7.413  1.00  0.00           H  
ATOM   3722 HD22 LEU B  22      -0.416  10.185   8.879  1.00  0.00           H  
ATOM   3723 HD23 LEU B  22       0.954  10.664   7.849  1.00  0.00           H  
ATOM   3724  N   THR B  23       3.349   7.958   6.121  1.00138.27           N  
ATOM   3725  CA  THR B  23       4.273   8.548   5.161  1.00134.98           C  
ATOM   3726  C   THR B  23       4.757   7.540   4.125  1.00132.66           C  
ATOM   3727  O   THR B  23       5.218   7.946   3.054  1.00137.50           O  
ATOM   3728  CB  THR B  23       5.473   9.170   5.883  1.00119.36           C  
ATOM   3729  OG1 THR B  23       6.061   8.207   6.766  1.00130.43           O  
ATOM   3730  CG2 THR B  23       5.043  10.394   6.682  1.00116.38           C  
ATOM   3731  H   THR B  23       3.612   7.882   7.093  1.00  0.00           H  
ATOM   3732  HA  THR B  23       3.748   9.345   4.634  1.00  0.00           H  
ATOM   3733  HB  THR B  23       6.215   9.472   5.144  1.00  0.00           H  
ATOM   3734  HG1 THR B  23       6.812   8.600   7.216  1.00  0.00           H  
ATOM   3735 HG21 THR B  23       5.909  10.821   7.188  1.00  0.00           H  
ATOM   3736 HG22 THR B  23       4.614  11.136   6.009  1.00  0.00           H  
ATOM   3737 HG23 THR B  23       4.299  10.102   7.423  1.00  0.00           H  
ATOM   3738  N   GLN B  24       4.661   6.241   4.414  1.00128.41           N  
ATOM   3739  CA  GLN B  24       5.023   5.223   3.436  1.00142.95           C  
ATOM   3740  C   GLN B  24       3.875   4.877   2.492  1.00152.34           C  
ATOM   3741  O   GLN B  24       4.092   4.739   1.283  1.00162.76           O  
ATOM   3742  CB  GLN B  24       5.507   3.962   4.147  1.00  0.00           C  
ATOM   3743  CG  GLN B  24       5.937   2.768   3.279  1.00  0.00           C  
ATOM   3744  CD  GLN B  24       7.091   3.052   2.328  1.00  0.00           C  
ATOM   3745  OE1 GLN B  24       7.953   3.880   2.604  1.00  0.00           O  
ATOM   3746  NE2 GLN B  24       7.118   2.370   1.187  1.00  0.00           N  
ATOM   3747  H   GLN B  24       4.332   5.949   5.324  1.00  0.00           H  
ATOM   3748  HA  GLN B  24       5.847   5.610   2.837  1.00  0.00           H  
ATOM   3749  HB2 GLN B  24       6.379   4.200   4.756  1.00  0.00           H  
ATOM   3750  HB3 GLN B  24       4.712   3.577   4.785  1.00  0.00           H  
ATOM   3751  HG2 GLN B  24       6.255   1.947   3.921  1.00  0.00           H  
ATOM   3752  HG3 GLN B  24       5.098   2.443   2.664  1.00  0.00           H  
ATOM   3753 HE22 GLN B  24       7.864   2.524   0.524  1.00  0.00           H  
ATOM   3754 HE21 GLN B  24       6.392   1.698   0.983  1.00  0.00           H  
ATOM   3755  N   VAL B  25       2.652   4.736   3.013  1.00150.77           N  
ATOM   3756  CA  VAL B  25       1.516   4.378   2.165  1.00153.32           C  
ATOM   3757  C   VAL B  25       0.988   5.567   1.374  1.00143.40           C  
ATOM   3758  O   VAL B  25       0.266   5.373   0.389  1.00135.67           O  
ATOM   3759  CB  VAL B  25       0.369   3.762   2.985  1.00137.69           C  
ATOM   3760  CG1 VAL B  25       0.853   2.533   3.743  1.00139.48           C  
ATOM   3761  CG2 VAL B  25      -0.230   4.792   3.932  1.00127.27           C  
ATOM   3762  H   VAL B  25       2.506   4.875   4.003  1.00  0.00           H  
ATOM   3763  HA  VAL B  25       1.856   3.628   1.452  1.00  0.00           H  
ATOM   3764  HB  VAL B  25      -0.411   3.447   2.292  1.00  0.00           H  
ATOM   3765 HG11 VAL B  25       0.028   2.111   4.317  1.00  0.00           H  
ATOM   3766 HG12 VAL B  25       1.219   1.790   3.034  1.00  0.00           H  
ATOM   3767 HG13 VAL B  25       1.658   2.817   4.420  1.00  0.00           H  
ATOM   3768 HG21 VAL B  25      -1.039   4.336   4.502  1.00  0.00           H  
ATOM   3769 HG22 VAL B  25       0.540   5.149   4.617  1.00  0.00           H  
ATOM   3770 HG23 VAL B  25      -0.620   5.632   3.357  1.00  0.00           H  
ATOM   3771  N   VAL B  26       1.313   6.795   1.784  1.00138.67           N  
ATOM   3772  CA  VAL B  26       1.001   7.952   0.955  1.00143.15           C  
ATOM   3773  C   VAL B  26       1.817   7.912  -0.331  1.00161.29           C  
ATOM   3774  O   VAL B  26       1.324   8.267  -1.410  1.00166.39           O  
ATOM   3775  CB  VAL B  26       1.231   9.252   1.750  1.00134.01           C  
ATOM   3776  CG1 VAL B  26       1.468  10.432   0.818  1.00134.55           C  
ATOM   3777  CG2 VAL B  26       0.042   9.531   2.656  1.00135.37           C  
ATOM   3778  H   VAL B  26       1.776   6.924   2.672  1.00  0.00           H  
ATOM   3779  HA  VAL B  26      -0.055   7.902   0.687  1.00  0.00           H  
ATOM   3780  HB  VAL B  26       2.116   9.123   2.374  1.00  0.00           H  
ATOM   3781 HG11 VAL B  26       1.627  11.335   1.407  1.00  0.00           H  
ATOM   3782 HG12 VAL B  26       2.348  10.239   0.204  1.00  0.00           H  
ATOM   3783 HG13 VAL B  26       0.599  10.567   0.174  1.00  0.00           H  
ATOM   3784 HG21 VAL B  26       0.216  10.452   3.212  1.00  0.00           H  
ATOM   3785 HG22 VAL B  26      -0.859   9.638   2.051  1.00  0.00           H  
ATOM   3786 HG23 VAL B  26      -0.086   8.704   3.354  1.00  0.00           H  
ATOM   3787  N   TRP B  27       3.069   7.453  -0.245  1.00158.02           N  
ATOM   3788  CA  TRP B  27       3.901   7.338  -1.439  1.00153.81           C  
ATOM   3789  C   TRP B  27       3.333   6.307  -2.408  1.00158.60           C  
ATOM   3790  O   TRP B  27       3.279   6.547  -3.620  1.00171.09           O  
ATOM   3791  CB  TRP B  27       5.333   6.978  -1.045  1.00142.96           C  
ATOM   3792  CG  TRP B  27       6.306   7.004  -2.188  1.00164.95           C  
ATOM   3793  CD1 TRP B  27       7.111   8.046  -2.557  1.00159.10           C  
ATOM   3794  CD2 TRP B  27       6.581   5.939  -3.109  1.00167.34           C  
ATOM   3795  NE1 TRP B  27       7.867   7.695  -3.649  1.00149.21           N  
ATOM   3796  CE2 TRP B  27       7.561   6.409  -4.007  1.00157.62           C  
ATOM   3797  CE3 TRP B  27       6.094   4.636  -3.262  1.00163.50           C  
ATOM   3798  CZ2 TRP B  27       8.061   5.623  -5.041  1.00154.31           C  
ATOM   3799  CZ3 TRP B  27       6.593   3.857  -4.291  1.00160.12           C  
ATOM   3800  CH2 TRP B  27       7.567   4.354  -5.167  1.00160.67           C  
ATOM   3801  H   TRP B  27       3.447   7.181   0.652  1.00  0.00           H  
ATOM   3802  HA  TRP B  27       3.916   8.306  -1.940  1.00  0.00           H  
ATOM   3803  HB3 TRP B  27       5.343   5.990  -0.584  1.00  0.00           H  
ATOM   3804  HB2 TRP B  27       5.675   7.656  -0.264  1.00  0.00           H  
ATOM   3805  HD1 TRP B  27       7.082   8.972  -2.003  1.00  0.00           H  
ATOM   3806  HE1 TRP B  27       8.517   8.358  -4.047  1.00  0.00           H  
ATOM   3807  HE3 TRP B  27       5.343   4.257  -2.584  1.00  0.00           H  
ATOM   3808  HZ2 TRP B  27       8.812   6.021  -5.707  1.00  0.00           H  
ATOM   3809  HZ3 TRP B  27       6.231   2.849  -4.429  1.00  0.00           H  
ATOM   3810  HH2 TRP B  27       7.928   3.711  -5.956  1.00  0.00           H  
ATOM   3811  N   LEU B  28       2.895   5.158  -1.889  1.00142.66           N  
ATOM   3812  CA  LEU B  28       2.299   4.107  -2.709  1.00160.53           C  
ATOM   3813  C   LEU B  28       1.031   4.556  -3.429  1.00183.99           C  
ATOM   3814  O   LEU B  28       0.614   3.889  -4.384  1.00186.20           O  
ATOM   3815  CB  LEU B  28       1.997   2.886  -1.845  1.00  0.00           C  
ATOM   3816  CG  LEU B  28       2.023   1.452  -2.430  1.00  0.00           C  
ATOM   3817  CD1 LEU B  28       3.392   1.085  -2.998  1.00  0.00           C  
ATOM   3818  CD2 LEU B  28       1.589   0.431  -1.379  1.00  0.00           C  
ATOM   3819  H   LEU B  28       2.969   4.992  -0.895  1.00  0.00           H  
ATOM   3820  HA  LEU B  28       3.030   3.814  -3.463  1.00  0.00           H  
ATOM   3821  HB2 LEU B  28       2.715   2.832  -1.027  1.00  0.00           H  
ATOM   3822  HB3 LEU B  28       0.989   2.968  -1.439  1.00  0.00           H  
ATOM   3823  HG  LEU B  28       1.244   1.353  -3.185  1.00  0.00           H  
ATOM   3824 HD11 LEU B  28       3.360   0.071  -3.396  1.00  0.00           H  
ATOM   3825 HD12 LEU B  28       3.653   1.780  -3.796  1.00  0.00           H  
ATOM   3826 HD13 LEU B  28       4.141   1.141  -2.208  1.00  0.00           H  
ATOM   3827 HD21 LEU B  28       1.615  -0.569  -1.811  1.00  0.00           H  
ATOM   3828 HD22 LEU B  28       2.267   0.475  -0.527  1.00  0.00           H  
ATOM   3829 HD23 LEU B  28       0.576   0.657  -1.048  1.00  0.00           H  
ATOM   3830  N   TRP B  29       0.408   5.658  -3.004  1.00178.92           N  
ATOM   3831  CA  TRP B  29      -0.708   6.203  -3.770  1.00168.44           C  
ATOM   3832  C   TRP B  29      -0.257   6.650  -5.153  1.00175.44           C  
ATOM   3833  O   TRP B  29      -1.018   6.536  -6.119  1.00181.74           O  
ATOM   3834  CB  TRP B  29      -1.352   7.365  -3.019  1.00  0.00           C  
ATOM   3835  CG  TRP B  29      -2.816   7.594  -3.238  1.00  0.00           C  
ATOM   3836  CD1 TRP B  29      -3.363   8.726  -3.735  1.00  0.00           C  
ATOM   3837  CD2 TRP B  29      -3.927   6.684  -2.974  1.00  0.00           C  
ATOM   3838  NE1 TRP B  29      -4.736   8.580  -3.791  1.00  0.00           N  
ATOM   3839  CE2 TRP B  29      -5.138   7.342  -3.332  1.00  0.00           C  
ATOM   3840  CE3 TRP B  29      -4.036   5.371  -2.475  1.00  0.00           C  
ATOM   3841  CZ2 TRP B  29      -6.394   6.733  -3.193  1.00  0.00           C  
ATOM   3842  CZ3 TRP B  29      -5.289   4.748  -2.328  1.00  0.00           C  
ATOM   3843  CH2 TRP B  29      -6.467   5.425  -2.685  1.00  0.00           C  
ATOM   3844  H   TRP B  29       0.709   6.113  -2.153  1.00  0.00           H  
ATOM   3845  HA  TRP B  29      -1.455   5.419  -3.891  1.00  0.00           H  
ATOM   3846  HB2 TRP B  29      -1.239   7.211  -1.945  1.00  0.00           H  
ATOM   3847  HB3 TRP B  29      -0.866   8.298  -3.305  1.00  0.00           H  
ATOM   3848  HD1 TRP B  29      -2.730   9.556  -4.014  1.00  0.00           H  
ATOM   3849  HE1 TRP B  29      -5.311   9.334  -4.138  1.00  0.00           H  
ATOM   3850  HE3 TRP B  29      -3.148   4.823  -2.198  1.00  0.00           H  
ATOM   3851  HZ2 TRP B  29      -7.288   7.268  -3.476  1.00  0.00           H  
ATOM   3852  HZ3 TRP B  29      -5.349   3.742  -1.939  1.00  0.00           H  
ATOM   3853  HH2 TRP B  29      -7.427   4.944  -2.569  1.00  0.00           H  
ATOM   3854  N   LEU B  30       0.972   7.160  -5.267  1.00175.46           N  
ATOM   3855  CA  LEU B  30       1.558   7.455  -6.568  1.00174.18           C  
ATOM   3856  C   LEU B  30       2.076   6.207  -7.272  1.00168.31           C  
ATOM   3857  O   LEU B  30       2.477   6.291  -8.438  1.00161.70           O  
ATOM   3858  CB  LEU B  30       2.685   8.474  -6.419  1.00  0.00           C  
ATOM   3859  CG  LEU B  30       3.031   9.473  -7.550  1.00  0.00           C  
ATOM   3860  CD1 LEU B  30       1.854  10.380  -7.901  1.00  0.00           C  
ATOM   3861  CD2 LEU B  30       4.256  10.308  -7.178  1.00  0.00           C  
ATOM   3862  H   LEU B  30       1.519   7.349  -4.440  1.00  0.00           H  
ATOM   3863  HA  LEU B  30       0.784   7.899  -7.194  1.00  0.00           H  
ATOM   3864  HB2 LEU B  30       2.477   9.125  -5.570  1.00  0.00           H  
ATOM   3865  HB3 LEU B  30       3.628   7.952  -6.253  1.00  0.00           H  
ATOM   3866  HG  LEU B  30       3.381   8.925  -8.425  1.00  0.00           H  
ATOM   3867 HD11 LEU B  30       2.146  11.063  -8.699  1.00  0.00           H  
ATOM   3868 HD12 LEU B  30       1.013   9.771  -8.233  1.00  0.00           H  
ATOM   3869 HD13 LEU B  30       1.561  10.953  -7.021  1.00  0.00           H  
ATOM   3870 HD21 LEU B  30       4.482  11.003  -7.987  1.00  0.00           H  
ATOM   3871 HD22 LEU B  30       4.052  10.868  -6.265  1.00  0.00           H  
ATOM   3872 HD23 LEU B  30       5.110   9.650  -7.017  1.00  0.00           H  
ATOM   3873  N   GLY B  31       2.073   5.059  -6.597  1.00166.38           N  
ATOM   3874  CA  GLY B  31       2.480   3.813  -7.212  1.00166.48           C  
ATOM   3875  C   GLY B  31       1.292   2.968  -7.623  1.00163.01           C  
ATOM   3876  O   GLY B  31       1.394   2.129  -8.523  1.00169.67           O  
ATOM   3877  H   GLY B  31       1.782   5.042  -5.630  1.00  0.00           H  
ATOM   3878  HA3 GLY B  31       3.101   3.250  -6.515  1.00  0.00           H  
ATOM   3879  HA2 GLY B  31       3.095   4.024  -8.087  1.00  0.00           H  
ATOM   3880  N   THR B  32       0.155   3.180  -6.961  1.00151.88           N  
ATOM   3881  CA  THR B  32      -1.098   2.528  -7.317  1.00156.82           C  
ATOM   3882  C   THR B  32      -1.992   3.432  -8.162  1.00182.22           C  
ATOM   3883  O   THR B  32      -3.222   3.346  -8.075  1.00173.50           O  
ATOM   3884  CB  THR B  32      -1.837   2.075  -6.061  1.00  0.00           C  
ATOM   3885  OG1 THR B  32      -1.013   1.151  -5.342  1.00  0.00           O  
ATOM   3886  CG2 THR B  32      -3.186   1.407  -6.357  1.00  0.00           C  
ATOM   3887  H   THR B  32       0.139   3.815  -6.176  1.00  0.00           H  
ATOM   3888  HA  THR B  32      -0.861   1.642  -7.907  1.00  0.00           H  
ATOM   3889  HB  THR B  32      -2.074   2.943  -5.446  1.00  0.00           H  
ATOM   3890  HG1 THR B  32      -1.473   0.862  -4.550  1.00  0.00           H  
ATOM   3891 HG21 THR B  32      -3.658   1.110  -5.420  1.00  0.00           H  
ATOM   3892 HG22 THR B  32      -3.833   2.110  -6.881  1.00  0.00           H  
ATOM   3893 HG23 THR B  32      -3.028   0.526  -6.978  1.00  0.00           H  
ATOM   3894  N   GLN B  33      -1.394   4.306  -8.975  1.00194.68           N  
ATOM   3895  CA  GLN B  33      -2.183   5.199  -9.814  1.00179.85           C  
ATOM   3896  C   GLN B  33      -2.889   4.397 -10.902  1.00170.16           C  
ATOM   3897  O   GLN B  33      -2.278   3.563 -11.579  1.00164.04           O  
ATOM   3898  CB  GLN B  33      -1.304   6.300 -10.423  1.00161.28           C  
ATOM   3899  CG  GLN B  33      -0.493   5.925 -11.672  1.00142.20           C  
ATOM   3900  CD  GLN B  33       0.880   5.381 -11.350  1.00150.34           C  
ATOM   3901  OE1 GLN B  33       1.683   5.119 -12.246  1.00149.43           O  
ATOM   3902  NE2 GLN B  33       1.161   5.213 -10.067  1.00158.82           N  
ATOM   3903  H   GLN B  33      -0.386   4.352  -9.012  1.00  0.00           H  
ATOM   3904  HA  GLN B  33      -2.942   5.672  -9.191  1.00  0.00           H  
ATOM   3905  HB3 GLN B  33      -0.628   6.684  -9.659  1.00  0.00           H  
ATOM   3906  HB2 GLN B  33      -1.921   7.171 -10.645  1.00  0.00           H  
ATOM   3907  HG3 GLN B  33      -0.395   6.799 -12.316  1.00  0.00           H  
ATOM   3908  HG2 GLN B  33      -1.046   5.188 -12.255  1.00  0.00           H  
ATOM   3909 HE22 GLN B  33       2.064   4.853  -9.791  1.00  0.00           H  
ATOM   3910 HE21 GLN B  33       0.474   5.445  -9.364  1.00  0.00           H  
ATOM   3911  N   SER B  34      -4.188   4.633 -11.047  1.00165.00           N  
ATOM   3912  CA  SER B  34      -5.031   3.867 -11.955  1.00156.26           C  
ATOM   3913  C   SER B  34      -5.675   4.827 -12.945  1.00142.23           C  
ATOM   3914  O   SER B  34      -6.531   5.636 -12.567  1.00143.18           O  
ATOM   3915  CB  SER B  34      -6.086   3.079 -11.183  1.00  0.00           C  
ATOM   3916  OG  SER B  34      -6.917   2.352 -12.097  1.00  0.00           O  
ATOM   3917  H   SER B  34      -4.629   5.370 -10.516  1.00  0.00           H  
ATOM   3918  HA  SER B  34      -4.405   3.165 -12.506  1.00  0.00           H  
ATOM   3919  HB2 SER B  34      -5.595   2.377 -10.509  1.00  0.00           H  
ATOM   3920  HB3 SER B  34      -6.703   3.766 -10.605  1.00  0.00           H  
ATOM   3921  HG  SER B  34      -7.578   1.859 -11.605  1.00  0.00           H  
ATOM   3922  N   PHE B  35      -5.257   4.741 -14.203  1.00128.57           N  
ATOM   3923  CA  PHE B  35      -5.884   5.508 -15.267  1.00128.54           C  
ATOM   3924  C   PHE B  35      -7.133   4.783 -15.748  1.00126.69           C  
ATOM   3925  O   PHE B  35      -7.102   3.574 -15.993  1.00125.30           O  
ATOM   3926  CB  PHE B  35      -4.909   5.715 -16.425  1.00140.02           C  
ATOM   3927  CG  PHE B  35      -3.727   6.581 -16.080  1.00142.01           C  
ATOM   3928  CD1 PHE B  35      -3.860   7.958 -15.992  1.00130.51           C  
ATOM   3929  CD2 PHE B  35      -2.478   6.020 -15.860  1.00135.59           C  
ATOM   3930  CE1 PHE B  35      -2.776   8.757 -15.682  1.00114.81           C  
ATOM   3931  CE2 PHE B  35      -1.391   6.816 -15.551  1.00123.28           C  
ATOM   3932  CZ  PHE B  35      -1.541   8.185 -15.462  1.00103.50           C  
ATOM   3933  H   PHE B  35      -4.486   4.131 -14.439  1.00  0.00           H  
ATOM   3934  HA  PHE B  35      -6.173   6.483 -14.873  1.00  0.00           H  
ATOM   3935  HB3 PHE B  35      -5.440   6.149 -17.272  1.00  0.00           H  
ATOM   3936  HB2 PHE B  35      -4.556   4.746 -16.777  1.00  0.00           H  
ATOM   3937  HD1 PHE B  35      -4.820   8.420 -16.167  1.00  0.00           H  
ATOM   3938  HD2 PHE B  35      -2.347   4.951 -15.930  1.00  0.00           H  
ATOM   3939  HE1 PHE B  35      -2.896   9.828 -15.613  1.00  0.00           H  
ATOM   3940  HE2 PHE B  35      -0.425   6.367 -15.378  1.00  0.00           H  
ATOM   3941  HZ  PHE B  35      -0.693   8.808 -15.221  1.00  0.00           H  
ATOM   3942  N   VAL B  36      -8.236   5.525 -15.879  1.00129.94           N  
ATOM   3943  CA  VAL B  36      -9.509   4.914 -16.256  1.00129.92           C  
ATOM   3944  C   VAL B  36      -9.411   4.274 -17.634  1.00136.69           C  
ATOM   3945  O   VAL B  36      -9.952   3.188 -17.872  1.00139.55           O  
ATOM   3946  CB  VAL B  36     -10.631   5.946 -16.196  1.00  0.00           C  
ATOM   3947  CG1 VAL B  36     -11.928   5.303 -16.691  1.00  0.00           C  
ATOM   3948  CG2 VAL B  36     -10.854   6.481 -14.775  1.00  0.00           C  
ATOM   3949  H   VAL B  36      -8.197   6.521 -15.716  1.00  0.00           H  
ATOM   3950  HA  VAL B  36      -9.734   4.129 -15.534  1.00  0.00           H  
ATOM   3951  HB  VAL B  36     -10.372   6.802 -16.820  1.00  0.00           H  
ATOM   3952 HG11 VAL B  36     -12.735   6.034 -16.652  1.00  0.00           H  
ATOM   3953 HG12 VAL B  36     -11.796   4.963 -17.719  1.00  0.00           H  
ATOM   3954 HG13 VAL B  36     -12.177   4.452 -16.057  1.00  0.00           H  
ATOM   3955 HG21 VAL B  36     -11.662   7.212 -14.783  1.00  0.00           H  
ATOM   3956 HG22 VAL B  36     -11.118   5.656 -14.113  1.00  0.00           H  
ATOM   3957 HG23 VAL B  36      -9.940   6.955 -14.417  1.00  0.00           H  
ATOM   3958  N   PHE B  37      -8.750   4.935 -18.584  1.00134.79           N  
ATOM   3959  CA  PHE B  37      -8.601   4.462 -19.953  1.00136.43           C  
ATOM   3960  C   PHE B  37      -7.125   4.110 -20.146  1.00134.39           C  
ATOM   3961  O   PHE B  37      -6.261   4.831 -19.640  1.00120.17           O  
ATOM   3962  CB  PHE B  37      -9.017   5.596 -20.913  1.00117.07           C  
ATOM   3963  CG  PHE B  37     -10.425   6.115 -20.653  1.00122.68           C  
ATOM   3964  CD1 PHE B  37     -11.551   5.375 -21.074  1.00129.43           C  
ATOM   3965  CD2 PHE B  37     -10.614   7.310 -19.929  1.00119.04           C  
ATOM   3966  CE1 PHE B  37     -12.851   5.825 -20.769  1.00136.60           C  
ATOM   3967  CE2 PHE B  37     -11.914   7.745 -19.615  1.00114.15           C  
ATOM   3968  CZ  PHE B  37     -13.036   7.012 -20.039  1.00129.99           C  
ATOM   3969  H   PHE B  37      -8.275   5.794 -18.337  1.00  0.00           H  
ATOM   3970  HA  PHE B  37      -9.220   3.585 -20.148  1.00  0.00           H  
ATOM   3971  HB3 PHE B  37      -8.958   5.242 -21.943  1.00  0.00           H  
ATOM   3972  HB2 PHE B  37      -8.316   6.429 -20.851  1.00  0.00           H  
ATOM   3973  HD1 PHE B  37     -11.426   4.447 -21.614  1.00  0.00           H  
ATOM   3974  HD2 PHE B  37      -9.768   7.883 -19.580  1.00  0.00           H  
ATOM   3975  HE1 PHE B  37     -13.707   5.246 -21.081  1.00  0.00           H  
ATOM   3976  HE2 PHE B  37     -12.046   8.637 -19.031  1.00  0.00           H  
ATOM   3977  HZ  PHE B  37     -14.032   7.354 -19.793  1.00  0.00           H  
ATOM   3978  N   GLN B  38      -6.818   3.029 -20.886  1.00142.12           N  
ATOM   3979  CA  GLN B  38      -5.457   2.728 -21.296  1.00127.27           C  
ATOM   3980  C   GLN B  38      -4.964   3.796 -22.269  1.00131.64           C  
ATOM   3981  O   GLN B  38      -5.748   4.508 -22.904  1.00132.87           O  
ATOM   3982  CB  GLN B  38      -5.374   1.344 -21.933  1.00  0.00           C  
ATOM   3983  CG  GLN B  38      -5.789   0.133 -21.081  1.00  0.00           C  
ATOM   3984  CD  GLN B  38      -5.679  -1.212 -21.784  1.00  0.00           C  
ATOM   3985  OE1 GLN B  38      -6.426  -2.141 -21.500  1.00  0.00           O  
ATOM   3986  NE2 GLN B  38      -4.734  -1.334 -22.712  1.00  0.00           N  
ATOM   3987  H   GLN B  38      -7.574   2.421 -21.170  1.00  0.00           H  
ATOM   3988  HA  GLN B  38      -4.819   2.742 -20.413  1.00  0.00           H  
ATOM   3989  HB2 GLN B  38      -6.020   1.308 -22.811  1.00  0.00           H  
ATOM   3990  HB3 GLN B  38      -4.345   1.142 -22.232  1.00  0.00           H  
ATOM   3991  HG2 GLN B  38      -5.155   0.077 -20.196  1.00  0.00           H  
ATOM   3992  HG3 GLN B  38      -6.829   0.243 -20.775  1.00  0.00           H  
ATOM   3993 HE22 GLN B  38      -4.622  -2.207 -23.206  1.00  0.00           H  
ATOM   3994 HE21 GLN B  38      -4.129  -0.554 -22.922  1.00  0.00           H  
ATOM   3995  N   ARG B  39      -3.639   3.903 -22.380  1.00139.22           N  
ATOM   3996  CA  ARG B  39      -3.057   4.991 -23.161  1.00144.45           C  
ATOM   3997  C   ARG B  39      -3.413   4.871 -24.638  1.00130.31           C  
ATOM   3998  O   ARG B  39      -3.765   5.869 -25.279  1.00119.32           O  
ATOM   3999  CB  ARG B  39      -1.539   5.024 -22.967  1.00141.61           C  
ATOM   4000  CG  ARG B  39      -0.915   6.374 -23.288  1.00140.10           C  
ATOM   4001  CD  ARG B  39       0.520   6.467 -22.795  1.00133.01           C  
ATOM   4002  NE  ARG B  39       1.425   5.611 -23.555  1.00146.89           N  
ATOM   4003  CZ  ARG B  39       2.747   5.606 -23.407  1.00156.97           C  
ATOM   4004  NH1 ARG B  39       3.320   6.415 -22.525  1.00146.05           N  
ATOM   4005  NH2 ARG B  39       3.496   4.795 -24.140  1.00167.66           N1+
ATOM   4006  H   ARG B  39      -3.038   3.231 -21.925  1.00  0.00           H  
ATOM   4007  HA  ARG B  39      -3.466   5.931 -22.789  1.00  0.00           H  
ATOM   4008  HB3 ARG B  39      -1.078   4.256 -23.588  1.00  0.00           H  
ATOM   4009  HB2 ARG B  39      -1.300   4.749 -21.940  1.00  0.00           H  
ATOM   4010  HG3 ARG B  39      -1.507   7.166 -22.829  1.00  0.00           H  
ATOM   4011  HG2 ARG B  39      -0.939   6.538 -24.365  1.00  0.00           H  
ATOM   4012  HD3 ARG B  39       0.559   6.190 -21.741  1.00  0.00           H  
ATOM   4013  HD2 ARG B  39       0.859   7.501 -22.858  1.00  0.00           H  
ATOM   4014  HE  ARG B  39       0.990   4.996 -24.227  1.00  0.00           H  
ATOM   4015 HH12 ARG B  39       4.324   6.410 -22.414  1.00  0.00           H  
ATOM   4016 HH11 ARG B  39       2.753   7.035 -21.965  1.00  0.00           H  
ATOM   4017 HH22 ARG B  39       4.500   4.793 -24.026  1.00  0.00           H  
ATOM   4018 HH21 ARG B  39       3.063   4.178 -24.813  1.00  0.00           H  
ATOM   4019  N   GLU B  40      -3.341   3.663 -25.193  1.00124.68           N  
ATOM   4020  CA  GLU B  40      -3.657   3.421 -26.593  1.00111.59           C  
ATOM   4021  C   GLU B  40      -5.075   2.904 -26.792  1.00110.26           C  
ATOM   4022  O   GLU B  40      -5.452   2.579 -27.923  1.00107.85           O  
ATOM   4023  CB  GLU B  40      -2.659   2.439 -27.199  1.00  0.00           C  
ATOM   4024  CG  GLU B  40      -2.665   1.010 -26.633  1.00  0.00           C  
ATOM   4025  CD  GLU B  40      -1.615   0.057 -27.197  1.00  0.00           C  
ATOM   4026  OE1 GLU B  40      -0.808   0.509 -28.040  1.00  0.00           O  
ATOM   4027  OE2 GLU B  40      -1.636  -1.115 -26.766  1.00  0.00           O1-
ATOM   4028  H   GLU B  40      -3.056   2.868 -24.638  1.00  0.00           H  
ATOM   4029  HA  GLU B  40      -3.566   4.367 -27.127  1.00  0.00           H  
ATOM   4030  HB2 GLU B  40      -2.853   2.335 -28.266  1.00  0.00           H  
ATOM   4031  HB3 GLU B  40      -1.645   2.812 -27.049  1.00  0.00           H  
ATOM   4032  HG2 GLU B  40      -2.493   1.044 -25.558  1.00  0.00           H  
ATOM   4033  HG3 GLU B  40      -3.630   0.544 -26.832  1.00  0.00           H  
ATOM   4034  N   GLU B  41      -5.867   2.820 -25.721  1.00120.83           N  
ATOM   4035  CA  GLU B  41      -7.228   2.309 -25.851  1.00123.17           C  
ATOM   4036  C   GLU B  41      -8.118   3.293 -26.596  1.00111.46           C  
ATOM   4037  O   GLU B  41      -8.903   2.892 -27.462  1.00112.47           O  
ATOM   4038  CB  GLU B  41      -7.810   1.999 -24.475  1.00  0.00           C  
ATOM   4039  CG  GLU B  41      -9.177   1.296 -24.445  1.00  0.00           C  
ATOM   4040  CD  GLU B  41      -9.237  -0.089 -25.082  1.00  0.00           C  
ATOM   4041  OE1 GLU B  41      -8.395  -0.938 -24.713  1.00  0.00           O  
ATOM   4042  OE2 GLU B  41     -10.135  -0.276 -25.929  1.00  0.00           O1-
ATOM   4043  H   GLU B  41      -5.526   3.111 -24.816  1.00  0.00           H  
ATOM   4044  HA  GLU B  41      -7.191   1.381 -26.423  1.00  0.00           H  
ATOM   4045  HB2 GLU B  41      -7.129   1.345 -23.931  1.00  0.00           H  
ATOM   4046  HB3 GLU B  41      -7.943   2.927 -23.919  1.00  0.00           H  
ATOM   4047  HG2 GLU B  41      -9.496   1.165 -23.411  1.00  0.00           H  
ATOM   4048  HG3 GLU B  41      -9.910   1.903 -24.977  1.00  0.00           H  
ATOM   4049  N   ILE B  42      -8.013   4.583 -26.271  1.00103.78           N  
ATOM   4050  CA  ILE B  42      -8.829   5.588 -26.946  1.00 93.62           C  
ATOM   4051  C   ILE B  42      -8.519   5.612 -28.438  1.00100.74           C  
ATOM   4052  O   ILE B  42      -9.424   5.710 -29.276  1.00101.38           O  
ATOM   4053  CB  ILE B  42      -8.616   6.969 -26.298  1.00 90.51           C  
ATOM   4054  CG1 ILE B  42      -8.884   6.903 -24.792  1.00103.33           C  
ATOM   4055  CG2 ILE B  42      -9.513   8.007 -26.949  1.00 82.52           C  
ATOM   4056  CD1 ILE B  42     -10.321   6.587 -24.438  1.00113.24           C  
ATOM   4057  H   ILE B  42      -7.364   4.872 -25.553  1.00  0.00           H  
ATOM   4058  HA  ILE B  42      -9.877   5.313 -26.822  1.00  0.00           H  
ATOM   4059  HB  ILE B  42      -7.578   7.265 -26.451  1.00  0.00           H  
ATOM   4060 HG13 ILE B  42      -8.598   7.849 -24.333  1.00  0.00           H  
ATOM   4061 HG12 ILE B  42      -8.228   6.159 -24.340  1.00  0.00           H  
ATOM   4062 HG21 ILE B  42      -9.349   8.976 -26.478  1.00  0.00           H  
ATOM   4063 HG22 ILE B  42      -9.279   8.075 -28.011  1.00  0.00           H  
ATOM   4064 HG23 ILE B  42     -10.556   7.715 -26.824  1.00  0.00           H  
ATOM   4065 HD11 ILE B  42     -10.430   6.558 -23.353  1.00  0.00           H  
ATOM   4066 HD12 ILE B  42     -10.975   7.357 -24.848  1.00  0.00           H  
ATOM   4067 HD13 ILE B  42     -10.594   5.618 -24.856  1.00  0.00           H  
ATOM   4068  N   ALA B  43      -7.236   5.498 -28.791  1.00106.07           N  
ATOM   4069  CA  ALA B  43      -6.840   5.548 -30.195  1.00 98.26           C  
ATOM   4070  C   ALA B  43      -7.336   4.325 -30.954  1.00105.10           C  
ATOM   4071  O   ALA B  43      -7.890   4.448 -32.054  1.00111.45           O  
ATOM   4072  CB  ALA B  43      -5.322   5.668 -30.306  1.00 99.64           C  
ATOM   4073  H   ALA B  43      -6.526   5.375 -28.083  1.00  0.00           H  
ATOM   4074  HA  ALA B  43      -7.287   6.435 -30.645  1.00  0.00           H  
ATOM   4075  HB1 ALA B  43      -5.036   5.704 -31.358  1.00  0.00           H  
ATOM   4076  HB2 ALA B  43      -4.990   6.579 -29.808  1.00  0.00           H  
ATOM   4077  HB3 ALA B  43      -4.853   4.805 -29.833  1.00  0.00           H  
ATOM   4078  N   GLN B  44      -7.136   3.132 -30.385  1.00113.90           N  
ATOM   4079  CA  GLN B  44      -7.608   1.912 -31.033  1.00116.75           C  
ATOM   4080  C   GLN B  44      -9.129   1.869 -31.106  1.00113.78           C  
ATOM   4081  O   GLN B  44      -9.689   1.236 -32.009  1.00110.59           O  
ATOM   4082  CB  GLN B  44      -7.080   0.686 -30.294  1.00  0.00           C  
ATOM   4083  CG  GLN B  44      -7.394  -0.700 -30.883  1.00  0.00           C  
ATOM   4084  CD  GLN B  44      -6.813  -1.871 -30.104  1.00  0.00           C  
ATOM   4085  OE1 GLN B  44      -6.977  -3.027 -30.479  1.00  0.00           O  
ATOM   4086  NE2 GLN B  44      -6.132  -1.586 -28.999  1.00  0.00           N  
ATOM   4087  H   GLN B  44      -6.654   3.069 -29.500  1.00  0.00           H  
ATOM   4088  HA  GLN B  44      -7.217   1.892 -32.050  1.00  0.00           H  
ATOM   4089  HB2 GLN B  44      -5.992   0.733 -30.243  1.00  0.00           H  
ATOM   4090  HB3 GLN B  44      -7.490   0.665 -29.284  1.00  0.00           H  
ATOM   4091  HG2 GLN B  44      -8.473  -0.847 -30.912  1.00  0.00           H  
ATOM   4092  HG3 GLN B  44      -6.992  -0.765 -31.894  1.00  0.00           H  
ATOM   4093 HE22 GLN B  44      -5.727  -2.330 -28.449  1.00  0.00           H  
ATOM   4094 HE21 GLN B  44      -6.018  -0.625 -28.711  1.00  0.00           H  
ATOM   4095  N   LEU B  45      -9.809   2.532 -30.169  1.00104.00           N  
ATOM   4096  CA  LEU B  45     -11.266   2.588 -30.202  1.00101.22           C  
ATOM   4097  C   LEU B  45     -11.743   3.519 -31.309  1.00106.45           C  
ATOM   4098  O   LEU B  45     -12.640   3.169 -32.085  1.00113.20           O  
ATOM   4099  CB  LEU B  45     -11.796   3.043 -28.840  1.00 83.85           C  
ATOM   4100  CG  LEU B  45     -13.147   2.510 -28.352  1.00105.32           C  
ATOM   4101  CD1 LEU B  45     -13.310   2.778 -26.864  1.00 95.32           C  
ATOM   4102  CD2 LEU B  45     -14.305   3.121 -29.128  1.00126.01           C  
ATOM   4103  H   LEU B  45      -9.316   3.004 -29.424  1.00  0.00           H  
ATOM   4104  HA  LEU B  45     -11.646   1.586 -30.405  1.00  0.00           H  
ATOM   4105  HB3 LEU B  45     -11.812   4.132 -28.811  1.00  0.00           H  
ATOM   4106  HB2 LEU B  45     -11.040   2.845 -28.080  1.00  0.00           H  
ATOM   4107  HG  LEU B  45     -13.165   1.431 -28.508  1.00  0.00           H  
ATOM   4108 HD11 LEU B  45     -14.273   2.395 -26.529  1.00  0.00           H  
ATOM   4109 HD12 LEU B  45     -12.510   2.280 -26.315  1.00  0.00           H  
ATOM   4110 HD13 LEU B  45     -13.262   3.851 -26.681  1.00  0.00           H  
ATOM   4111 HD21 LEU B  45     -15.246   2.720 -28.754  1.00  0.00           H  
ATOM   4112 HD22 LEU B  45     -14.296   4.204 -29.001  1.00  0.00           H  
ATOM   4113 HD23 LEU B  45     -14.202   2.879 -30.186  1.00  0.00           H  
ATOM   4114  N   ALA B  46     -11.141   4.706 -31.405  1.00 92.20           N  
ATOM   4115  CA  ALA B  46     -11.584   5.677 -32.398  1.00 94.67           C  
ATOM   4116  C   ALA B  46     -11.184   5.276 -33.811  1.00101.69           C  
ATOM   4117  O   ALA B  46     -11.870   5.645 -34.770  1.00107.68           O  
ATOM   4118  CB  ALA B  46     -11.027   7.057 -32.067  1.00 93.51           C  
ATOM   4119  H   ALA B  46     -10.375   4.935 -30.787  1.00  0.00           H  
ATOM   4120  HA  ALA B  46     -12.671   5.732 -32.356  1.00  0.00           H  
ATOM   4121  HB1 ALA B  46     -11.365   7.774 -32.816  1.00  0.00           H  
ATOM   4122  HB2 ALA B  46     -11.381   7.366 -31.084  1.00  0.00           H  
ATOM   4123  HB3 ALA B  46      -9.938   7.019 -32.066  1.00  0.00           H  
ATOM   4124  N   ARG B  47     -10.089   4.529 -33.967  1.00 98.92           N  
ATOM   4125  CA  ARG B  47      -9.679   4.095 -35.297  1.00103.51           C  
ATOM   4126  C   ARG B  47     -10.688   3.158 -35.945  1.00117.46           C  
ATOM   4127  O   ARG B  47     -10.603   2.931 -37.157  1.00126.62           O  
ATOM   4128  CB  ARG B  47      -8.311   3.422 -35.231  1.00  0.00           C  
ATOM   4129  CG  ARG B  47      -7.645   2.919 -36.532  1.00  0.00           C  
ATOM   4130  CD  ARG B  47      -6.245   2.309 -36.459  1.00  0.00           C  
ATOM   4131  NE  ARG B  47      -5.736   1.925 -37.779  1.00  0.00           N  
ATOM   4132  CZ  ARG B  47      -5.994   0.753 -38.387  1.00  0.00           C  
ATOM   4133  NH1 ARG B  47      -6.773  -0.172 -37.784  1.00  0.00           N  
ATOM   4134  NH2 ARG B  47      -5.451   0.526 -39.600  1.00  0.00           N1+
ATOM   4135  H   ARG B  47      -9.541   4.262 -33.162  1.00  0.00           H  
ATOM   4136  HA  ARG B  47      -9.589   4.981 -35.927  1.00  0.00           H  
ATOM   4137  HB2 ARG B  47      -7.584   4.116 -34.810  1.00  0.00           H  
ATOM   4138  HB3 ARG B  47      -8.372   2.535 -34.602  1.00  0.00           H  
ATOM   4139  HG2 ARG B  47      -8.261   2.137 -36.977  1.00  0.00           H  
ATOM   4140  HG3 ARG B  47      -7.547   3.747 -37.234  1.00  0.00           H  
ATOM   4141  HD2 ARG B  47      -5.554   3.035 -36.029  1.00  0.00           H  
ATOM   4142  HD3 ARG B  47      -6.269   1.417 -35.833  1.00  0.00           H  
ATOM   4143  HE  ARG B  47      -5.153   2.612 -38.234  1.00  0.00           H  
ATOM   4144 HH12 ARG B  47      -6.964  -1.050 -38.245  1.00  0.00           H  
ATOM   4145 HH11 ARG B  47      -7.164   0.015 -36.871  1.00  0.00           H  
ATOM   4146 HH22 ARG B  47      -5.629  -0.346 -40.078  1.00  0.00           H  
ATOM   4147 HH21 ARG B  47      -4.866   1.227 -40.030  1.00  0.00           H  
ATOM   4148  N   GLN B  48     -11.641   2.620 -35.179  1.00112.95           N  
ATOM   4149  CA  GLN B  48     -12.651   1.739 -35.751  1.00121.00           C  
ATOM   4150  C   GLN B  48     -13.803   2.514 -36.382  1.00122.38           C  
ATOM   4151  O   GLN B  48     -14.387   2.053 -37.369  1.00106.48           O  
ATOM   4152  CB  GLN B  48     -13.185   0.791 -34.681  1.00  0.00           C  
ATOM   4153  CG  GLN B  48     -14.160  -0.314 -35.120  1.00  0.00           C  
ATOM   4154  CD  GLN B  48     -13.593  -1.302 -36.130  1.00  0.00           C  
ATOM   4155  OE1 GLN B  48     -14.147  -1.498 -37.207  1.00  0.00           O  
ATOM   4156  NE2 GLN B  48     -12.481  -1.945 -35.790  1.00  0.00           N  
ATOM   4157  H   GLN B  48     -11.667   2.824 -34.190  1.00  0.00           H  
ATOM   4158  HA  GLN B  48     -12.178   1.140 -36.530  1.00  0.00           H  
ATOM   4159  HB2 GLN B  48     -12.352   0.265 -34.213  1.00  0.00           H  
ATOM   4160  HB3 GLN B  48     -13.724   1.362 -33.926  1.00  0.00           H  
ATOM   4161  HG2 GLN B  48     -14.466  -0.896 -34.251  1.00  0.00           H  
ATOM   4162  HG3 GLN B  48     -15.038   0.138 -35.582  1.00  0.00           H  
ATOM   4163 HE22 GLN B  48     -12.067  -2.610 -36.427  1.00  0.00           H  
ATOM   4164 HE21 GLN B  48     -12.050  -1.768 -34.894  1.00  0.00           H  
ATOM   4165  N   TYR B  49     -14.142   3.681 -35.836  1.00120.25           N  
ATOM   4166  CA  TYR B  49     -15.250   4.487 -36.332  1.00122.55           C  
ATOM   4167  C   TYR B  49     -14.805   5.562 -37.317  1.00123.39           C  
ATOM   4168  O   TYR B  49     -15.622   6.399 -37.713  1.00127.97           O  
ATOM   4169  CB  TYR B  49     -15.999   5.136 -35.164  1.00120.73           C  
ATOM   4170  CG  TYR B  49     -16.534   4.151 -34.150  1.00120.35           C  
ATOM   4171  CD1 TYR B  49     -17.661   3.386 -34.422  1.00122.87           C  
ATOM   4172  CD2 TYR B  49     -15.913   3.992 -32.918  1.00115.43           C  
ATOM   4173  CE1 TYR B  49     -18.151   2.484 -33.495  1.00129.87           C  
ATOM   4174  CE2 TYR B  49     -16.396   3.095 -31.986  1.00115.48           C  
ATOM   4175  CZ  TYR B  49     -17.514   2.343 -32.279  1.00128.50           C  
ATOM   4176  OH  TYR B  49     -17.992   1.450 -31.347  1.00137.11           O  
ATOM   4177  H   TYR B  49     -13.625   4.039 -35.046  1.00  0.00           H  
ATOM   4178  HA  TYR B  49     -15.943   3.823 -36.849  1.00  0.00           H  
ATOM   4179  HB3 TYR B  49     -16.820   5.738 -35.552  1.00  0.00           H  
ATOM   4180  HB2 TYR B  49     -15.342   5.848 -34.665  1.00  0.00           H  
ATOM   4181  HD1 TYR B  49     -18.169   3.490 -35.369  1.00  0.00           H  
ATOM   4182  HD2 TYR B  49     -15.038   4.575 -32.675  1.00  0.00           H  
ATOM   4183  HE1 TYR B  49     -19.027   1.895 -33.726  1.00  0.00           H  
ATOM   4184  HE2 TYR B  49     -15.898   2.984 -31.034  1.00  0.00           H  
ATOM   4185  HH  TYR B  49     -17.438   1.476 -30.563  1.00  0.00           H  
ATOM   4186  N   ALA B  50     -13.533   5.559 -37.723  1.00113.10           N  
ATOM   4187  CA  ALA B  50     -13.043   6.582 -38.638  1.00107.95           C  
ATOM   4188  C   ALA B  50     -13.695   6.497 -40.011  1.00119.06           C  
ATOM   4189  O   ALA B  50     -13.734   7.505 -40.725  1.00114.56           O  
ATOM   4190  CB  ALA B  50     -11.526   6.477 -38.777  1.00111.01           C  
ATOM   4191  H   ALA B  50     -12.901   4.843 -37.395  1.00  0.00           H  
ATOM   4192  HA  ALA B  50     -13.278   7.557 -38.212  1.00  0.00           H  
ATOM   4193  HB1 ALA B  50     -11.169   7.246 -39.463  1.00  0.00           H  
ATOM   4194  HB2 ALA B  50     -11.060   6.618 -37.801  1.00  0.00           H  
ATOM   4195  HB3 ALA B  50     -11.263   5.494 -39.166  1.00  0.00           H  
ATOM   4196  N   GLY B  51     -14.217   5.329 -40.391  1.00128.82           N  
ATOM   4197  CA  GLY B  51     -14.818   5.169 -41.704  1.00136.02           C  
ATOM   4198  C   GLY B  51     -16.175   5.822 -41.850  1.00123.71           C  
ATOM   4199  O   GLY B  51     -16.619   6.058 -42.979  1.00127.13           O  
ATOM   4200  H   GLY B  51     -14.197   4.539 -39.762  1.00  0.00           H  
ATOM   4201  HA3 GLY B  51     -14.901   4.107 -41.935  1.00  0.00           H  
ATOM   4202  HA2 GLY B  51     -14.142   5.565 -42.461  1.00  0.00           H  
ATOM   4203  N   LEU B  52     -16.843   6.117 -40.740  1.00129.10           N  
ATOM   4204  CA  LEU B  52     -18.150   6.752 -40.769  1.00135.94           C  
ATOM   4205  C   LEU B  52     -18.008   8.270 -40.805  1.00131.33           C  
ATOM   4206  O   LEU B  52     -16.932   8.828 -40.576  1.00130.87           O  
ATOM   4207  CB  LEU B  52     -18.975   6.337 -39.549  1.00131.97           C  
ATOM   4208  CG  LEU B  52     -19.054   4.850 -39.205  1.00128.69           C  
ATOM   4209  CD1 LEU B  52     -19.767   4.658 -37.876  1.00122.32           C  
ATOM   4210  CD2 LEU B  52     -19.753   4.073 -40.308  1.00134.74           C  
ATOM   4211  H   LEU B  52     -16.445   5.899 -39.838  1.00  0.00           H  
ATOM   4212  HA  LEU B  52     -18.674   6.429 -41.669  1.00  0.00           H  
ATOM   4213  HB3 LEU B  52     -19.985   6.735 -39.649  1.00  0.00           H  
ATOM   4214  HB2 LEU B  52     -18.622   6.887 -38.676  1.00  0.00           H  
ATOM   4215  HG  LEU B  52     -18.038   4.467 -39.107  1.00  0.00           H  
ATOM   4216 HD11 LEU B  52     -19.818   3.595 -37.640  1.00  0.00           H  
ATOM   4217 HD12 LEU B  52     -19.218   5.178 -37.090  1.00  0.00           H  
ATOM   4218 HD13 LEU B  52     -20.776   5.064 -37.942  1.00  0.00           H  
ATOM   4219 HD21 LEU B  52     -19.796   3.018 -40.038  1.00  0.00           H  
ATOM   4220 HD22 LEU B  52     -20.765   4.456 -40.438  1.00  0.00           H  
ATOM   4221 HD23 LEU B  52     -19.200   4.187 -41.240  1.00  0.00           H  
ATOM   4222  N   ASP B  53     -19.119   8.942 -41.095  1.00126.15           N  
ATOM   4223  CA  ASP B  53     -19.173  10.386 -40.919  1.00129.88           C  
ATOM   4224  C   ASP B  53     -19.024  10.728 -39.442  1.00128.62           C  
ATOM   4225  O   ASP B  53     -19.330   9.919 -38.563  1.00131.20           O  
ATOM   4226  CB  ASP B  53     -20.482  10.952 -41.473  1.00136.27           C  
ATOM   4227  CG  ASP B  53     -21.698  10.158 -41.031  1.00151.11           C  
ATOM   4228  OD1 ASP B  53     -21.529   9.159 -40.301  1.00154.91           O  
ATOM   4229  OD2 ASP B  53     -22.824  10.532 -41.421  1.00148.05           O1-
ATOM   4230  H   ASP B  53     -19.932   8.451 -41.439  1.00  0.00           H  
ATOM   4231  HA  ASP B  53     -18.343  10.834 -41.465  1.00  0.00           H  
ATOM   4232  HB3 ASP B  53     -20.437  10.969 -42.562  1.00  0.00           H  
ATOM   4233  HB2 ASP B  53     -20.592  11.989 -41.156  1.00  0.00           H  
ATOM   4234  N   HIS B  54     -18.542  11.946 -39.172  1.00119.50           N  
ATOM   4235  CA  HIS B  54     -18.148  12.294 -37.810  1.00107.42           C  
ATOM   4236  C   HIS B  54     -19.329  12.286 -36.846  1.00117.31           C  
ATOM   4237  O   HIS B  54     -19.150  12.007 -35.657  1.00117.41           O  
ATOM   4238  CB  HIS B  54     -17.448  13.654 -37.793  1.00102.93           C  
ATOM   4239  CG  HIS B  54     -18.232  14.749 -38.444  1.00105.54           C  
ATOM   4240  ND1 HIS B  54     -18.152  15.023 -39.792  1.00102.72           N  
ATOM   4241  CD2 HIS B  54     -19.102  15.648 -37.928  1.00117.17           C  
ATOM   4242  CE1 HIS B  54     -18.946  16.040 -40.080  1.00113.88           C  
ATOM   4243  NE2 HIS B  54     -19.533  16.437 -38.966  1.00125.43           N  
ATOM   4244  H   HIS B  54     -18.450  12.628 -39.911  1.00  0.00           H  
ATOM   4245  HA  HIS B  54     -17.432  11.546 -37.468  1.00  0.00           H  
ATOM   4246  HB3 HIS B  54     -16.477  13.567 -38.280  1.00  0.00           H  
ATOM   4247  HB2 HIS B  54     -17.223  13.932 -36.764  1.00  0.00           H  
ATOM   4248  HD1 HIS B  54     -17.548  14.472 -40.385  1.00  0.00           H  
ATOM   4249  HD2 HIS B  54     -19.327  15.636 -36.872  1.00  0.00           H  
ATOM   4250  HE1 HIS B  54     -19.019  16.398 -41.097  1.00  0.00           H  
ATOM   4251  N   GLU B  55     -20.539  12.562 -37.334  1.00123.43           N  
ATOM   4252  CA  GLU B  55     -21.712  12.562 -36.464  1.00114.75           C  
ATOM   4253  C   GLU B  55     -22.003  11.162 -35.930  1.00115.58           C  
ATOM   4254  O   GLU B  55     -21.989  10.923 -34.713  1.00118.90           O  
ATOM   4255  CB  GLU B  55     -22.921  13.105 -37.227  1.00116.55           C  
ATOM   4256  CG  GLU B  55     -22.719  14.481 -37.843  1.00117.86           C  
ATOM   4257  CD  GLU B  55     -23.013  15.608 -36.870  1.00129.23           C  
ATOM   4258  OE1 GLU B  55     -23.251  15.322 -35.677  1.00130.12           O  
ATOM   4259  OE2 GLU B  55     -23.012  16.781 -37.302  1.00131.46           O1-
ATOM   4260  H   GLU B  55     -20.651  12.774 -38.315  1.00  0.00           H  
ATOM   4261  HA  GLU B  55     -21.514  13.219 -35.617  1.00  0.00           H  
ATOM   4262  HB3 GLU B  55     -23.786  13.130 -36.563  1.00  0.00           H  
ATOM   4263  HB2 GLU B  55     -23.202  12.398 -38.008  1.00  0.00           H  
ATOM   4264  HG3 GLU B  55     -23.359  14.584 -38.719  1.00  0.00           H  
ATOM   4265  HG2 GLU B  55     -21.694  14.571 -38.201  1.00  0.00           H  
ATOM   4266  N   LEU B  56     -22.285  10.224 -36.838  1.00105.98           N  
ATOM   4267  CA  LEU B  56     -22.575   8.853 -36.432  1.00116.96           C  
ATOM   4268  C   LEU B  56     -21.385   8.224 -35.721  1.00123.09           C  
ATOM   4269  O   LEU B  56     -21.557   7.435 -34.783  1.00121.35           O  
ATOM   4270  CB  LEU B  56     -22.973   8.028 -37.656  1.00112.73           C  
ATOM   4271  CG  LEU B  56     -23.317   6.560 -37.410  1.00118.00           C  
ATOM   4272  CD1 LEU B  56     -24.550   6.445 -36.525  1.00129.01           C  
ATOM   4273  CD2 LEU B  56     -23.519   5.832 -38.729  1.00122.30           C  
ATOM   4274  H   LEU B  56     -22.299  10.460 -37.820  1.00  0.00           H  
ATOM   4275  HA  LEU B  56     -23.418   8.871 -35.741  1.00  0.00           H  
ATOM   4276  HB3 LEU B  56     -22.183   8.091 -38.404  1.00  0.00           H  
ATOM   4277  HB2 LEU B  56     -23.809   8.513 -38.159  1.00  0.00           H  
ATOM   4278  HG  LEU B  56     -22.479   6.096 -36.889  1.00  0.00           H  
ATOM   4279 HD11 LEU B  56     -24.782   5.392 -36.360  1.00  0.00           H  
ATOM   4280 HD12 LEU B  56     -24.358   6.929 -35.568  1.00  0.00           H  
ATOM   4281 HD13 LEU B  56     -25.395   6.930 -37.014  1.00  0.00           H  
ATOM   4282 HD21 LEU B  56     -23.763   4.788 -38.535  1.00  0.00           H  
ATOM   4283 HD22 LEU B  56     -24.335   6.299 -39.281  1.00  0.00           H  
ATOM   4284 HD23 LEU B  56     -22.604   5.887 -39.319  1.00  0.00           H  
ATOM   4285  N   ALA B  57     -20.167   8.560 -36.152  1.00124.25           N  
ATOM   4286  CA  ALA B  57     -18.975   8.026 -35.500  1.00120.87           C  
ATOM   4287  C   ALA B  57     -18.891   8.494 -34.054  1.00115.52           C  
ATOM   4288  O   ALA B  57     -18.634   7.694 -33.148  1.00122.56           O  
ATOM   4289  CB  ALA B  57     -17.722   8.434 -36.273  1.00120.16           C  
ATOM   4290  H   ALA B  57     -20.064   9.188 -36.937  1.00  0.00           H  
ATOM   4291  HA  ALA B  57     -19.041   6.938 -35.504  1.00  0.00           H  
ATOM   4292  HB1 ALA B  57     -16.840   8.030 -35.776  1.00  0.00           H  
ATOM   4293  HB2 ALA B  57     -17.777   8.043 -37.289  1.00  0.00           H  
ATOM   4294  HB3 ALA B  57     -17.653   9.522 -36.307  1.00  0.00           H  
ATOM   4295  N   PHE B  58     -19.106   9.792 -33.820  1.00108.53           N  
ATOM   4296  CA  PHE B  58     -19.123  10.307 -32.456  1.00111.12           C  
ATOM   4297  C   PHE B  58     -20.198   9.628 -31.621  1.00119.09           C  
ATOM   4298  O   PHE B  58     -19.946   9.240 -30.476  1.00113.77           O  
ATOM   4299  CB  PHE B  58     -19.343  11.822 -32.462  1.00116.84           C  
ATOM   4300  CG  PHE B  58     -18.130  12.616 -32.859  1.00115.72           C  
ATOM   4301  CD1 PHE B  58     -16.860  12.072 -32.748  1.00121.08           C  
ATOM   4302  CD2 PHE B  58     -18.259  13.911 -33.335  1.00116.72           C  
ATOM   4303  CE1 PHE B  58     -15.743  12.805 -33.110  1.00112.68           C  
ATOM   4304  CE2 PHE B  58     -17.147  14.648 -33.700  1.00108.81           C  
ATOM   4305  CZ  PHE B  58     -15.888  14.095 -33.586  1.00107.94           C  
ATOM   4306  H   PHE B  58     -19.259  10.425 -34.592  1.00  0.00           H  
ATOM   4307  HA  PHE B  58     -18.154  10.103 -32.000  1.00  0.00           H  
ATOM   4308  HB3 PHE B  58     -19.678  12.142 -31.476  1.00  0.00           H  
ATOM   4309  HB2 PHE B  58     -20.168  12.064 -33.132  1.00  0.00           H  
ATOM   4310  HD1 PHE B  58     -16.734  11.066 -32.375  1.00  0.00           H  
ATOM   4311  HD2 PHE B  58     -19.238  14.358 -33.426  1.00  0.00           H  
ATOM   4312  HE1 PHE B  58     -14.758  12.369 -33.020  1.00  0.00           H  
ATOM   4313  HE2 PHE B  58     -17.264  15.654 -34.073  1.00  0.00           H  
ATOM   4314  HZ  PHE B  58     -15.017  14.668 -33.869  1.00  0.00           H  
ATOM   4315  N   SER B  59     -21.402   9.470 -32.180  1.00117.45           N  
ATOM   4316  CA  SER B  59     -22.493   8.870 -31.414  1.00120.40           C  
ATOM   4317  C   SER B  59     -22.169   7.429 -31.023  1.00125.00           C  
ATOM   4318  O   SER B  59     -22.292   7.043 -29.850  1.00126.94           O  
ATOM   4319  CB  SER B  59     -23.795   8.938 -32.211  1.00113.65           C  
ATOM   4320  OG  SER B  59     -23.727   8.129 -33.371  1.00128.86           O  
ATOM   4321  H   SER B  59     -21.559   9.764 -33.134  1.00  0.00           H  
ATOM   4322  HA  SER B  59     -22.623   9.448 -30.499  1.00  0.00           H  
ATOM   4323  HB3 SER B  59     -23.990   9.971 -32.500  1.00  0.00           H  
ATOM   4324  HB2 SER B  59     -24.623   8.605 -31.585  1.00  0.00           H  
ATOM   4325  HG  SER B  59     -24.555   8.190 -33.853  1.00  0.00           H  
ATOM   4326  N   ARG B  60     -21.744   6.617 -31.997  1.00115.26           N  
ATOM   4327  CA  ARG B  60     -21.437   5.219 -31.712  1.00113.23           C  
ATOM   4328  C   ARG B  60     -20.235   5.085 -30.786  1.00113.46           C  
ATOM   4329  O   ARG B  60     -20.212   4.194 -29.926  1.00124.83           O  
ATOM   4330  CB  ARG B  60     -21.211   4.452 -33.016  1.00103.78           C  
ATOM   4331  CG  ARG B  60     -22.474   4.324 -33.866  1.00126.92           C  
ATOM   4332  CD  ARG B  60     -22.254   3.481 -35.113  1.00132.97           C  
ATOM   4333  NE  ARG B  60     -23.490   3.325 -35.877  1.00139.05           N  
ATOM   4334  CZ  ARG B  60     -23.583   2.680 -37.036  1.00140.76           C  
ATOM   4335  NH1 ARG B  60     -22.508   2.122 -37.577  1.00125.35           N  
ATOM   4336  NH2 ARG B  60     -24.755   2.594 -37.656  1.00140.71           N1+
ATOM   4337  H   ARG B  60     -21.633   6.970 -32.936  1.00  0.00           H  
ATOM   4338  HA  ARG B  60     -22.300   4.781 -31.209  1.00  0.00           H  
ATOM   4339  HB3 ARG B  60     -20.825   3.458 -32.789  1.00  0.00           H  
ATOM   4340  HB2 ARG B  60     -20.432   4.947 -33.596  1.00  0.00           H  
ATOM   4341  HG3 ARG B  60     -22.818   5.317 -34.157  1.00  0.00           H  
ATOM   4342  HG2 ARG B  60     -23.271   3.884 -33.267  1.00  0.00           H  
ATOM   4343  HD3 ARG B  60     -21.879   2.498 -34.825  1.00  0.00           H  
ATOM   4344  HD2 ARG B  60     -21.496   3.951 -35.740  1.00  0.00           H  
ATOM   4345  HE  ARG B  60     -24.310   3.750 -35.468  1.00  0.00           H  
ATOM   4346 HH12 ARG B  60     -22.582   1.632 -38.457  1.00  0.00           H  
ATOM   4347 HH11 ARG B  60     -21.615   2.187 -37.109  1.00  0.00           H  
ATOM   4348 HH22 ARG B  60     -24.825   2.103 -38.536  1.00  0.00           H  
ATOM   4349 HH21 ARG B  60     -25.575   3.019 -37.248  1.00  0.00           H  
ATOM   4350  N   LEU B  61     -19.248   5.974 -30.912  1.00108.35           N  
ATOM   4351  CA  LEU B  61     -18.100   5.917 -30.015  1.00113.17           C  
ATOM   4352  C   LEU B  61     -18.497   6.281 -28.592  1.00112.95           C  
ATOM   4353  O   LEU B  61     -18.011   5.669 -27.635  1.00116.18           O  
ATOM   4354  CB  LEU B  61     -16.990   6.842 -30.514  1.00119.01           C  
ATOM   4355  CG  LEU B  61     -15.641   6.792 -29.789  1.00105.53           C  
ATOM   4356  CD1 LEU B  61     -14.515   7.009 -30.782  1.00117.41           C  
ATOM   4357  CD2 LEU B  61     -15.560   7.832 -28.678  1.00 91.30           C  
ATOM   4358  H   LEU B  61     -19.296   6.685 -31.628  1.00  0.00           H  
ATOM   4359  HA  LEU B  61     -17.718   4.896 -30.012  1.00  0.00           H  
ATOM   4360  HB3 LEU B  61     -17.356   7.869 -30.519  1.00  0.00           H  
ATOM   4361  HB2 LEU B  61     -16.831   6.667 -31.578  1.00  0.00           H  
ATOM   4362  HG  LEU B  61     -15.524   5.803 -29.345  1.00  0.00           H  
ATOM   4363 HD11 LEU B  61     -13.558   6.972 -30.261  1.00  0.00           H  
ATOM   4364 HD12 LEU B  61     -14.545   6.229 -31.542  1.00  0.00           H  
ATOM   4365 HD13 LEU B  61     -14.633   7.983 -31.257  1.00  0.00           H  
ATOM   4366 HD21 LEU B  61     -14.589   7.766 -28.187  1.00  0.00           H  
ATOM   4367 HD22 LEU B  61     -15.684   8.828 -29.103  1.00  0.00           H  
ATOM   4368 HD23 LEU B  61     -16.349   7.648 -27.949  1.00  0.00           H  
ATOM   4369  N   ILE B  62     -19.375   7.272 -28.427  1.00101.19           N  
ATOM   4370  CA  ILE B  62     -19.843   7.623 -27.090  1.00 94.53           C  
ATOM   4371  C   ILE B  62     -20.617   6.465 -26.479  1.00109.03           C  
ATOM   4372  O   ILE B  62     -20.452   6.140 -25.296  1.00110.30           O  
ATOM   4373  CB  ILE B  62     -20.687   8.910 -27.136  1.00 96.95           C  
ATOM   4374  CG1 ILE B  62     -19.807  10.118 -27.458  1.00 94.14           C  
ATOM   4375  CG2 ILE B  62     -21.411   9.123 -25.818  1.00110.19           C  
ATOM   4376  CD1 ILE B  62     -20.583  11.402 -27.641  1.00 96.85           C  
ATOM   4377  H   ILE B  62     -19.719   7.781 -29.229  1.00  0.00           H  
ATOM   4378  HA  ILE B  62     -18.970   7.813 -26.465  1.00  0.00           H  
ATOM   4379  HB  ILE B  62     -21.432   8.805 -27.925  1.00  0.00           H  
ATOM   4380 HG13 ILE B  62     -19.229   9.913 -28.360  1.00  0.00           H  
ATOM   4381 HG12 ILE B  62     -19.070  10.250 -26.666  1.00  0.00           H  
ATOM   4382 HG21 ILE B  62     -22.002  10.038 -25.871  1.00  0.00           H  
ATOM   4383 HG22 ILE B  62     -22.069   8.277 -25.623  1.00  0.00           H  
ATOM   4384 HG23 ILE B  62     -20.682   9.209 -25.012  1.00  0.00           H  
ATOM   4385 HD11 ILE B  62     -19.894  12.215 -27.868  1.00  0.00           H  
ATOM   4386 HD12 ILE B  62     -21.290  11.286 -28.463  1.00  0.00           H  
ATOM   4387 HD13 ILE B  62     -21.127  11.632 -26.725  1.00  0.00           H  
ATOM   4388  N   VAL B  63     -21.469   5.817 -27.280  1.00116.71           N  
ATOM   4389  CA  VAL B  63     -22.218   4.661 -26.789  1.00113.65           C  
ATOM   4390  C   VAL B  63     -21.264   3.562 -26.330  1.00115.71           C  
ATOM   4391  O   VAL B  63     -21.404   3.009 -25.230  1.00110.23           O  
ATOM   4392  CB  VAL B  63     -23.179   4.156 -27.861  1.00  0.00           C  
ATOM   4393  CG1 VAL B  63     -23.371   2.648 -27.690  1.00  0.00           C  
ATOM   4394  CG2 VAL B  63     -24.550   4.843 -27.783  1.00  0.00           C  
ATOM   4395  H   VAL B  63     -21.599   6.124 -28.233  1.00  0.00           H  
ATOM   4396  HA  VAL B  63     -22.807   4.979 -25.928  1.00  0.00           H  
ATOM   4397  HB  VAL B  63     -22.771   4.375 -28.848  1.00  0.00           H  
ATOM   4398 HG11 VAL B  63     -24.057   2.280 -28.453  1.00  0.00           H  
ATOM   4399 HG12 VAL B  63     -22.409   2.145 -27.793  1.00  0.00           H  
ATOM   4400 HG13 VAL B  63     -23.783   2.444 -26.702  1.00  0.00           H  
ATOM   4401 HG21 VAL B  63     -25.199   4.451 -28.566  1.00  0.00           H  
ATOM   4402 HG22 VAL B  63     -24.999   4.649 -26.808  1.00  0.00           H  
ATOM   4403 HG23 VAL B  63     -24.427   5.918 -27.918  1.00  0.00           H  
ATOM   4404  N   GLU B  64     -20.273   3.235 -27.167  1.00113.31           N  
ATOM   4405  CA  GLU B  64     -19.334   2.170 -26.827  1.00118.86           C  
ATOM   4406  C   GLU B  64     -18.484   2.538 -25.615  1.00117.89           C  
ATOM   4407  O   GLU B  64     -18.161   1.673 -24.792  1.00122.67           O  
ATOM   4408  CB  GLU B  64     -18.446   1.850 -28.030  1.00117.16           C  
ATOM   4409  CG  GLU B  64     -17.501   0.679 -27.817  1.00119.87           C  
ATOM   4410  CD  GLU B  64     -18.238  -0.624 -27.558  1.00146.85           C  
ATOM   4411  OE1 GLU B  64     -19.342  -0.809 -28.115  1.00146.50           O  
ATOM   4412  OE2 GLU B  64     -17.714  -1.462 -26.792  1.00157.28           O1-
ATOM   4413  H   GLU B  64     -20.169   3.726 -28.043  1.00  0.00           H  
ATOM   4414  HA  GLU B  64     -19.908   1.276 -26.581  1.00  0.00           H  
ATOM   4415  HB3 GLU B  64     -17.870   2.735 -28.299  1.00  0.00           H  
ATOM   4416  HB2 GLU B  64     -19.074   1.654 -28.900  1.00  0.00           H  
ATOM   4417  HG3 GLU B  64     -16.841   0.895 -26.977  1.00  0.00           H  
ATOM   4418  HG2 GLU B  64     -16.861   0.566 -28.691  1.00  0.00           H  
ATOM   4419  N   LEU B  65     -18.119   3.814 -25.482  1.00108.31           N  
ATOM   4420  CA  LEU B  65     -17.305   4.242 -24.352  1.00113.07           C  
ATOM   4421  C   LEU B  65     -18.098   4.215 -23.054  1.00119.36           C  
ATOM   4422  O   LEU B  65     -17.535   3.934 -21.990  1.00120.85           O  
ATOM   4423  CB  LEU B  65     -16.750   5.643 -24.610  1.00122.44           C  
ATOM   4424  CG  LEU B  65     -15.567   6.099 -23.755  1.00122.60           C  
ATOM   4425  CD1 LEU B  65     -14.349   5.236 -24.039  1.00119.50           C  
ATOM   4426  CD2 LEU B  65     -15.255   7.567 -24.005  1.00101.68           C  
ATOM   4427  H   LEU B  65     -18.407   4.496 -26.169  1.00  0.00           H  
ATOM   4428  HA  LEU B  65     -16.465   3.554 -24.254  1.00  0.00           H  
ATOM   4429  HB3 LEU B  65     -17.558   6.370 -24.520  1.00  0.00           H  
ATOM   4430  HB2 LEU B  65     -16.487   5.736 -25.664  1.00  0.00           H  
ATOM   4431  HG  LEU B  65     -15.835   5.979 -22.705  1.00  0.00           H  
ATOM   4432 HD11 LEU B  65     -13.514   5.572 -23.424  1.00  0.00           H  
ATOM   4433 HD12 LEU B  65     -14.577   4.196 -23.805  1.00  0.00           H  
ATOM   4434 HD13 LEU B  65     -14.080   5.321 -25.092  1.00  0.00           H  
ATOM   4435 HD21 LEU B  65     -14.410   7.869 -23.387  1.00  0.00           H  
ATOM   4436 HD22 LEU B  65     -15.006   7.712 -25.056  1.00  0.00           H  
ATOM   4437 HD23 LEU B  65     -16.125   8.172 -23.752  1.00  0.00           H  
ATOM   4438  N   ARG B  66     -19.399   4.509 -23.119  1.00116.84           N  
ATOM   4439  CA  ARG B  66     -20.241   4.359 -21.937  1.00121.44           C  
ATOM   4440  C   ARG B  66     -20.414   2.891 -21.573  1.00128.99           C  
ATOM   4441  O   ARG B  66     -20.412   2.535 -20.387  1.00125.94           O  
ATOM   4442  CB  ARG B  66     -21.601   5.012 -22.172  1.00128.27           C  
ATOM   4443  CG  ARG B  66     -21.567   6.525 -22.181  1.00123.04           C  
ATOM   4444  CD  ARG B  66     -22.928   7.092 -22.525  1.00114.79           C  
ATOM   4445  NE  ARG B  66     -22.924   8.550 -22.502  1.00105.87           N  
ATOM   4446  CZ  ARG B  66     -23.911   9.303 -22.971  1.00118.91           C  
ATOM   4447  NH1 ARG B  66     -24.985   8.737 -23.506  1.00123.82           N  
ATOM   4448  NH2 ARG B  66     -23.824  10.623 -22.913  1.00117.98           N1+
ATOM   4449  H   ARG B  66     -19.800   4.836 -23.986  1.00  0.00           H  
ATOM   4450  HA  ARG B  66     -19.756   4.865 -21.103  1.00  0.00           H  
ATOM   4451  HB3 ARG B  66     -22.302   4.671 -21.411  1.00  0.00           H  
ATOM   4452  HB2 ARG B  66     -22.016   4.654 -23.115  1.00  0.00           H  
ATOM   4453  HG3 ARG B  66     -20.836   6.867 -22.914  1.00  0.00           H  
ATOM   4454  HG2 ARG B  66     -21.260   6.887 -21.200  1.00  0.00           H  
ATOM   4455  HD3 ARG B  66     -23.665   6.720 -21.814  1.00  0.00           H  
ATOM   4456  HD2 ARG B  66     -23.226   6.745 -23.514  1.00  0.00           H  
ATOM   4457  HE  ARG B  66     -22.106   8.983 -22.099  1.00  0.00           H  
ATOM   4458 HH12 ARG B  66     -25.735   9.312 -23.862  1.00  0.00           H  
ATOM   4459 HH11 ARG B  66     -25.053   7.730 -23.557  1.00  0.00           H  
ATOM   4460 HH22 ARG B  66     -24.576  11.194 -23.270  1.00  0.00           H  
ATOM   4461 HH21 ARG B  66     -23.006  11.057 -22.511  1.00  0.00           H  
ATOM   4462  N   ARG B  67     -20.567   2.028 -22.579  1.00129.79           N  
ATOM   4463  CA  ARG B  67     -20.679   0.597 -22.311  1.00134.09           C  
ATOM   4464  C   ARG B  67     -19.407   0.051 -21.668  1.00137.91           C  
ATOM   4465  O   ARG B  67     -19.474  -0.770 -20.744  1.00143.69           O  
ATOM   4466  CB  ARG B  67     -20.997  -0.151 -23.605  1.00129.46           C  
ATOM   4467  CG  ARG B  67     -20.522  -1.594 -23.635  1.00129.47           C  
ATOM   4468  CD  ARG B  67     -20.742  -2.206 -25.004  1.00136.27           C  
ATOM   4469  NE  ARG B  67     -19.820  -3.307 -25.268  1.00138.38           N  
ATOM   4470  CZ  ARG B  67     -19.771  -3.979 -26.415  1.00148.80           C  
ATOM   4471  NH1 ARG B  67     -20.596  -3.663 -27.404  1.00157.44           N  
ATOM   4472  NH2 ARG B  67     -18.900  -4.966 -26.571  1.00138.09           N1+
ATOM   4473  H   ARG B  67     -20.607   2.363 -23.531  1.00  0.00           H  
ATOM   4474  HA  ARG B  67     -21.505   0.443 -21.617  1.00  0.00           H  
ATOM   4475  HB3 ARG B  67     -20.567   0.388 -24.449  1.00  0.00           H  
ATOM   4476  HB2 ARG B  67     -22.072  -0.121 -23.784  1.00  0.00           H  
ATOM   4477  HG3 ARG B  67     -21.067  -2.171 -22.888  1.00  0.00           H  
ATOM   4478  HG2 ARG B  67     -19.461  -1.632 -23.387  1.00  0.00           H  
ATOM   4479  HD3 ARG B  67     -20.619  -1.439 -25.769  1.00  0.00           H  
ATOM   4480  HD2 ARG B  67     -21.768  -2.567 -25.080  1.00  0.00           H  
ATOM   4481  HE  ARG B  67     -19.193  -3.549 -24.514  1.00  0.00           H  
ATOM   4482 HH12 ARG B  67     -20.559  -4.173 -28.275  1.00  0.00           H  
ATOM   4483 HH11 ARG B  67     -21.262  -2.912 -27.286  1.00  0.00           H  
ATOM   4484 HH22 ARG B  67     -18.864  -5.475 -27.443  1.00  0.00           H  
ATOM   4485 HH21 ARG B  67     -18.271  -5.208 -25.819  1.00  0.00           H  
ATOM   4486  N   LEU B  68     -18.240   0.502 -22.133  1.00133.21           N  
ATOM   4487  CA  LEU B  68     -16.981  -0.026 -21.614  1.00124.78           C  
ATOM   4488  C   LEU B  68     -16.657   0.516 -20.226  1.00132.57           C  
ATOM   4489  O   LEU B  68     -16.197  -0.236 -19.360  1.00130.71           O  
ATOM   4490  CB  LEU B  68     -15.840   0.288 -22.581  1.00112.55           C  
ATOM   4491  CG  LEU B  68     -15.879  -0.438 -23.926  1.00125.44           C  
ATOM   4492  CD1 LEU B  68     -14.659  -0.087 -24.764  1.00117.64           C  
ATOM   4493  CD2 LEU B  68     -15.982  -1.941 -23.721  1.00137.87           C  
ATOM   4494  H   LEU B  68     -18.223   1.214 -22.849  1.00  0.00           H  
ATOM   4495  HA  LEU B  68     -17.073  -1.110 -21.541  1.00  0.00           H  
ATOM   4496  HB3 LEU B  68     -14.888   0.086 -22.090  1.00  0.00           H  
ATOM   4497  HB2 LEU B  68     -15.801   1.364 -22.754  1.00  0.00           H  
ATOM   4498  HG  LEU B  68     -16.767  -0.108 -24.464  1.00  0.00           H  
ATOM   4499 HD11 LEU B  68     -14.708  -0.615 -25.716  1.00  0.00           H  
ATOM   4500 HD12 LEU B  68     -14.640   0.988 -24.946  1.00  0.00           H  
ATOM   4501 HD13 LEU B  68     -13.754  -0.381 -24.232  1.00  0.00           H  
ATOM   4502 HD21 LEU B  68     -16.008  -2.440 -24.690  1.00  0.00           H  
ATOM   4503 HD22 LEU B  68     -15.118  -2.292 -23.156  1.00  0.00           H  
ATOM   4504 HD23 LEU B  68     -16.894  -2.172 -23.170  1.00  0.00           H  
ATOM   4505  N   HIS B  69     -16.880   1.809 -19.995  1.00139.50           N  
ATOM   4506  CA  HIS B  69     -16.568   2.452 -18.717  1.00136.35           C  
ATOM   4507  C   HIS B  69     -17.820   3.134 -18.183  1.00137.02           C  
ATOM   4508  O   HIS B  69     -17.974   4.357 -18.305  1.00134.85           O  
ATOM   4509  CB  HIS B  69     -15.426   3.458 -18.866  1.00128.90           C  
ATOM   4510  CG  HIS B  69     -14.164   2.865 -19.410  1.00140.44           C  
ATOM   4511  ND1 HIS B  69     -14.046   2.438 -20.716  1.00148.47           N  
ATOM   4512  CD2 HIS B  69     -12.965   2.629 -18.827  1.00130.53           C  
ATOM   4513  CE1 HIS B  69     -12.828   1.965 -20.912  1.00141.87           C  
ATOM   4514  NE2 HIS B  69     -12.153   2.070 -19.783  1.00128.45           N  
ATOM   4515  H   HIS B  69     -17.280   2.390 -20.718  1.00  0.00           H  
ATOM   4516  HA  HIS B  69     -16.263   1.683 -18.008  1.00  0.00           H  
ATOM   4517  HB3 HIS B  69     -15.221   3.918 -17.899  1.00  0.00           H  
ATOM   4518  HB2 HIS B  69     -15.747   4.277 -19.508  1.00  0.00           H  
ATOM   4519  HD1 HIS B  69     -14.831   2.519 -21.347  1.00  0.00           H  
ATOM   4520  HD2 HIS B  69     -12.809   2.883 -17.789  1.00  0.00           H  
ATOM   4521  HE1 HIS B  69     -12.548   1.581 -21.882  1.00  0.00           H  
ATOM   4522  N   PRO B  70     -18.735   2.373 -17.583  1.00134.39           N  
ATOM   4523  CA  PRO B  70     -19.936   2.991 -17.010  1.00132.79           C  
ATOM   4524  C   PRO B  70     -19.576   3.920 -15.862  1.00132.71           C  
ATOM   4525  O   PRO B  70     -18.641   3.665 -15.100  1.00118.45           O  
ATOM   4526  CB  PRO B  70     -20.759   1.792 -16.524  1.00145.65           C  
ATOM   4527  CG  PRO B  70     -20.214   0.614 -17.282  1.00137.83           C  
ATOM   4528  CD  PRO B  70     -18.756   0.908 -17.457  1.00133.89           C  
ATOM   4529  HA  PRO B  70     -20.483   3.536 -17.779  1.00  0.00           H  
ATOM   4530  HB3 PRO B  70     -21.805   1.940 -16.790  1.00  0.00           H  
ATOM   4531  HB2 PRO B  70     -20.588   1.645 -15.457  1.00  0.00           H  
ATOM   4532  HG3 PRO B  70     -20.692   0.561 -18.260  1.00  0.00           H  
ATOM   4533  HG2 PRO B  70     -20.331  -0.288 -16.681  1.00  0.00           H  
ATOM   4534  HD2 PRO B  70     -18.220   0.618 -16.554  1.00  0.00           H  
ATOM   4535  HD3 PRO B  70     -18.409   0.462 -18.389  1.00  0.00           H  
ATOM   4536  N   GLY B  71     -20.329   5.010 -15.749  1.00140.25           N  
ATOM   4537  CA  GLY B  71     -20.092   5.982 -14.701  1.00135.76           C  
ATOM   4538  C   GLY B  71     -18.882   6.865 -14.899  1.00131.54           C  
ATOM   4539  O   GLY B  71     -18.533   7.622 -13.987  1.00126.86           O  
ATOM   4540  H   GLY B  71     -21.084   5.172 -16.400  1.00  0.00           H  
ATOM   4541  HA3 GLY B  71     -20.009   5.467 -13.744  1.00  0.00           H  
ATOM   4542  HA2 GLY B  71     -20.977   6.606 -14.581  1.00  0.00           H  
ATOM   4543  N   HIS B  72     -18.226   6.792 -16.057  1.00137.25           N  
ATOM   4544  CA  HIS B  72     -17.054   7.607 -16.341  1.00128.03           C  
ATOM   4545  C   HIS B  72     -17.232   8.524 -17.542  1.00119.11           C  
ATOM   4546  O   HIS B  72     -16.286   9.232 -17.907  1.00119.35           O  
ATOM   4547  CB  HIS B  72     -15.826   6.713 -16.566  1.00125.38           C  
ATOM   4548  CG  HIS B  72     -15.368   6.001 -15.333  1.00144.65           C  
ATOM   4549  ND1 HIS B  72     -14.670   6.632 -14.326  1.00139.15           N  
ATOM   4550  CD2 HIS B  72     -15.509   4.712 -14.943  1.00153.02           C  
ATOM   4551  CE1 HIS B  72     -14.400   5.761 -13.370  1.00143.29           C  
ATOM   4552  NE2 HIS B  72     -14.898   4.589 -13.719  1.00160.48           N  
ATOM   4553  H   HIS B  72     -18.540   6.155 -16.775  1.00  0.00           H  
ATOM   4554  HA  HIS B  72     -16.859   8.231 -15.469  1.00  0.00           H  
ATOM   4555  HB3 HIS B  72     -15.008   7.316 -16.960  1.00  0.00           H  
ATOM   4556  HB2 HIS B  72     -16.047   5.983 -17.344  1.00  0.00           H  
ATOM   4557  HD1 HIS B  72     -14.448   7.614 -14.404  1.00  0.00           H  
ATOM   4558  HD2 HIS B  72     -16.031   4.010 -15.577  1.00  0.00           H  
ATOM   4559  HE1 HIS B  72     -13.854   6.074 -12.492  1.00  0.00           H  
ATOM   4560  N   VAL B  73     -18.404   8.530 -18.169  1.00127.54           N  
ATOM   4561  CA  VAL B  73     -18.687   9.370 -19.325  1.00112.88           C  
ATOM   4562  C   VAL B  73     -19.891  10.239 -19.000  1.00106.62           C  
ATOM   4563  O   VAL B  73     -20.866   9.766 -18.406  1.00125.21           O  
ATOM   4564  CB  VAL B  73     -18.943   8.523 -20.590  1.00118.58           C  
ATOM   4565  CG1 VAL B  73     -19.289   9.412 -21.773  1.00109.27           C  
ATOM   4566  CG2 VAL B  73     -17.728   7.657 -20.906  1.00108.58           C  
ATOM   4567  H   VAL B  73     -19.152   7.932 -17.847  1.00  0.00           H  
ATOM   4568  HA  VAL B  73     -17.828  10.016 -19.505  1.00  0.00           H  
ATOM   4569  HB  VAL B  73     -19.790   7.866 -20.396  1.00  0.00           H  
ATOM   4570 HG11 VAL B  73     -19.465   8.795 -22.653  1.00  0.00           H  
ATOM   4571 HG12 VAL B  73     -20.188   9.986 -21.546  1.00  0.00           H  
ATOM   4572 HG13 VAL B  73     -18.463  10.096 -21.969  1.00  0.00           H  
ATOM   4573 HG21 VAL B  73     -17.925   7.066 -21.801  1.00  0.00           H  
ATOM   4574 HG22 VAL B  73     -16.860   8.294 -21.076  1.00  0.00           H  
ATOM   4575 HG23 VAL B  73     -17.529   6.989 -20.067  1.00  0.00           H  
ATOM   4576  N   LEU B  74     -19.806  11.532 -19.329  1.00 92.37           N  
ATOM   4577  CA  LEU B  74     -20.862  12.528 -19.172  1.00117.45           C  
ATOM   4578  C   LEU B  74     -22.157  12.051 -19.850  1.00122.04           C  
ATOM   4579  O   LEU B  74     -22.069  11.565 -20.982  1.00119.52           O  
ATOM   4580  CB  LEU B  74     -20.381  13.863 -19.784  1.00118.06           C  
ATOM   4581  CG  LEU B  74     -19.392  14.647 -18.900  1.00111.56           C  
ATOM   4582  CD1 LEU B  74     -18.618  15.693 -19.713  1.00111.73           C  
ATOM   4583  CD2 LEU B  74     -20.121  15.331 -17.742  1.00114.00           C  
ATOM   4584  H   LEU B  74     -18.954  11.833 -19.802  1.00  0.00           H  
ATOM   4585  HA  LEU B  74     -21.034  12.651 -18.106  1.00  0.00           H  
ATOM   4586  HB3 LEU B  74     -21.237  14.504 -20.010  1.00  0.00           H  
ATOM   4587  HB2 LEU B  74     -19.919  13.657 -20.750  1.00  0.00           H  
ATOM   4588  HG  LEU B  74     -18.657  13.954 -18.487  1.00  0.00           H  
ATOM   4589 HD11 LEU B  74     -17.949  16.276 -19.080  1.00  0.00           H  
ATOM   4590 HD12 LEU B  74     -18.002  15.213 -20.470  1.00  0.00           H  
ATOM   4591 HD13 LEU B  74     -19.289  16.388 -20.222  1.00  0.00           H  
ATOM   4592 HD21 LEU B  74     -19.444  15.988 -17.210  1.00  0.00           H  
ATOM   4593 HD22 LEU B  74     -20.943  15.950 -18.100  1.00  0.00           H  
ATOM   4594 HD23 LEU B  74     -20.517  14.615 -17.022  1.00  0.00           H  
ATOM   4595  N   PRO B  75     -23.345  12.175 -19.216  1.00114.90           N  
ATOM   4596  CA  PRO B  75     -24.597  11.778 -19.871  1.00127.98           C  
ATOM   4597  C   PRO B  75     -24.980  12.758 -20.974  1.00128.55           C  
ATOM   4598  O   PRO B  75     -24.401  13.835 -21.120  1.00130.40           O  
ATOM   4599  CB  PRO B  75     -25.612  11.809 -18.727  1.00136.52           C  
ATOM   4600  CG  PRO B  75     -25.075  12.860 -17.805  1.00127.25           C  
ATOM   4601  CD  PRO B  75     -23.576  12.741 -17.874  1.00 93.26           C  
ATOM   4602  HA  PRO B  75     -24.510  10.769 -20.274  1.00  0.00           H  
ATOM   4603  HB3 PRO B  75     -25.609  10.846 -18.217  1.00  0.00           H  
ATOM   4604  HB2 PRO B  75     -26.580  12.129 -19.113  1.00  0.00           H  
ATOM   4605  HG3 PRO B  75     -25.408  12.653 -16.788  1.00  0.00           H  
ATOM   4606  HG2 PRO B  75     -25.376  13.845 -18.162  1.00  0.00           H  
ATOM   4607  HD2 PRO B  75     -23.133  13.736 -17.822  1.00  0.00           H  
ATOM   4608  HD3 PRO B  75     -23.237  12.031 -17.120  1.00  0.00           H  
ATOM   4609  N   ASP B  76     -25.991  12.360 -21.752  1.00121.92           N  
ATOM   4610  CA  ASP B  76     -26.487  13.216 -22.825  1.00127.09           C  
ATOM   4611  C   ASP B  76     -26.987  14.558 -22.309  1.00127.27           C  
ATOM   4612  O   ASP B  76     -27.029  15.529 -23.073  1.00118.70           O  
ATOM   4613  CB  ASP B  76     -27.607  12.505 -23.593  1.00128.17           C  
ATOM   4614  CG  ASP B  76     -27.102  11.332 -24.413  1.00124.65           C  
ATOM   4615  OD1 ASP B  76     -25.887  11.055 -24.363  1.00126.15           O  
ATOM   4616  OD2 ASP B  76     -27.915  10.691 -25.111  1.00126.02           O1-
ATOM   4617  H   ASP B  76     -26.420  11.459 -21.602  1.00  0.00           H  
ATOM   4618  HA  ASP B  76     -25.667  13.403 -23.518  1.00  0.00           H  
ATOM   4619  HB3 ASP B  76     -28.105  13.218 -24.250  1.00  0.00           H  
ATOM   4620  HB2 ASP B  76     -28.364  12.156 -22.890  1.00  0.00           H  
ATOM   4621  N   GLU B  77     -27.357  14.634 -21.028  1.00132.44           N  
ATOM   4622  CA  GLU B  77     -27.845  15.885 -20.459  1.00128.92           C  
ATOM   4623  C   GLU B  77     -26.743  16.932 -20.363  1.00113.93           C  
ATOM   4624  O   GLU B  77     -27.028  18.134 -20.412  1.00107.78           O  
ATOM   4625  CB  GLU B  77     -28.439  15.622 -19.076  1.00129.48           C  
ATOM   4626  CG  GLU B  77     -29.209  14.314 -18.981  1.00122.40           C  
ATOM   4627  CD  GLU B  77     -29.313  13.805 -17.558  1.00142.22           C  
ATOM   4628  OE1 GLU B  77     -28.805  14.486 -16.641  1.00121.97           O  
ATOM   4629  OE2 GLU B  77     -29.899  12.720 -17.357  1.00166.42           O1-
ATOM   4630  H   GLU B  77     -27.301  13.817 -20.437  1.00  0.00           H  
ATOM   4631  HA  GLU B  77     -28.633  16.272 -21.104  1.00  0.00           H  
ATOM   4632  HB3 GLU B  77     -29.094  16.448 -18.800  1.00  0.00           H  
ATOM   4633  HB2 GLU B  77     -27.641  15.626 -18.333  1.00  0.00           H  
ATOM   4634  HG3 GLU B  77     -28.722  13.561 -19.600  1.00  0.00           H  
ATOM   4635  HG2 GLU B  77     -30.209  14.453 -19.391  1.00  0.00           H  
ATOM   4636  N   GLU B  78     -25.489  16.502 -20.230  1.00117.33           N  
ATOM   4637  CA  GLU B  78     -24.369  17.404 -19.999  1.00121.23           C  
ATOM   4638  C   GLU B  78     -23.383  17.445 -21.162  1.00126.87           C  
ATOM   4639  O   GLU B  78     -22.324  18.069 -21.038  1.00120.21           O  
ATOM   4640  CB  GLU B  78     -23.641  17.018 -18.715  1.00  0.00           C  
ATOM   4641  CG  GLU B  78     -24.464  17.051 -17.417  1.00  0.00           C  
ATOM   4642  CD  GLU B  78     -24.051  16.063 -16.330  1.00  0.00           C  
ATOM   4643  OE1 GLU B  78     -23.084  15.305 -16.567  1.00  0.00           O  
ATOM   4644  OE2 GLU B  78     -24.713  16.088 -15.272  1.00  0.00           O1-
ATOM   4645  H   GLU B  78     -25.285  15.514 -20.288  1.00  0.00           H  
ATOM   4646  HA  GLU B  78     -24.771  18.409 -19.867  1.00  0.00           H  
ATOM   4647  HB2 GLU B  78     -23.267  15.998 -18.801  1.00  0.00           H  
ATOM   4648  HB3 GLU B  78     -22.805  17.699 -18.552  1.00  0.00           H  
ATOM   4649  HG2 GLU B  78     -24.393  18.040 -16.966  1.00  0.00           H  
ATOM   4650  HG3 GLU B  78     -25.507  16.829 -17.643  1.00  0.00           H  
ATOM   4651  N   LEU B  79     -23.696  16.795 -22.283  1.00129.03           N  
ATOM   4652  CA  LEU B  79     -22.848  16.882 -23.466  1.00112.93           C  
ATOM   4653  C   LEU B  79     -23.154  18.166 -24.226  1.00123.83           C  
ATOM   4654  O   LEU B  79     -24.317  18.461 -24.520  1.00128.92           O  
ATOM   4655  CB  LEU B  79     -23.056  15.670 -24.372  1.00104.71           C  
ATOM   4656  CG  LEU B  79     -22.634  14.316 -23.802  1.00106.52           C  
ATOM   4657  CD1 LEU B  79     -22.763  13.230 -24.858  1.00115.90           C  
ATOM   4658  CD2 LEU B  79     -21.218  14.381 -23.259  1.00107.74           C  
ATOM   4659  H   LEU B  79     -24.532  16.230 -22.323  1.00  0.00           H  
ATOM   4660  HA  LEU B  79     -21.806  16.905 -23.147  1.00  0.00           H  
ATOM   4661  HB3 LEU B  79     -22.541  15.837 -25.318  1.00  0.00           H  
ATOM   4662  HB2 LEU B  79     -24.102  15.622 -24.674  1.00  0.00           H  
ATOM   4663  HG  LEU B  79     -23.304  14.071 -22.978  1.00  0.00           H  
ATOM   4664 HD11 LEU B  79     -22.459  12.273 -24.434  1.00  0.00           H  
ATOM   4665 HD12 LEU B  79     -23.799  13.167 -25.190  1.00  0.00           H  
ATOM   4666 HD13 LEU B  79     -22.123  13.471 -25.707  1.00  0.00           H  
ATOM   4667 HD21 LEU B  79     -20.937  13.408 -22.858  1.00  0.00           H  
ATOM   4668 HD22 LEU B  79     -20.533  14.654 -24.062  1.00  0.00           H  
ATOM   4669 HD23 LEU B  79     -21.165  15.129 -22.468  1.00  0.00           H  
ATOM   4670  N   GLN B  80     -22.109  18.926 -24.549  1.00127.30           N  
ATOM   4671  CA  GLN B  80     -22.293  20.235 -25.164  1.00115.36           C  
ATOM   4672  C   GLN B  80     -21.061  20.594 -25.978  1.00116.79           C  
ATOM   4673  O   GLN B  80     -19.933  20.451 -25.495  1.00110.27           O  
ATOM   4674  CB  GLN B  80     -22.552  21.302 -24.095  1.00106.43           C  
ATOM   4675  CG  GLN B  80     -22.541  22.728 -24.616  1.00106.76           C  
ATOM   4676  CD  GLN B  80     -22.590  23.751 -23.496  1.00106.54           C  
ATOM   4677  OE1 GLN B  80     -22.645  23.394 -22.319  1.00107.62           O  
ATOM   4678  NE2 GLN B  80     -22.568  25.028 -23.856  1.00 96.44           N  
ATOM   4679  H   GLN B  80     -21.171  18.597 -24.370  1.00  0.00           H  
ATOM   4680  HA  GLN B  80     -23.154  20.191 -25.831  1.00  0.00           H  
ATOM   4681  HB3 GLN B  80     -21.815  21.202 -23.299  1.00  0.00           H  
ATOM   4682  HB2 GLN B  80     -23.508  21.102 -23.610  1.00  0.00           H  
ATOM   4683  HG3 GLN B  80     -23.391  22.878 -25.282  1.00  0.00           H  
ATOM   4684  HG2 GLN B  80     -21.644  22.889 -25.214  1.00  0.00           H  
ATOM   4685 HE22 GLN B  80     -22.599  25.752 -23.152  1.00  0.00           H  
ATOM   4686 HE21 GLN B  80     -22.520  25.277 -24.834  1.00  0.00           H  
ATOM   4687  N   TRP B  81     -21.269  20.963 -27.252  1.00117.16           N  
ATOM   4688  CA  TRP B  81     -20.236  21.412 -28.184  1.00105.52           C  
ATOM   4689  C   TRP B  81     -19.988  22.894 -27.886  1.00 96.38           C  
ATOM   4690  O   TRP B  81     -20.800  23.747 -28.251  1.00102.26           O  
ATOM   4691  CB  TRP B  81     -20.727  21.291 -29.649  1.00105.63           C  
ATOM   4692  CG  TRP B  81     -20.478  19.992 -30.353  1.00111.06           C  
ATOM   4693  CD1 TRP B  81     -21.438  19.149 -30.791  1.00116.29           C  
ATOM   4694  CD2 TRP B  81     -19.207  19.379 -30.740  1.00109.16           C  
ATOM   4695  NE1 TRP B  81     -20.856  18.044 -31.378  1.00117.41           N  
ATOM   4696  CE2 TRP B  81     -19.483  18.116 -31.347  1.00114.51           C  
ATOM   4697  CE3 TRP B  81     -17.846  19.745 -30.626  1.00 91.12           C  
ATOM   4698  CZ2 TRP B  81     -18.469  17.247 -31.771  1.00116.75           C  
ATOM   4699  CZ3 TRP B  81     -16.818  18.877 -31.048  1.00 94.05           C  
ATOM   4700  CH2 TRP B  81     -17.125  17.629 -31.620  1.00106.93           C  
ATOM   4701  H   TRP B  81     -22.222  21.000 -27.580  1.00  0.00           H  
ATOM   4702  HA  TRP B  81     -19.325  20.832 -28.061  1.00  0.00           H  
ATOM   4703  HB3 TRP B  81     -20.244  22.044 -30.275  1.00  0.00           H  
ATOM   4704  HB2 TRP B  81     -21.793  21.505 -29.696  1.00  0.00           H  
ATOM   4705  HD1 TRP B  81     -22.500  19.317 -30.675  1.00  0.00           H  
ATOM   4706  HE1 TRP B  81     -21.404  17.292 -31.780  1.00  0.00           H  
ATOM   4707  HE3 TRP B  81     -17.595  20.699 -30.189  1.00  0.00           H  
ATOM   4708  HZ2 TRP B  81     -18.727  16.297 -32.207  1.00  0.00           H  
ATOM   4709  HZ3 TRP B  81     -15.785  19.166 -30.941  1.00  0.00           H  
ATOM   4710  HH2 TRP B  81     -16.333  16.973 -31.948  1.00  0.00           H  
ATOM   4711  N   VAL B  82     -18.895  23.187 -27.185  1.00 87.14           N  
ATOM   4712  CA  VAL B  82     -18.453  24.533 -26.851  1.00 91.04           C  
ATOM   4713  C   VAL B  82     -17.337  24.890 -27.846  1.00101.61           C  
ATOM   4714  O   VAL B  82     -16.501  24.034 -28.140  1.00113.65           O  
ATOM   4715  CB  VAL B  82     -17.860  24.548 -25.409  1.00 92.63           C  
ATOM   4716  CG1 VAL B  82     -17.858  25.980 -24.863  1.00118.44           C  
ATOM   4717  CG2 VAL B  82     -18.587  23.628 -24.405  1.00 95.56           C  
ATOM   4718  H   VAL B  82     -18.261  22.421 -26.960  1.00  0.00           H  
ATOM   4719  HA  VAL B  82     -19.280  25.241 -26.933  1.00  0.00           H  
ATOM   4720  HB  VAL B  82     -16.824  24.201 -25.438  1.00  0.00           H  
ATOM   4721 HG11 VAL B  82     -17.519  26.001 -23.832  1.00  0.00           H  
ATOM   4722 HG12 VAL B  82     -17.209  26.637 -25.438  1.00  0.00           H  
ATOM   4723 HG13 VAL B  82     -18.858  26.411 -24.896  1.00  0.00           H  
ATOM   4724 HG21 VAL B  82     -18.170  23.724 -23.402  1.00  0.00           H  
ATOM   4725 HG22 VAL B  82     -19.648  23.866 -24.345  1.00  0.00           H  
ATOM   4726 HG23 VAL B  82     -18.494  22.576 -24.675  1.00  0.00           H  
ATOM   4727  N   PHE B  83     -17.278  26.144 -28.316  1.00 96.32           N  
ATOM   4728  CA  PHE B  83     -16.101  26.685 -29.007  1.00 94.72           C  
ATOM   4729  C   PHE B  83     -14.929  26.808 -28.022  1.00 96.39           C  
ATOM   4730  O   PHE B  83     -15.139  26.975 -26.824  1.00 97.24           O  
ATOM   4731  CB  PHE B  83     -16.401  28.068 -29.634  1.00 89.39           C  
ATOM   4732  CG  PHE B  83     -17.060  28.024 -31.006  1.00 83.34           C  
ATOM   4733  CD1 PHE B  83     -16.478  27.268 -32.046  1.00 85.62           C  
ATOM   4734  CD2 PHE B  83     -18.234  28.761 -31.271  1.00 80.86           C  
ATOM   4735  CE1 PHE B  83     -17.086  27.198 -33.310  1.00 82.34           C  
ATOM   4736  CE2 PHE B  83     -18.824  28.704 -32.549  1.00 88.19           C  
ATOM   4737  CZ  PHE B  83     -18.269  27.905 -33.562  1.00 88.74           C  
ATOM   4738  H   PHE B  83     -17.966  26.808 -27.997  1.00  0.00           H  
ATOM   4739  HA  PHE B  83     -15.805  25.988 -29.786  1.00  0.00           H  
ATOM   4740  HB3 PHE B  83     -15.470  28.621 -29.778  1.00  0.00           H  
ATOM   4741  HB2 PHE B  83     -16.991  28.677 -28.947  1.00  0.00           H  
ATOM   4742  HD1 PHE B  83     -15.561  26.726 -31.887  1.00  0.00           H  
ATOM   4743  HD2 PHE B  83     -18.688  29.374 -30.505  1.00  0.00           H  
ATOM   4744  HE1 PHE B  83     -16.646  26.602 -34.090  1.00  0.00           H  
ATOM   4745  HE2 PHE B  83     -19.722  29.255 -32.757  1.00  0.00           H  
ATOM   4746  HZ  PHE B  83     -18.741  27.833 -34.530  1.00  0.00           H  
ATOM   4747  N   VAL B  84     -13.698  26.694 -28.512  1.00 93.55           N  
ATOM   4748  CA  VAL B  84     -12.467  26.726 -27.736  1.00 92.10           C  
ATOM   4749  C   VAL B  84     -11.401  27.450 -28.563  1.00 80.63           C  
ATOM   4750  O   VAL B  84     -11.237  27.175 -29.754  1.00 84.07           O  
ATOM   4751  CB  VAL B  84     -12.086  25.321 -27.193  1.00 91.81           C  
ATOM   4752  CG1 VAL B  84     -12.624  25.115 -25.774  1.00 68.24           C  
ATOM   4753  CG2 VAL B  84     -12.554  24.163 -28.090  1.00111.26           C  
ATOM   4754  H   VAL B  84     -13.575  26.537 -29.512  1.00  0.00           H  
ATOM   4755  HA  VAL B  84     -12.643  27.376 -26.875  1.00  0.00           H  
ATOM   4756  HB  VAL B  84     -10.997  25.272 -27.129  1.00  0.00           H  
ATOM   4757 HG11 VAL B  84     -12.380  24.128 -25.403  1.00  0.00           H  
ATOM   4758 HG12 VAL B  84     -12.193  25.844 -25.088  1.00  0.00           H  
ATOM   4759 HG13 VAL B  84     -13.708  25.201 -25.746  1.00  0.00           H  
ATOM   4760 HG21 VAL B  84     -12.148  23.208 -27.767  1.00  0.00           H  
ATOM   4761 HG22 VAL B  84     -13.639  24.065 -28.071  1.00  0.00           H  
ATOM   4762 HG23 VAL B  84     -12.251  24.337 -29.119  1.00  0.00           H  
ATOM   4763  N   ASN B  85     -10.738  28.422 -27.930  1.00 75.01           N  
ATOM   4764  CA  ASN B  85      -9.894  29.432 -28.559  1.00 89.83           C  
ATOM   4765  C   ASN B  85      -8.623  29.493 -27.718  1.00 94.60           C  
ATOM   4766  O   ASN B  85      -8.689  29.903 -26.550  1.00102.28           O  
ATOM   4767  CB  ASN B  85     -10.590  30.829 -28.601  1.00 92.88           C  
ATOM   4768  CG  ASN B  85     -12.108  30.788 -28.767  1.00 95.44           C  
ATOM   4769  OD1 ASN B  85     -12.606  30.492 -29.844  1.00 96.09           O  
ATOM   4770  ND2 ASN B  85     -12.856  31.036 -27.694  1.00 99.55           N  
ATOM   4771  H   ASN B  85     -10.843  28.500 -26.927  1.00  0.00           H  
ATOM   4772  HA  ASN B  85      -9.648  29.131 -29.579  1.00  0.00           H  
ATOM   4773  HB3 ASN B  85     -10.174  31.399 -29.431  1.00  0.00           H  
ATOM   4774  HB2 ASN B  85     -10.362  31.421 -27.715  1.00  0.00           H  
ATOM   4775 HD22 ASN B  85     -13.857  30.959 -27.788  1.00  0.00           H  
ATOM   4776 HD21 ASN B  85     -12.416  31.086 -26.774  1.00  0.00           H  
ATOM   4777  N   ALA B  86      -7.481  29.127 -28.306  1.00 94.01           N  
ATOM   4778  CA  ALA B  86      -6.151  29.162 -27.712  1.00 97.46           C  
ATOM   4779  C   ALA B  86      -5.086  29.037 -28.786  1.00 94.99           C  
ATOM   4780  O   ALA B  86      -5.379  28.605 -29.897  1.00 93.59           O  
ATOM   4781  CB  ALA B  86      -5.989  28.072 -26.674  1.00 99.13           C  
ATOM   4782  H   ALA B  86      -7.492  28.841 -29.283  1.00  0.00           H  
ATOM   4783  HA  ALA B  86      -6.002  30.120 -27.216  1.00  0.00           H  
ATOM   4784  HB1 ALA B  86      -4.961  27.991 -26.317  1.00  0.00           H  
ATOM   4785  HB2 ALA B  86      -6.615  28.326 -25.829  1.00  0.00           H  
ATOM   4786  HB3 ALA B  86      -6.285  27.102 -27.071  1.00  0.00           H  
ATOM   4787  N   GLY B  87      -3.858  29.453 -28.461  1.00 88.40           N  
ATOM   4788  CA  GLY B  87      -2.684  29.361 -29.314  1.00 92.25           C  
ATOM   4789  C   GLY B  87      -2.798  30.030 -30.690  1.00 94.37           C  
ATOM   4790  O   GLY B  87      -1.980  29.707 -31.557  1.00 98.34           O  
ATOM   4791  H   GLY B  87      -3.718  29.888 -27.559  1.00  0.00           H  
ATOM   4792  HA3 GLY B  87      -2.445  28.307 -29.463  1.00  0.00           H  
ATOM   4793  HA2 GLY B  87      -1.847  29.808 -28.780  1.00  0.00           H  
ATOM   4794  N   GLY B  88      -3.800  30.901 -30.920  1.00 76.97           N  
ATOM   4795  CA  GLY B  88      -4.056  31.477 -32.218  1.00 71.88           C  
ATOM   4796  C   GLY B  88      -4.911  30.631 -33.135  1.00 81.24           C  
ATOM   4797  O   GLY B  88      -5.178  31.053 -34.268  1.00 86.84           O  
ATOM   4798  H   GLY B  88      -4.404  31.163 -30.154  1.00  0.00           H  
ATOM   4799  HA3 GLY B  88      -3.107  31.694 -32.709  1.00  0.00           H  
ATOM   4800  HA2 GLY B  88      -4.519  32.456 -32.094  1.00  0.00           H  
ATOM   4801  N   TRP B  89      -5.409  29.460 -32.694  1.00 88.90           N  
ATOM   4802  CA  TRP B  89      -6.359  28.624 -33.442  1.00 89.46           C  
ATOM   4803  C   TRP B  89      -7.775  28.746 -32.853  1.00 85.31           C  
ATOM   4804  O   TRP B  89      -7.961  29.210 -31.724  1.00 93.07           O  
ATOM   4805  CB  TRP B  89      -5.921  27.133 -33.441  1.00 81.68           C  
ATOM   4806  CG  TRP B  89      -5.532  26.456 -32.157  1.00 89.58           C  
ATOM   4807  CD1 TRP B  89      -4.263  26.168 -31.794  1.00 92.85           C  
ATOM   4808  CD2 TRP B  89      -6.377  25.933 -31.081  1.00 87.20           C  
ATOM   4809  NE1 TRP B  89      -4.254  25.546 -30.565  1.00 86.10           N  
ATOM   4810  CE2 TRP B  89      -5.529  25.412 -30.054  1.00 82.50           C  
ATOM   4811  CE3 TRP B  89      -7.772  25.870 -30.850  1.00 92.89           C  
ATOM   4812  CZ2 TRP B  89      -6.041  24.923 -28.839  1.00 88.72           C  
ATOM   4813  CZ3 TRP B  89      -8.296  25.384 -29.637  1.00104.30           C  
ATOM   4814  CH2 TRP B  89      -7.431  24.938 -28.622  1.00101.65           C  
ATOM   4815  H   TRP B  89      -5.269  29.213 -31.716  1.00  0.00           H  
ATOM   4816  HA  TRP B  89      -6.419  28.949 -34.483  1.00  0.00           H  
ATOM   4817  HB3 TRP B  89      -5.069  27.049 -34.113  1.00  0.00           H  
ATOM   4818  HB2 TRP B  89      -6.698  26.513 -33.886  1.00  0.00           H  
ATOM   4819  HD1 TRP B  89      -3.389  26.405 -32.377  1.00  0.00           H  
ATOM   4820  HE1 TRP B  89      -3.368  25.335 -30.106  1.00  0.00           H  
ATOM   4821  HE3 TRP B  89      -8.451  26.235 -31.603  1.00  0.00           H  
ATOM   4822  HZ2 TRP B  89      -5.379  24.558 -28.069  1.00  0.00           H  
ATOM   4823  HZ3 TRP B  89      -9.364  25.378 -29.478  1.00  0.00           H  
ATOM   4824  HH2 TRP B  89      -7.838  24.611 -27.677  1.00  0.00           H  
ATOM   4825  N   MET B  90      -8.775  28.275 -33.612  1.00 80.21           N  
ATOM   4826  CA  MET B  90     -10.159  28.096 -33.184  1.00 82.25           C  
ATOM   4827  C   MET B  90     -10.647  26.690 -33.550  1.00 76.81           C  
ATOM   4828  O   MET B  90     -10.339  26.156 -34.619  1.00 80.69           O  
ATOM   4829  CB  MET B  90     -11.088  29.236 -33.671  1.00 82.18           C  
ATOM   4830  CG  MET B  90     -11.057  29.579 -35.176  1.00 76.39           C  
ATOM   4831  SD  MET B  90     -11.980  28.487 -36.307  1.00 80.12           S  
ATOM   4832  CE  MET B  90     -11.645  29.355 -37.860  1.00 88.05           C  
ATOM   4833  H   MET B  90      -8.566  27.918 -34.542  1.00  0.00           H  
ATOM   4834  HA  MET B  90     -10.181  28.136 -32.093  1.00  0.00           H  
ATOM   4835  HB3 MET B  90     -10.805  30.134 -33.121  1.00  0.00           H  
ATOM   4836  HB2 MET B  90     -12.116  29.030 -33.367  1.00  0.00           H  
ATOM   4837  HG3 MET B  90     -10.028  29.670 -35.523  1.00  0.00           H  
ATOM   4838  HG2 MET B  90     -11.493  30.572 -35.296  1.00  0.00           H  
ATOM   4839  HE1 MET B  90     -12.132  28.859 -38.695  1.00  0.00           H  
ATOM   4840  HE2 MET B  90     -12.011  30.381 -37.811  1.00  0.00           H  
ATOM   4841  HE3 MET B  90     -10.572  29.368 -38.052  1.00  0.00           H  
ATOM   4842  N   GLY B  91     -11.418  26.088 -32.650  1.00 83.46           N  
ATOM   4843  CA  GLY B  91     -12.112  24.833 -32.858  1.00 90.97           C  
ATOM   4844  C   GLY B  91     -13.243  24.730 -31.843  1.00100.99           C  
ATOM   4845  O   GLY B  91     -13.519  25.691 -31.123  1.00 99.35           O  
ATOM   4846  H   GLY B  91     -11.625  26.560 -31.772  1.00  0.00           H  
ATOM   4847  HA3 GLY B  91     -11.425  23.997 -32.755  1.00  0.00           H  
ATOM   4848  HA2 GLY B  91     -12.528  24.796 -33.864  1.00  0.00           H  
ATOM   4849  N   ALA B  92     -13.897  23.571 -31.769  1.00 94.70           N  
ATOM   4850  CA  ALA B  92     -14.960  23.280 -30.818  1.00 92.91           C  
ATOM   4851  C   ALA B  92     -14.713  21.919 -30.187  1.00 92.20           C  
ATOM   4852  O   ALA B  92     -14.172  21.035 -30.851  1.00 95.37           O  
ATOM   4853  CB  ALA B  92     -16.338  23.368 -31.488  1.00104.15           C  
ATOM   4854  H   ALA B  92     -13.591  22.797 -32.357  1.00  0.00           H  
ATOM   4855  HA  ALA B  92     -14.914  24.007 -30.013  1.00  0.00           H  
ATOM   4856  HB1 ALA B  92     -17.136  23.244 -30.755  1.00  0.00           H  
ATOM   4857  HB2 ALA B  92     -16.486  24.334 -31.969  1.00  0.00           H  
ATOM   4858  HB3 ALA B  92     -16.459  22.587 -32.238  1.00  0.00           H  
ATOM   4859  N   MET B  93     -15.131  21.752 -28.928  1.00 97.51           N  
ATOM   4860  CA  MET B  93     -15.030  20.524 -28.156  1.00 97.85           C  
ATOM   4861  C   MET B  93     -16.378  20.116 -27.570  1.00105.83           C  
ATOM   4862  O   MET B  93     -17.110  20.970 -27.072  1.00110.72           O  
ATOM   4863  CB  MET B  93     -13.949  20.605 -27.064  1.00 86.69           C  
ATOM   4864  CG  MET B  93     -14.178  21.584 -25.901  1.00 91.33           C  
ATOM   4865  SD  MET B  93     -14.528  20.747 -24.325  1.00121.41           S  
ATOM   4866  CE  MET B  93     -14.680  22.178 -23.234  1.00116.21           C  
ATOM   4867  H   MET B  93     -15.647  22.523 -28.499  1.00  0.00           H  
ATOM   4868  HA  MET B  93     -14.729  19.735 -28.839  1.00  0.00           H  
ATOM   4869  HB3 MET B  93     -12.977  20.797 -27.511  1.00  0.00           H  
ATOM   4870  HB2 MET B  93     -13.894  19.612 -26.630  1.00  0.00           H  
ATOM   4871  HG3 MET B  93     -14.961  22.309 -26.128  1.00  0.00           H  
ATOM   4872  HG2 MET B  93     -13.264  22.155 -25.755  1.00  0.00           H  
ATOM   4873  HE1 MET B  93     -14.847  21.855 -22.206  1.00  0.00           H  
ATOM   4874  HE2 MET B  93     -13.772  22.782 -23.265  1.00  0.00           H  
ATOM   4875  HE3 MET B  93     -15.526  22.789 -23.547  1.00  0.00           H  
ATOM   4876  N   CYS B  94     -16.661  18.812 -27.584  1.00107.83           N  
ATOM   4877  CA  CYS B  94     -17.704  18.168 -26.801  1.00108.36           C  
ATOM   4878  C   CYS B  94     -16.969  17.166 -25.919  1.00107.14           C  
ATOM   4879  O   CYS B  94     -16.428  16.167 -26.394  1.00105.51           O  
ATOM   4880  CB  CYS B  94     -18.769  17.522 -27.708  1.00100.09           C  
ATOM   4881  SG  CYS B  94     -20.068  16.687 -26.743  1.00120.71           S  
ATOM   4882  H   CYS B  94     -15.966  18.192 -27.997  1.00  0.00           H  
ATOM   4883  HA  CYS B  94     -18.196  18.895 -26.159  1.00  0.00           H  
ATOM   4884  HB3 CYS B  94     -18.324  16.815 -28.405  1.00  0.00           H  
ATOM   4885  HB2 CYS B  94     -19.257  18.292 -28.302  1.00  0.00           H  
ATOM   4886  HG  CYS B  94     -19.264  15.776 -26.181  1.00  0.00           H  
ATOM   4887  N   LEU B  95     -16.910  17.474 -24.628  1.00109.27           N  
ATOM   4888  CA  LEU B  95     -16.215  16.719 -23.603  1.00 97.62           C  
ATOM   4889  C   LEU B  95     -17.032  15.471 -23.246  1.00104.98           C  
ATOM   4890  O   LEU B  95     -18.239  15.570 -23.036  1.00122.64           O  
ATOM   4891  CB  LEU B  95     -16.117  17.663 -22.397  1.00 88.53           C  
ATOM   4892  CG  LEU B  95     -15.242  17.202 -21.222  1.00 90.47           C  
ATOM   4893  CD1 LEU B  95     -13.751  17.125 -21.583  1.00 94.19           C  
ATOM   4894  CD2 LEU B  95     -15.485  18.181 -20.078  1.00106.64           C  
ATOM   4895  H   LEU B  95     -17.404  18.302 -24.328  1.00  0.00           H  
ATOM   4896  HA  LEU B  95     -15.229  16.439 -23.955  1.00  0.00           H  
ATOM   4897  HB3 LEU B  95     -17.130  17.857 -22.035  1.00  0.00           H  
ATOM   4898  HB2 LEU B  95     -15.743  18.631 -22.732  1.00  0.00           H  
ATOM   4899  HG  LEU B  95     -15.566  16.216 -20.886  1.00  0.00           H  
ATOM   4900 HD11 LEU B  95     -13.136  16.976 -20.696  1.00  0.00           H  
ATOM   4901 HD12 LEU B  95     -13.550  16.282 -22.239  1.00  0.00           H  
ATOM   4902 HD13 LEU B  95     -13.405  18.030 -22.083  1.00  0.00           H  
ATOM   4903 HD21 LEU B  95     -14.966  17.898 -19.174  1.00  0.00           H  
ATOM   4904 HD22 LEU B  95     -15.182  19.196 -20.339  1.00  0.00           H  
ATOM   4905 HD23 LEU B  95     -16.545  18.191 -19.834  1.00  0.00           H  
ATOM   4906  N   LEU B  96     -16.375  14.308 -23.185  1.00 90.94           N  
ATOM   4907  CA  LEU B  96     -16.987  13.043 -22.787  1.00100.15           C  
ATOM   4908  C   LEU B  96     -16.621  12.725 -21.334  1.00110.27           C  
ATOM   4909  O   LEU B  96     -17.448  12.207 -20.592  1.00126.13           O  
ATOM   4910  CB  LEU B  96     -16.419  11.889 -23.648  1.00 85.99           C  
ATOM   4911  CG  LEU B  96     -16.571  12.037 -25.174  1.00 87.14           C  
ATOM   4912  CD1 LEU B  96     -16.228  10.705 -25.864  1.00 80.05           C  
ATOM   4913  CD2 LEU B  96     -17.965  12.531 -25.582  1.00 83.77           C  
ATOM   4914  H   LEU B  96     -15.371  14.306 -23.334  1.00  0.00           H  
ATOM   4915  HA  LEU B  96     -18.075  13.075 -22.874  1.00  0.00           H  
ATOM   4916  HB3 LEU B  96     -16.911  10.965 -23.343  1.00  0.00           H  
ATOM   4917  HB2 LEU B  96     -15.362  11.733 -23.428  1.00  0.00           H  
ATOM   4918  HG  LEU B  96     -15.853  12.780 -25.522  1.00  0.00           H  
ATOM   4919 HD11 LEU B  96     -16.275  10.789 -26.948  1.00  0.00           H  
ATOM   4920 HD12 LEU B  96     -15.221  10.374 -25.611  1.00  0.00           H  
ATOM   4921 HD13 LEU B  96     -16.916   9.912 -25.569  1.00  0.00           H  
ATOM   4922 HD21 LEU B  96     -18.073  12.504 -26.663  1.00  0.00           H  
ATOM   4923 HD22 LEU B  96     -18.757  11.923 -25.143  1.00  0.00           H  
ATOM   4924 HD23 LEU B  96     -18.137  13.564 -25.280  1.00  0.00           H  
ATOM   4925  N   HIS B  97     -15.382  13.017 -20.933  1.00 90.85           N  
ATOM   4926  CA  HIS B  97     -14.798  12.673 -19.647  1.00 87.97           C  
ATOM   4927  C   HIS B  97     -13.882  13.816 -19.212  1.00100.94           C  
ATOM   4928  O   HIS B  97     -13.149  14.368 -20.035  1.00108.26           O
[truncated: 466,219 more chars]
